# Supplementary material for: Crystal structures of N,N-dimethyl-(2-(2,2-diphen­yl)-2-prop-2-yn­yloxy)acet­oxy)ethyl­amine and N,N-dimethyl-(2-(2,2-diphen­yl)-2-prop-2-yn­yl­­oxy)acet­oxy)ethyl­ammonium 2,4,6-tri­nitro­phenolate
Source: Acta Crystallogr E Crystallogr Commun. 2017 Sep 15;73(Pt 10):1488–92. doi: 10.1107/S2056989017012968 (PMC5730301; doi:10.1107/S2056989017012968)
Supplement: Supplementary file 1 [file e-73-01488-sup1.cif]

##############################################################################
#                                                                            #
# This CIF contains the data in a paper accepted for publication in          #
# Acta Crystallographica Section E. It conforms to the requirements of       #
# Notes for Authors for Acta Crystallographica Section E, and has been       #
# peer reviewed under the auspices of the IUCr Commission on Journals.       #
#                                                                            #
# Full details of the Crystallographic Information File format               #
# are given in the paper "The Crystallographic Information File (CIF):       #
# a New Standard Archive File for Crystallography" by S. R. Hall, F. H.      #
# Allen and I. D. Brown [Acta Cryst. (1991), A47, 655-685].                  #
#                                                                            #
# The current version of the core CIF dictionary is obtainable from          #
# ftp://ftp.iucr.org/pub/cif_core.dic.                                       #
#                                                                            #
# Software is freely available for graphical display of the structure(s)     #
# in this CIF. For information consult the CIF software page                 #
# http://www.iucr.org/resources/cif/software.                                #
#                                                                            #
# This file may be used for bona fide research purposes within the           #
# scientific community so long as proper attribution is given to the journal # 
# article from which it was obtained.                                        #
#                                                                            #
##############################################################################
data_global
_audit_creation_method     'from SHELXL-2014'
_journal_date_recd_electronic     2017-08-23
_journal_date_accepted     2017-09-11
_journal_name_full     'Acta Crystallographica, Section E'
_journal_year     2017
_journal_volume     73
_journal_issue     10
_journal_page_first     1488
_journal_page_last     1492
_journal_paper_category     GO
_journal_paper_doi     10.1107/S2056989017012968
_journal_coeditor_code     BQ2403
_publ_contact_author_name
;
Professor H.S. Yathirajan
;
_publ_contact_author_address
;
Department of Studies in Chemistry, University of Mysore,
Manasagangotri, Mysuru-570 006, India
;
_publ_contact_author_email     'yathirajan@hotmail.com'
_publ_contact_author_fax     ?
_publ_contact_author_phone     ?
_publ_section_title
;\
Crystal structures of
<i>N</i>,<i>N</i>-dimethyl-(2-(2,2-diphenyl)-2-prop-2-ynyloxy)acetoxy)\
ethylamine and
<i>N</i>,<i>N</i>-dimethyl-(2-(2,2-diphenyl)-2-prop-2-ynyloxy)acetoxy)\
ethylammonium 2,4,6-trinitrophenolate
;
loop_
    _publ_author_name
    _publ_author_footnote
    _publ_author_address
    'Shaibah, Mohammed A. E.' .
;  Department of Studies in Chemistry,
University of Mysore,
Manasagangotri, Mysuru 570 006,
India
;
    'Yathirajan, Hemmige S.' .
;  Department of Studies in Chemistry,
University of Mysore,
Manasagangotri, Mysuru 570 006,
India
;
    'Kumar, S. Madan' .
;  Department of Studies in Chemistry,
Mangalore University,
Mangalagangotri 574 199,
India
;
    'Byrappa, Kullaiah' .
;  Materials Science Center,
NCHS Building,
University of Mysore,
Manasagangotri, Mysuru 570 006,
India
;
    'Glidewell, Christopher' .
;    School of Chemistry, University of St Andrews,
     St Andrews, Fife KY16 9ST, UK
;
_publ_section_synopsis
;
The molecule of the neutral title compound and the cation in the title salt
both exhibit a similar kind of disorder, even though their overall
conformations are different. There are no direction-specific interactions
between the molecules of the neutral compound, but the ions in the salt are
linked into hydrogen-bonded sheets.
;
data_I
_audit_creation_method     SHELXL-2014
_chemical_name_systematic
;\
<i>N</i>,<i>N</i>-Dimethyl-[2-(2,2-diphenyl)-2-prop-2-ynyloxy\
acetoxy]ethylamine
;
_chemical_name_common     ?
_chemical_formula_moiety     'C21 H23 N O3'
_chemical_formula_sum     'C21 H23 N O3'
_chemical_formula_iupac     'C21 H23 N O3'
_chemical_formula_weight     337.40
_chemical_melting_point     ?
_shelx_space_group_comment
;
The symmetry employed for this shelxl refinement is uniquely defined
by the following loop, which should always be used as a source of
symmetry information in preference to the above space-group names.
They are only intended as comments.
;
_space_group_crystal_system     monoclinic
_space_group_name_H-M_alt     'P 21/n'
_space_group_name_Hall     '-P 2yn'
loop_
    _space_group_symop_operation_xyz
    'x, y, z'
    '-x+1/2, y+1/2, -z+1/2'
    '-x, -y, -z'
    'x-1/2, -y-1/2, z-1/2'
_cell_length_a     9.2545(9)
_cell_length_b     21.7246(19)
_cell_length_c     9.4531(9)
_cell_angle_alpha     90
_cell_angle_beta     94.763(9)
_cell_angle_gamma     90
_cell_volume     1894.0(3)
_cell_formula_units_Z     4
_cell_measurement_reflns_used     5622
_cell_measurement_theta_min     1.875
_cell_measurement_theta_max     31.160
_cell_measurement_temperature     296(2)
_exptl_crystal_description     block
_exptl_crystal_colour     colourless
_exptl_crystal_size_max     0.300
_exptl_crystal_size_mid     0.240
_exptl_crystal_size_min     0.230
_exptl_crystal_density_diffrn     1.183
_exptl_crystal_density_meas     ?
_exptl_crystal_density_method     ?
_exptl_crystal_F_000     720
_exptl_absorpt_coefficient_mu     0.079
_exptl_absorpt_correction_type     multi-scan
_exptl_absorpt_process_details
;
(SADABS; Sheldrick,2003)
;
_shelx_estimated_absorpt_T_min     0.977
_shelx_estimated_absorpt_T_max     0.982
_exptl_absorpt_correction_T_min     0.956
_exptl_absorpt_correction_T_max     0.982
_exptl_special_details     ?
_diffrn_ambient_temperature     296(2)
_diffrn_radiation_type     MoK\a
_diffrn_radiation_wavelength     0.71073
_diffrn_measurement_device_type     'Rigaku Saturn724'
_diffrn_measurement_method     '\f and \w scans'
_diffrn_detector_area_resol_mean     ?
_diffrn_reflns_number     23094
_diffrn_reflns_av_R_equivalents     0.0663
_diffrn_reflns_theta_min     2.356
_diffrn_reflns_theta_max     27.546
_diffrn_reflns_theta_full     25.242
_diffrn_measured_fraction_theta_max     0.996
_diffrn_measured_fraction_theta_full     0.999
_diffrn_reflns_limit_h_min     -9
_diffrn_reflns_limit_h_max     11
_diffrn_reflns_limit_k_min     -28
_diffrn_reflns_limit_k_max     28
_diffrn_reflns_limit_l_min     -12
_diffrn_reflns_limit_l_max     12
_diffrn_standards_number     0
_diffrn_standards_interval_count     0
_diffrn_standards_interval_time     0
_diffrn_standards_decay_%     0
_refine_special_details     ?
_reflns_number_total     4348
_reflns_number_gt     2221
_reflns_threshold_expression     'I > 2\s(I)'
_refine_ls_structure_factor_coef     Fsqd
_refine_ls_matrix_type     full
_refine_ls_R_factor_all     0.1288
_refine_ls_R_factor_gt     0.0640
_refine_ls_wR_factor_gt     0.1520
_refine_ls_wR_factor_ref     0.1945
_refine_ls_goodness_of_fit_ref     1.038
_refine_ls_restrained_S_all     1.036
_refine_ls_number_reflns     4348
_refine_ls_number_parameters     247
_refine_ls_number_restraints     10
_refine_ls_hydrogen_treatment     constr
_refine_ls_weighting_scheme     calc
_refine_ls_weighting_details
              'w=1/[\s^2^(Fo^2^)+(0.0758P)^2^+0.2089P] where P=(Fo^2^+2Fc^2^)/3'
_atom_sites_solution_hydrogens     geom
_atom_sites_solution_primary     ?
_atom_sites_solution_secondary     ?
_refine_ls_shift/su_max     0.000
_refine_ls_shift/su_mean     0.000
_refine_diff_density_max     0.164
_refine_diff_density_min     -0.148
_refine_ls_extinction_method     SHELXL
_refine_ls_extinction_coef     0.011(2)
_refine_ls_extinction_expression
                                  'Fc^*^=kFc[1+0.001xFc^2^\l^3^/sin(2\q)]^-1/4^'
loop_
    _atom_type_symbol
    _atom_type_description
    _atom_type_scat_dispersion_real
    _atom_type_scat_dispersion_imag
    _atom_type_scat_source
    'C' 'C' 0.0033 0.0016
                         'International Tables Vol C Tables 4.2.6.8 and 6.1.1.4'
    'H' 'H' 0.0000 0.0000
                         'International Tables Vol C Tables 4.2.6.8 and 6.1.1.4'
    'N' 'N' 0.0061 0.0033
                         'International Tables Vol C Tables 4.2.6.8 and 6.1.1.4'
    'O' 'O' 0.0106 0.0060
                         'International Tables Vol C Tables 4.2.6.8 and 6.1.1.4'
_computing_data_collection
;
CrystalClear (Rigaku, 2011)
;
_computing_cell_refinement
;
CrystalClear (Rigaku, 2011)
;
_computing_data_reduction
;
CrystalClear (Rigaku, 2011)
;
_computing_structure_solution
;
SHELXS86 (Sheldrick, 2008)
;
_computing_structure_refinement
;
SHELXL2014 (Sheldrick, 2015)
;
_computing_molecular_graphics
;
PLATON (Spek, 2009)
;
_computing_publication_material
;
SHELXL2014 (Sheldrick, 2015) and PLATON (Spek, 2009)
;
loop_
    _atom_site_type_symbol
    _atom_site_label
    _atom_site_fract_x
    _atom_site_fract_y
    _atom_site_fract_z
    _atom_site_U_iso_or_equiv
    _atom_site_adp_type
    _atom_site_calc_flag
    _atom_site_occupancy
    _atom_site_disorder_assembly
    _atom_site_disorder_group
    N N1 0.1191(3) 0.41234(15) 0.8098(3) 0.0714(6) Uani d 0.880(3) A -1
    C C111 0.2407(5) 0.37948(19) 0.7606(5) 0.1196(16) Uani d 0.880(3) A -1
    H H11A 0.3275 0.4032 0.7805 0.179 Uiso calc 0.880(3) A -1
    H H11B 0.2247 0.3728 0.6602 0.179 Uiso calc 0.880(3) A -1
    H H11C 0.2509 0.3405 0.8084 0.179 Uiso calc 0.880(3) A -1
    C C112 -0.0119(5) 0.3773(2) 0.7788(5) 0.1315(16) Uani d 0.880(3) A -1
    H H11D -0.0068 0.3400 0.8336 0.197 Uiso calc 0.880(3) A -1
    H H11E -0.0224 0.3673 0.6796 0.197 Uiso calc 0.880(3) A -1
    H H11F -0.0937 0.4011 0.8026 0.197 Uiso calc 0.880(3) A -1
    C C1 0.1396(3) 0.42760(13) 0.9570(3) 0.0735(9) Uani d 0.880(3) A -1
    H H1A 0.1655 0.3906 1.0107 0.088 Uiso calc 0.880(3) A -1
    H H1B 0.0488 0.4427 0.9880 0.088 Uiso calc 0.880(3) A -1
    C C2 0.2551(7) 0.47531(13) 0.9896(4) 0.0849(9) Uani d 0.880(3) A -1
    H H2A 0.2646 0.4840 1.0906 0.102 Uiso calc 0.880(3) A -1
    H H2B 0.3476 0.4602 0.9627 0.102 Uiso calc 0.880(3) A -1
    O O11 0.21492(17) 0.53133(7) 0.91034(17) 0.0686(5) Uani d 0.880(3) A -1
    N N21 0.1334(19) 0.4120(9) 0.8101(19) 0.0714(6) Uani d 0.120(3) A -2
    C C212 0.143(3) 0.3597(14) 0.718(3) 0.1196(16) Uani d 0.120(3) A -2
    H H21A 0.2189 0.3663 0.6562 0.179 Uiso calc 0.120(3) A -2
    H H21B 0.0523 0.3545 0.6614 0.179 Uiso calc 0.120(3) A -2
    H H21C 0.1634 0.3233 0.7734 0.179 Uiso calc 0.120(3) A -2
    C C211 0.012(2) 0.4041(15) 0.895(3) 0.1315(16) Uani d 0.120(3) A -2
    H H21D -0.0293 0.3640 0.8779 0.197 Uiso calc 0.120(3) A -2
    H H21E -0.0593 0.4350 0.8703 0.197 Uiso calc 0.120(3) A -2
    H H21F 0.0452 0.4079 0.9938 0.197 Uiso calc 0.120(3) A -2
    C C21 0.2645(18) 0.4226(5) 0.897(2) 0.0735(9) Uani d 0.120(3) A -2
    H H21G 0.3427 0.4295 0.8369 0.088 Uiso calc 0.120(3) A -2
    H H21H 0.2879 0.3861 0.9536 0.088 Uiso calc 0.120(3) A -2
    C C22 0.255(5) 0.4768(5) 0.9950(18) 0.0849(9) Uani d 0.120(3) A -2
    H H22A 0.1833 0.4690 1.0619 0.102 Uiso calc 0.120(3) A -2
    H H22B 0.3482 0.4833 1.0483 0.102 Uiso calc 0.120(3) A -2
    O O21 0.21492(17) 0.53133(7) 0.91034(17) 0.0686(5) Uani d 0.120(3) A -2
    C C11 0.3078(3) 0.55286(10) 0.8243(2) 0.0560(6) Uani d 1 . .
    O O12 0.42714(18) 0.53231(8) 0.81288(19) 0.0774(6) Uani d 1 . .
    C C12 0.2500(2) 0.61174(9) 0.7481(2) 0.0519(5) Uani d 1 . .
    O O13 0.09551(14) 0.61353(6) 0.73420(15) 0.0549(4) Uani d 1 . .
    C C14 0.0256(2) 0.56650(10) 0.6483(2) 0.0603(6) Uani d 1 . .
    H H14A 0.0515 0.5263 0.6874 0.072 Uiso calc 1 . .
    H H14B 0.0563 0.5686 0.5528 0.072 Uiso calc 1 . .
    C C15 -0.1296(3) 0.57546(11) 0.6453(2) 0.0603(6) Uani d 1 . .
    C C16 -0.2545(3) 0.58165(14) 0.6416(3) 0.0869(9) Uani d 1 . .
    H H16 -0.3545 0.5866 0.6386 0.104 Uiso calc 1 . .
    C C121 0.3093(2) 0.61909(10) 0.6028(2) 0.0538(6) Uani d 1 . .
    C C122 0.3424(2) 0.56994(11) 0.5191(3) 0.0654(7) Uani d 1 . .
    H H122 0.3367 0.5301 0.5543 0.079 Uiso calc 1 . .
    C C123 0.3841(3) 0.57906(14) 0.3833(3) 0.0804(8) Uani d 1 . .
    H H123 0.4062 0.5454 0.3283 0.096 Uiso calc 1 . .
    C C124 0.3928(3) 0.63714(17) 0.3298(3) 0.0898(9) Uani d 1 . .
    H H124 0.4213 0.6431 0.2388 0.108 Uiso calc 1 . .
    C C125 0.3594(3) 0.68648(15) 0.4108(3) 0.0889(9) Uani d 1 . .
    H H125 0.3638 0.7261 0.3740 0.107 Uiso calc 1 . .
    C C126 0.3192(3) 0.67781(12) 0.5471(3) 0.0725(7) Uani d 1 . .
    H H126 0.2986 0.7117 0.6019 0.087 Uiso calc 1 . .
    C C131 0.2994(2) 0.66400(10) 0.8497(2) 0.0571(6) Uani d 1 . .
    C C132 0.4459(3) 0.67502(12) 0.8790(3) 0.0843(8) Uani d 1 . .
    H H132 0.5132 0.6509 0.8365 0.101 Uiso calc 1 . .
    C C133 0.4930(4) 0.72146(15) 0.9706(3) 0.0987(10) Uani d 1 . .
    H H133 0.5918 0.7288 0.9889 0.118 Uiso calc 1 . .
    C C134 0.3965(4) 0.75646(13) 1.0342(3) 0.0952(10) Uani d 1 . .
    H H134 0.4289 0.7876 1.0966 0.114 Uiso calc 1 . .
    C C135 0.2507(4) 0.74606(13) 1.0068(3) 0.0933(9) Uani d 1 . .
    H H135 0.1843 0.7704 1.0498 0.112 Uiso calc 1 . .
    C C136 0.2019(3) 0.69943(11) 0.9152(3) 0.0730(7) Uani d 1 . .
    H H136 0.1030 0.6921 0.8980 0.088 Uiso calc 1 . .
loop_
    _atom_site_aniso_label
    _atom_site_aniso_U_11
    _atom_site_aniso_U_22
    _atom_site_aniso_U_33
    _atom_site_aniso_U_12
    _atom_site_aniso_U_13
    _atom_site_aniso_U_23
    N1 0.0713(16) 0.0745(13) 0.0683(14) 0.0059(11) 0.0060(11) 0.0046(10)
    C111 0.122(4) 0.109(3) 0.135(4) 0.016(3) 0.047(3) -0.014(3)
    C112 0.108(3) 0.154(4) 0.126(4) -0.034(3) -0.028(3) -0.019(3)
    C1 0.079(2) 0.0749(18) 0.0674(19) -0.0072(15) 0.0104(15) 0.0114(14)
    C2 0.097(2) 0.0824(18) 0.0710(18) -0.0109(15) -0.0182(15) 0.0298(14)
    O11 0.0646(11) 0.0706(10) 0.0701(11) -0.0038(8) 0.0022(8) 0.0146(8)
    N21 0.0713(16) 0.0745(13) 0.0683(14) 0.0059(11) 0.0060(11) 0.0046(10)
    C212 0.122(4) 0.109(3) 0.135(4) 0.016(3) 0.047(3) -0.014(3)
    C211 0.108(3) 0.154(4) 0.126(4) -0.034(3) -0.028(3) -0.019(3)
    C21 0.079(2) 0.0749(18) 0.0674(19) -0.0072(15) 0.0104(15) 0.0114(14)
    C22 0.097(2) 0.0824(18) 0.0710(18) -0.0109(15) -0.0182(15) 0.0298(14)
    O21 0.0646(11) 0.0706(10) 0.0701(11) -0.0038(8) 0.0022(8) 0.0146(8)
    C11 0.0462(14) 0.0603(13) 0.0602(14) -0.0003(11) -0.0033(11) -0.0009(11)
    O12 0.0573(12) 0.0861(12) 0.0880(13) 0.0196(9) 0.0010(9) 0.0147(9)
    C12 0.0402(13) 0.0560(12) 0.0589(13) 0.0006(9) 0.0005(10) 0.0000(10)
    O13 0.0403(9) 0.0568(9) 0.0667(10) 0.0001(6) -0.0008(7) -0.0052(7)
    C14 0.0474(14) 0.0655(14) 0.0664(15) -0.0069(10) -0.0039(11) -0.0062(11)
    C15 0.0486(15) 0.0732(15) 0.0586(14) -0.0082(11) 0.0019(11) 0.0039(11)
    C16 0.0495(17) 0.114(2) 0.096(2) -0.0066(15) 0.0000(14) -0.0089(17)
    C121 0.0366(12) 0.0597(13) 0.0647(14) 0.0012(9) 0.0015(10) 0.0031(11)
    C122 0.0579(15) 0.0708(15) 0.0680(16) 0.0038(11) 0.0078(12) 0.0023(12)
    C123 0.0661(18) 0.104(2) 0.0729(18) 0.0116(15) 0.0140(13) -0.0018(16)
    C124 0.072(2) 0.125(3) 0.0751(19) 0.0081(17) 0.0218(15) 0.0191(19)
    C125 0.082(2) 0.090(2) 0.095(2) -0.0066(16) 0.0172(17) 0.0297(18)
    C126 0.0689(17) 0.0704(16) 0.0783(18) 0.0006(12) 0.0058(13) 0.0116(13)
    C131 0.0549(15) 0.0526(12) 0.0626(14) -0.0033(10) -0.0025(11) 0.0016(10)
    C132 0.0567(17) 0.0823(18) 0.111(2) -0.0084(13) -0.0133(15) -0.0131(16)
    C133 0.087(2) 0.088(2) 0.115(3) -0.0243(18) -0.0298(19) -0.0037(19)
    C134 0.133(3) 0.0632(17) 0.083(2) -0.0200(19) -0.029(2) -0.0020(14)
    C135 0.115(3) 0.0709(18) 0.093(2) -0.0019(17) 0.0038(19) -0.0187(15)
    C136 0.0724(17) 0.0671(15) 0.0790(17) -0.0037(13) 0.0039(14) -0.0103(13)
_geom_special_details
;
 All esds (except the esd in the dihedral angle between two l.s. planes)
 are estimated using the full covariance matrix.  The cell esds are taken
 into account individually in the estimation of esds in distances, angles
 and torsion angles; correlations between esds in cell parameters are only
 used when they are defined by crystal symmetry.  An approximate (isotropic)
 treatment of cell esds is used for estimating esds involving l.s. planes.
;
loop_
    _geom_bond_atom_site_label_1
    _geom_bond_atom_site_label_2
    _geom_bond_site_symmetry_2
    _geom_bond_distance
    _geom_bond_publ_flag
    N1 C1 . 1.428(4) ?
    N1 C112 . 1.442(5) ?
    N1 C111 . 1.442(4) ?
    C111 H11A . 0.9600 ?
    C111 H11B . 0.9600 ?
    C111 H11C . 0.9600 ?
    C112 H11D . 0.9600 ?
    C112 H11E . 0.9600 ?
    C112 H11F . 0.9600 ?
    C1 C2 . 1.502(6) ?
    C1 H1A . 0.9700 ?
    C1 H1B . 0.9700 ?
    C2 O11 . 1.461(3) ?
    C2 H2A . 0.9700 ?
    C2 H2B . 0.9700 ?
    O11 C11 . 1.317(3) ?
    N21 C21 . 1.428(6) ?
    N21 C211 . 1.441(7) ?
    N21 C212 . 1.442(6) ?
    C212 H21A . 0.9600 ?
    C212 H21B . 0.9600 ?
    C212 H21C . 0.9600 ?
    C211 H21D . 0.9600 ?
    C211 H21E . 0.9600 ?
    C211 H21F . 0.9600 ?
    C21 C22 . 1.503(8) ?
    C21 H21G . 0.9700 ?
    C21 H21H . 0.9700 ?
    C22 H22A . 0.9700 ?
    C22 H22B . 0.9700 ?
    C11 O12 . 1.204(2) ?
    C11 C12 . 1.542(3) ?
    C12 O13 . 1.426(2) ?
    C12 C121 . 1.529(3) ?
    C12 C131 . 1.532(3) ?
    O13 C14 . 1.426(2) ?
    C14 C15 . 1.447(3) ?
    C14 H14A . 0.9700 ?
    C14 H14B . 0.9700 ?
    C15 C16 . 1.161(3) ?
    C16 H16 . 0.9300 ?
    C121 C122 . 1.378(3) ?
    C121 C126 . 1.386(3) ?
    C122 C123 . 1.385(3) ?
    C122 H122 . 0.9300 ?
    C123 C124 . 1.364(4) ?
    C123 H123 . 0.9300 ?
    C124 C125 . 1.367(4) ?
    C124 H124 . 0.9300 ?
    C125 C126 . 1.384(3) ?
    C125 H125 . 0.9300 ?
    C126 H126 . 0.9300 ?
    C131 C136 . 1.372(3) ?
    C131 C132 . 1.382(3) ?
    C132 C133 . 1.377(4) ?
    C132 H132 . 0.9300 ?
    C133 C134 . 1.352(4) ?
    C133 H133 . 0.9300 ?
    C134 C135 . 1.371(4) ?
    C134 H134 . 0.9300 ?
    C135 C136 . 1.384(3) ?
    C135 H135 . 0.9300 ?
    C136 H136 . 0.9300 ?
loop_
    _geom_angle_atom_site_label_1
    _geom_angle_atom_site_label_2
    _geom_angle_atom_site_label_3
    _geom_angle_site_symmetry_1
    _geom_angle_site_symmetry_3
    _geom_angle
    _geom_angle_publ_flag
    C1 N1 C112 . . 111.3(3) ?
    C1 N1 C111 . . 112.7(3) ?
    C112 N1 C111 . . 109.8(4) ?
    N1 C111 H11A . . 109.5 ?
    N1 C111 H11B . . 109.5 ?
    H11A C111 H11B . . 109.5 ?
    N1 C111 H11C . . 109.5 ?
    H11A C111 H11C . . 109.5 ?
    H11B C111 H11C . . 109.5 ?
    N1 C112 H11D . . 109.5 ?
    N1 C112 H11E . . 109.5 ?
    H11D C112 H11E . . 109.5 ?
    N1 C112 H11F . . 109.5 ?
    H11D C112 H11F . . 109.5 ?
    H11E C112 H11F . . 109.5 ?
    N1 C1 C2 . . 113.3(3) ?
    N1 C1 H1A . . 108.9 ?
    C2 C1 H1A . . 108.9 ?
    N1 C1 H1B . . 108.9 ?
    C2 C1 H1B . . 108.9 ?
    H1A C1 H1B . . 107.7 ?
    O11 C2 C1 . . 108.8(3) ?
    O11 C2 H2A . . 109.9 ?
    C1 C2 H2A . . 109.9 ?
    O11 C2 H2B . . 109.9 ?
    C1 C2 H2B . . 109.9 ?
    H2A C2 H2B . . 108.3 ?
    C11 O11 C2 . . 117.4(3) ?
    C21 N21 C211 . . 111.1(8) ?
    C21 N21 C212 . . 112.7(8) ?
    C211 N21 C212 . . 109.4(8) ?
    N21 C212 H21A . . 109.5 ?
    N21 C212 H21B . . 109.5 ?
    H21A C212 H21B . . 109.5 ?
    N21 C212 H21C . . 109.5 ?
    H21A C212 H21C . . 109.5 ?
    H21B C212 H21C . . 109.5 ?
    N21 C211 H21D . . 109.5 ?
    N21 C211 H21E . . 109.5 ?
    H21D C211 H21E . . 109.5 ?
    N21 C211 H21F . . 109.5 ?
    H21D C211 H21F . . 109.5 ?
    H21E C211 H21F . . 109.5 ?
    N21 C21 C22 . . 113.1(9) ?
    N21 C21 H21G . . 109.0 ?
    C22 C21 H21G . . 109.0 ?
    N21 C21 H21H . . 109.0 ?
    C22 C21 H21H . . 109.0 ?
    H21G C21 H21H . . 107.8 ?
    C21 C22 H22A . . 109.9 ?
    C21 C22 H22B . . 109.9 ?
    H22A C22 H22B . . 108.3 ?
    O12 C11 O11 . . 125.0(2) ?
    O12 C11 C12 . . 123.4(2) ?
    O11 C11 C12 . . 111.37(19) ?
    O13 C12 C121 . . 110.28(16) ?
    O13 C12 C131 . . 106.39(16) ?
    C121 C12 C131 . . 112.03(17) ?
    O13 C12 C11 . . 111.83(17) ?
    C121 C12 C11 . . 111.72(17) ?
    C131 C12 C11 . . 104.35(17) ?
    C12 O13 C14 . . 115.91(15) ?
    O13 C14 C15 . . 108.50(18) ?
    O13 C14 H14A . . 110.0 ?
    C15 C14 H14A . . 110.0 ?
    O13 C14 H14B . . 110.0 ?
    C15 C14 H14B . . 110.0 ?
    H14A C14 H14B . . 108.4 ?
    C16 C15 C14 . . 178.7(3) ?
    C15 C16 H16 . . 180.0 ?
    C122 C121 C126 . . 118.0(2) ?
    C122 C121 C12 . . 123.23(19) ?
    C126 C121 C12 . . 118.5(2) ?
    C121 C122 C123 . . 120.9(2) ?
    C121 C122 H122 . . 119.6 ?
    C123 C122 H122 . . 119.6 ?
    C124 C123 C122 . . 120.4(3) ?
    C124 C123 H123 . . 119.8 ?
    C122 C123 H123 . . 119.8 ?
    C123 C124 C125 . . 119.6(3) ?
    C123 C124 H124 . . 120.2 ?
    C125 C124 H124 . . 120.2 ?
    C124 C125 C126 . . 120.4(3) ?
    C124 C125 H125 . . 119.8 ?
    C126 C125 H125 . . 119.8 ?
    C125 C126 C121 . . 120.7(3) ?
    C125 C126 H126 . . 119.6 ?
    C121 C126 H126 . . 119.6 ?
    C136 C131 C132 . . 118.9(2) ?
    C136 C131 C12 . . 121.7(2) ?
    C132 C131 C12 . . 119.4(2) ?
    C133 C132 C131 . . 120.5(3) ?
    C133 C132 H132 . . 119.8 ?
    C131 C132 H132 . . 119.8 ?
    C134 C133 C132 . . 120.4(3) ?
    C134 C133 H133 . . 119.8 ?
    C132 C133 H133 . . 119.8 ?
    C133 C134 C135 . . 120.0(3) ?
    C133 C134 H134 . . 120.0 ?
    C135 C134 H134 . . 120.0 ?
    C134 C135 C136 . . 120.2(3) ?
    C134 C135 H135 . . 119.9 ?
    C136 C135 H135 . . 119.9 ?
    C131 C136 C135 . . 120.0(3) ?
    C131 C136 H136 . . 120.0 ?
    C135 C136 H136 . . 120.0 ?
loop_
    _geom_torsion_atom_site_label_1
    _geom_torsion_atom_site_label_2
    _geom_torsion_atom_site_label_3
    _geom_torsion_atom_site_label_4
    _geom_torsion_site_symmetry_1
    _geom_torsion_site_symmetry_2
    _geom_torsion_site_symmetry_3
    _geom_torsion_site_symmetry_4
    _geom_torsion
    _geom_torsion_publ_flag
    C112 N1 C1 C2 . . . . -167.3(4) ?
    C111 N1 C1 C2 . . . . 68.9(4) ?
    N1 C1 C2 O11 . . . . 59.5(5) ?
    C1 C2 O11 C11 . . . . -123.1(4) ?
    C211 N21 C21 C22 . . . . -56(2) ?
    C212 N21 C21 C22 . . . . -180(2) ?
    C2 O11 C11 O12 . . . . -5.2(3) ?
    C2 O11 C11 C12 . . . . 179.8(2) ?
    O12 C11 C12 O13 . . . . 157.8(2) ?
    O11 C11 C12 O13 . . . . -27.0(2) ?
    O12 C11 C12 C121 . . . . 33.6(3) ?
    O11 C11 C12 C121 . . . . -151.20(18) ?
    O12 C11 C12 C131 . . . . -87.6(3) ?
    O11 C11 C12 C131 . . . . 87.6(2) ?
    C121 C12 O13 C14 . . . . 61.1(2) ?
    C131 C12 O13 C14 . . . . -177.23(17) ?
    C11 C12 O13 C14 . . . . -63.9(2) ?
    C12 O13 C14 C15 . . . . -179.68(16) ?
    O13 C12 C121 C122 . . . . -93.5(2) ?
    C131 C12 C121 C122 . . . . 148.2(2) ?
    C11 C12 C121 C122 . . . . 31.6(3) ?
    O13 C12 C121 C126 . . . . 81.1(2) ?
    C131 C12 C121 C126 . . . . -37.2(3) ?
    C11 C12 C121 C126 . . . . -153.9(2) ?
    C126 C121 C122 C123 . . . . -0.1(3) ?
    C12 C121 C122 C123 . . . . 174.4(2) ?
    C121 C122 C123 C124 . . . . -0.1(4) ?
    C122 C123 C124 C125 . . . . -0.3(4) ?
    C123 C124 C125 C126 . . . . 1.0(5) ?
    C124 C125 C126 C121 . . . . -1.3(4) ?
    C122 C121 C126 C125 . . . . 0.8(4) ?
    C12 C121 C126 C125 . . . . -174.0(2) ?
    O13 C12 C131 C136 . . . . 4.0(3) ?
    C121 C12 C131 C136 . . . . 124.6(2) ?
    C11 C12 C131 C136 . . . . -114.3(2) ?
    O13 C12 C131 C132 . . . . -177.5(2) ?
    C121 C12 C131 C132 . . . . -56.9(3) ?
    C11 C12 C131 C132 . . . . 64.2(3) ?
    C136 C131 C132 C133 . . . . -1.0(4) ?
    C12 C131 C132 C133 . . . . -179.6(2) ?
    C131 C132 C133 C134 . . . . 0.7(5) ?
    C132 C133 C134 C135 . . . . -0.5(5) ?
    C133 C134 C135 C136 . . . . 0.7(4) ?
    C132 C131 C136 C135 . . . . 1.2(4) ?
    C12 C131 C136 C135 . . . . 179.7(2) ?
    C134 C135 C136 C131 . . . . -1.0(4) ?
_shelx_hkl_file
;
   0   0   1-19.4297 47.1449   1
   0   0  -1-1.96942 24.0559   1
   0   0   1 14.7424 22.7199   3
   0   0  -1 6.97936 26.6599   3
   0   0  -2 795.526 181.528   3
   0   0   2 1136.42 301.963   1
   0   0   2 934.790 194.318   3
   0   0   2 949.869 191.348   2
   0   0  -2 999.182 189.792   2
   0   0  -2 938.503 255.350   1
   0   0   3-62.6772 61.6996   2
   0   0  -3-16.7768 59.3149   3
   0   0   3 44.4236 51.0307   3
   0   0   3 45.9304 24.8210   1
   0   0  -4 1598.41 488.671   1
   0   0   4 1868.59 381.455   2
   0   0   4 1753.68 392.399   3
   0   0  -4 1217.57 310.563   3
   0   0   4 1266.11 448.825   1
   0   0  -4 1502.49 304.043   4
   0   0  -5 13.5636 23.1313   4
   0   0   5 51.5667 112.865   3
   0   0   5 10.3170 152.075   2
   0   0   6 2968.74 675.074   3
   0   0  -6 4176.26 610.638   4
   0   0   6 2893.33 557.165   2
   0   0  -6 2390.22 679.500   1
   0   0  -7-111.815 204.912   1
   0   0   7-86.0522 234.775   3
   0   0  -7-3.04490 111.469   4
   0   0   8 832.269 364.955   3
   0   0  -8 928.722 428.187   1
   0   0  -8 802.686 384.743   4
   0   0  -9-51.3039 87.8424   1
   0   0   9 27.0142 222.359   3
   0   0  -9 210.759 183.306   4
   0   0 -10 35.4324 93.5423   4
   0   0 -10-358.775 471.299   1
   0   0  10 70.2596 229.875   3
   0   0  11 740.151 513.299   3
   0   0 -11-470.697 452.093   1
   0   0 -11 254.069 239.401   4
   0   0 -12 452.192 307.757   4
   0   0  12-21.8576 61.2502   3
   0   0 -13-265.213 119.663   4
   0   0  13 272.012 394.088   3
   0   1   1 6480.40 366.014   3
   0   1   1 7012.53 338.636   4
   0  -1  -1 3606.02 235.083   4
   0  -1  -1 5151.55 327.294   3
   0   1  -1 6356.02 352.900   3
   0  -1   1 4968.35 304.098   2
   0  -1   1 7483.93 526.601   1
   0   1   1 7255.18 502.557   1
   0   1  -1 7519.86 386.530   2
   0   1  -2 9246.57 585.084   2
   0   1   2 8519.11 770.186   1
   0   1  -2 9382.56 612.184   3
   0  -1   2 8581.43 798.868   1
   0  -1  -2 9033.03 776.547   1
   0   1  -2 8630.09 773.063   1
   0  -1   2 9306.68 645.151   3
   0  -1  -2 9271.90 620.207   3
   0   1   2 8240.33 593.690   3
   0  -1   2 9091.15 571.814   2
   0  -1  -2 8539.92 520.755   4
   0  -1  -3 1839.12 292.774   4
   0   1   3 1936.62 355.660   3
   0   1  -3 1694.25 309.292   2
   0   1   3 1473.16 404.469   1
   0  -1  -3 2127.69 371.451   3
   0   1  -3 2396.94 526.455   1
   0   1  -3 1772.94 324.705   3
   0  -1   3 1851.49 351.567   3
   0   1   3 2039.02 335.765   2
   0  -1   3 1536.36 277.828   2
   0  -1   3 1756.86 439.819   1
   0  -1  -3 1330.87 360.204   1
   0   1  -4 166.498 158.023   3
   0   1   4 71.6654 120.494   1
   0  -1  -4 46.1249 32.2685   4
   0   1   4 56.9672 92.1572   2
   0  -1   4 208.674 98.6973   3
   0   1   4 46.6285 30.7445   3
   0  -1   4 48.3542 25.4534   2
   0   1  -4 113.030 236.925   1
   0  -1  -4 36.9586 42.0192   1
   0   1  -4 30.6082 104.211   2
   0  -1   4 174.119 157.879   1
   0  -1  -4 47.4602 65.1540   3
   0  -1  -5 16730.7 1165.48   4
   0   1  -5 15281.7 1610.72   1
   0   1  -5 14109.7 1139.12   2
   0   1   5 16698.8 1261.93   2
   0  -1   5 18732.1 1504.78   3
   0   1   5 16962.1 1400.89   3
   0  -1  -5 15910.1 1656.84   1
   0   1  -5 16639.2 1181.30   4
   0  -1   5 16615.6 1213.63   2
   0  -1  -6 12731.8 1051.18   4
   0   1  -6 14505.4 1123.22   4
   0   1   6 14575.9 1483.41   3
   0  -1  -6 12080.2 1583.31   1
   0   1   6 12571.6 1205.22   2
   0   1  -6 12156.0 1635.44   1
   0  -1   6 14723.4 1482.62   3
   0  -1   6 12942.9 1194.21   2
   0  -1   7 7791.94 1194.91   3
   0  -1  -7 6114.58 1234.62   1
   0   1  -7 5489.84 802.273   4
   0   1   7 5702.21 974.762   3
   0  -1  -7 5958.15 772.674   4
   0   1  -7 3855.77 995.165   1
   0   1  -8 386.354 233.379   4
   0   1   8 637.654 350.416   3
   0  -1   8 138.663 148.717   3
   0  -1  -8 467.835 268.393   4
   0  -1  -8 228.076 367.904   1
   0   1  -8 385.391 357.959   1
   0   1  -9 278.816 192.473   4
   0  -1  -9 77.9118 157.701   1
   0  -1  -9 221.164 174.220   4
   0  -1   9 22.5034 197.185   3
   0   1  -9 575.136 486.219   1
   0   1   9 507.044 293.674   3
   0   1  10 908.708 419.227   3
   0   1 -10 931.450 322.831   4
   0   1 -10 703.616 458.860   1
   0  -1  10 505.048 416.473   3
   0  -1 -10 2034.58 1028.77   1
   0  -1 -10 796.168 375.613   4
   0  -1 -11 2235.62 1016.54   1
   0   1 -11 1772.87 845.037   1
   0  -1  11 568.478 367.124   3
   0  -1 -11 1075.91 407.708   4
   0   1  11 31.7057 234.395   3
   0   1 -11 1091.50 424.053   4
   0  -1 -12 167.779 568.808   1
   0   1  12 424.748 401.744   3
   0   1 -12 32.7102 86.8595   4
   0  -1  12-346.967 485.890   3
   0   1 -12-201.691 456.544   1
   0  -1 -12-147.046 154.522   4
   0  -1  13 915.637 694.946   3
   0   1  13 279.457 350.181   3
   0   1 -13 392.316 293.745   4
   0  -2   0 0.36038 4.69347   2
   0   2   0-0.32944 5.75634   2
   0   2   0 19.3910 19.4309   1
   0  -2   0-8.22974 13.6363   1
   0   2   1 99882.7 1262.30   4
   0  -2   1 95758.7 1336.72   2
   0  -2   1 100814. 2049.99   1
   0  -2   1 101498. 1482.24   3
   0   2   1 98095.6 1443.67   3
   0  -2  -1 95846.1 1879.43   1
   0   2   1 96132.5 1985.20   1
   0  -2  -1 98906.7 1172.73   4
   0   2  -1 91670.5 1396.93   2
   0  -2  -1 95575.1 1480.32   3
   0   2  -1 98296.1 2054.03   1
   0  -2   2 123017. 2350.79   3
   0   2   2 123290. 2990.09   1
   0   2  -2 136740. 3158.24   1
   0   2   2 121796. 2287.56   3
   0  -2   2 136679. 3190.06   1
   0   2  -2 123957. 2267.44   2
   0  -2  -2 125184. 2324.99   3
   0  -2  -2 128744. 2953.63   1
   0  -2   2 132526. 2190.26   2
   0  -2  -2 128613. 1957.65   4
   0   2  -2 131519. 2257.89   3
   0  -2  -3 50049.5 1755.65   3
   0  -2  -3 51224.4 1511.94   4
   0  -2  -3 47418.8 2199.63   1
   0   2   3 47883.6 2285.86   1
   0   2  -3 48143.4 1654.82   3
   0   2   3 49031.3 1774.81   3
   0   2  -3 45800.6 1660.46   2
   0   2  -3 45376.6 2194.10   1
   0  -2   3 47499.3 1825.66   3
   0  -2   3 49476.2 1626.36   2
   0  -2   3 49185.0 2341.43   1
   0  -2   4 4995.37 854.070   1
   0   2   4 5276.63 652.595   2
   0   2  -4 5187.46 628.168   3
   0  -2  -4 4169.90 758.295   1
   0   2  -4 4371.18 584.691   2
   0  -2   4 5485.33 719.112   3
   0   2   4 4413.42 630.849   3
   0   2  -4 4694.83 823.559   1
   0   2   4 4586.63 779.089   1
   0  -2  -4 4943.44 634.326   3
   0  -2  -4 4384.63 538.851   4
   0  -2   4 4887.64 586.153   2
   0  -2  -5 147.713 125.474   3
   0   2   5 108.769 94.9593   3
   0  -2   5-93.5271 129.215   3
   0   2   5 311.872 221.285   2
   0  -2  -5 162.685 134.220   4
   0   2  -5 36.7007 20.4263   2
   0   2  -5-1.77004 131.979   1
   0  -2   5 28.3049 84.5657   2
   0  -2  -5 131.835 103.793   1
   0  -2  -6 4252.57 927.770   1
   0   2   6 5469.45 808.547   2
   0  -2  -6 4096.62 608.524   4
   0   2  -6 5827.20 1076.43   1
   0  -2   6 5638.08 921.401   3
   0   2   6 5581.42 920.518   3
   0   2  -6 4286.36 689.218   2
   0   2  -6 5445.70 687.332   4
   0  -2   6 4376.08 689.240   2
   0  -2   7 2376.07 682.634   3
   0   2  -7 1897.44 434.007   4
   0   2  -7 1208.44 600.763   1
   0  -2  -7 2078.54 722.959   1
   0   2   7 1646.33 545.633   3
   0  -2  -7 1811.28 438.670   4
   0   2  -8 132.276 132.216   4
   0  -2  -8 163.118 365.399   1
   0   2   8 245.972 190.758   3
   0   2  -8 52.0412 72.7897   1
   0  -2  -8-18.8263 33.9947   4
   0  -2   8-112.535 102.725   3
   0  -2  -9 2201.03 808.115   1
   0  -2  -9 3050.73 651.467   4
   0   2  -9 2297.20 887.881   1
   0  -2   9 2360.73 714.744   3
   0   2  -9 1807.68 535.535   4
   0   2   9 3264.40 815.603   3
   0   2 -10 408.880 563.900   1
   0   2 -10 423.970 251.872   4
   0   2  10 122.882 262.413   3
   0  -2 -10-262.614 480.095   1
   0  -2  10 249.413 314.612   3
   0  -2 -10 22.6588 142.911   4
   0   2  11 1088.28 584.524   3
   0  -2 -11 566.415 694.976   1
   0  -2  11 43.5494 210.746   3
   0  -2 -11 331.703 210.936   4
   0   2 -11 292.029 287.415   4
   0   2 -11 444.046 533.281   1
   0   2 -12 170.268 238.075   4
   0   2 -12 844.580 794.838   1
   0  -2  12 786.617 644.308   3
   0  -2 -12 195.563 367.620   1
   0  -2 -12 420.649 260.167   4
   0   2  12-13.8673 58.2894   3
   0   2  13 790.813 576.864   3
   0   2 -13-64.4995 48.1625   4
   0   3   0 1.16240 9.54312   2
   0   3   0-0.90721 2.99364   4
   0   3   0 15.2936 13.2553   1
   0  -3   0-22.7106 33.6869   1
   0  -3   0-6.43319 9.21860   4
   0  -3   0 0.45797 2.22281   2
   0   3   1 52706.4 924.598   4
   0   3   1 54182.0 1098.76   3
   0  -3  -1 57106.6 1561.91   1
   0   3   1 54740.6 1549.46   1
   0  -3   1 53583.8 969.643   2
   0   3  -1 53251.9 1513.16   1
   0   3  -1 55114.1 1677.10   1
   0  -3  -1 52054.0 1135.28   3
   0   3  -1 56639.0 1018.64   4
   0   3  -1 54083.4 1114.17   2
   0  -3  -1 54983.1 863.544   4
   0  -3   2 88617.6 1780.61   2
   0   3   2 85988.1 2571.15   1
   0   3  -2 87827.0 1971.44   2
   0   3   2 90309.8 1980.01   3
   0   3  -2 89336.9 2673.95   1
   0  -3   2 93992.0 2080.35   3
   0  -3  -2 89260.5 2017.24   3
   0  -3  -2 93451.8 1620.60   4
   0  -3   2 93836.7 2738.74   1
   0   3   2 89623.6 1753.64   4
   0  -3  -2 89147.5 2479.69   1
   0  -3  -3 2066.06 369.514   3
   0  -3   3 1929.84 466.284   1
   0  -3  -3 1868.51 439.727   1
   0  -3   3 2643.73 372.981   2
   0   3  -3 2340.08 358.886   3
   0  -3   3 1859.85 362.553   3
   0   3  -3 1788.07 432.936   1
   0  -3  -3 2159.73 301.017   4
   0   3  -3 2020.28 355.163   2
   0   3   3 1841.89 336.357   3
   0   3   3 1899.46 465.552   1
   0  -3   4 280.906 141.770   2
   0  -3  -4 117.572 43.1242   4
   0   3  -4 632.188 234.266   2
   0   3   4 156.755 105.395   3
   0  -3   4 238.936 158.527   3
   0  -3  -4 129.591 125.160   3
   0   3  -4 201.558 107.891   3
   0   3  -4 35.2174 100.723   1
   0  -3  -4 403.411 223.280   1
   0   3  -5 1023.84 337.193   2
   0   3  -5 150.980 171.654   1
   0  -3   5 1071.73 342.553   3
   0  -3  -5 955.758 287.487   3
   0  -3  -5 694.703 338.855   1
   0  -3   5 646.431 228.209   2
   0   3   5 998.348 346.494   3
   0   3   5 729.653 288.992   2
   0  -3  -5 929.684 266.075   4
   0   3  -6 545.002 258.102   2
   0  -3  -6 739.715 355.514   1
   0   3  -6 786.429 392.620   1
   0  -3  -6 193.922 131.337   4
   0  -3   6 591.780 223.620   2
   0  -3   6 431.038 239.314   3
   0   3   6 902.187 398.178   3
   0   3   6 551.586 305.569   2
   0   3  -7 3672.49 937.010   1
   0   3   7 3665.14 780.026   3
   0   3  -7 3455.18 592.609   4
   0   3  -7 3991.11 712.036   2
   0  -3   7 3698.74 853.258   3
   0  -3  -7 4735.29 1044.13   1
   0  -3  -7 3058.46 565.756   4
   0  -3  -8 417.819 225.793   4
   0   3   8 556.133 432.731   3
   0  -3  -8 34.9851 129.690   1
   0   3  -8 139.174 362.760   1
   0  -3   8 45.0285 109.276   3
   0   3  -8 223.490 186.787   4
   0   3  -9-57.7732 58.4549   4
   0  -3  -9 73.8784 250.390   1
   0  -3  -9-107.178 142.052   4
   0   3   9 401.572 343.434   3
   0  -3   9 147.141 303.940   3
   0   3  -9 25.0746 177.304   1
   0   3  10 835.447 523.449   3
   0   3 -10 757.782 313.362   4
   0  -3 -10 1647.00 498.728   4
   0   3 -10 228.400 420.866   1
   0  -3 -10 1403.55 712.166   1
   0  -3  10 1222.13 655.349   3
   0   3  11 607.604 413.949   3
   0  -3  11 1428.62 703.789   3
   0   3 -11 220.872 517.068   1
   0  -3 -11 825.967 567.873   1
   0   3 -11 833.030 370.986   4
   0  -3 -11 248.025 202.216   4
   0  -3  12 576.312 582.582   3
   0   3 -12 791.451 606.919   1
   0  -3 -12 314.068 164.265   4
   0   3  12 143.600 318.342   3
   0   3 -12 226.773 217.368   4
   0   3 -13 580.379 344.292   4
   0  -3  13-206.527 402.784   3
   0  -4   0 152841. 2390.35   1
   0  -4   0 150994. 1569.25   2
   0   4   1 38211.7 1396.01   1
   0   4   1 40825.4 925.410   3
   0   4   1 38626.7 1169.87   2
   0  -4   1 40296.5 1420.20   1
   0  -4   1 42057.8 855.338   2
   0   4   1 40654.7 827.850   4
   0   4  -1 41116.0 1010.20   2
   0  -4  -1 42800.0 1441.84   1
   0   4  -1 37246.6 1361.93   1
   0  -4  -1 40726.3 1061.15   3
   0   4  -1 41494.6 961.136   4
   0  -4  -1 41012.1 734.493   4
   0  -4  -2 514478. 6134.78   1
   0   4   2 513957. 6412.63   1
   0  -4   2 498345. 4759.27   3
   0   4   2 533265. 4749.97   3
   0   4   2 510028. 4254.34   4
   0  -4  -2 519199. 4979.05   3
   0   4  -2 507693. 4920.14   2
   0  -4   2 540864. 6709.31   1
   0   4  -2 553519. 7001.72   1
   0  -4   3 17864.9 1455.87   1
   0  -4   3 17860.6 945.568   2
   0  -4   3 20258.9 1202.18   3
   0   4   3 17525.7 1064.06   3
   0   4   3 15277.0 1313.11   1
   0   4  -3 17805.2 1457.42   1
   0  -4  -3 17310.5 844.114   4
   0  -4  -3 16789.9 1059.70   3
   0   4  -3 16731.8 1059.91   2
   0  -4  -3 15916.5 1331.45   1
   0   4   4 2266.89 437.800   3
   0   4  -4 1965.84 401.508   2
   0   4  -4 1302.94 464.722   1
   0  -4   4 1276.28 299.181   2
   0  -4  -4 2160.91 346.638   4
   0  -4  -4 1181.52 335.148   3
   0  -4   4 1417.90 363.084   3
   0  -4  -4 1090.78 394.741   1
   0  -4   5 12065.7 1234.28   3
   0  -4  -5 11852.6 929.168   4
   0   4  -5 13417.9 1185.48   2
   0   4   5 10937.8 1086.27   3
   0  -4  -5 9921.75 1012.92   3
   0   4  -5 12779.2 1537.39   1
   0  -4  -5 10858.3 1355.77   1
   0  -4   5 10243.1 939.052   2
   0   4  -6 5385.73 799.081   2
   0  -4   6 6628.23 827.693   2
   0  -4   6 7099.08 1041.97   3
   0  -4  -6 6679.76 736.839   4
   0   4   6 6050.97 903.542   3
   0  -4  -6 6654.60 1180.17   1
   0   4  -6 5847.37 1115.16   1
   0   4  -7 220.530 273.792   2
   0   4  -7 175.924 149.050   4
   0  -4   7 30.5500 114.256   3
   0  -4  -7 220.974 354.221   1
   0   4  -7 557.741 420.414   1
   0   4   7-75.1862 77.7289   3
   0  -4  -7 108.838 117.228   4
   0   4  -8 1958.03 486.133   4
   0  -4  -8 1690.67 437.910   4
   0  -4  -8 1132.44 556.645   1
   0   4   8 2052.83 596.833   3
   0  -4   8 3186.02 825.086   3
   0   4  -8 1514.30 532.901   2
   0   4  -8 1296.42 712.029   1
   0   4  -9-54.3545 772.453   1
   0   4  -9 149.932 146.503   4
   0  -4   9 328.551 335.083   3
   0  -4  -9 66.6765 214.667   1
   0   4   9 104.078 233.474   3
   0  -4  -9 241.837 198.347   4
   0   4 -10 1104.00 473.255   4
   0   4 -10-70.5932 334.838   1
   0   4  10 1243.55 550.953   3
   0  -4  10 852.443 509.684   3
   0  -4 -10 660.239 291.094   4
   0   4 -11 384.017 398.913   1
   0  -4 -11-9.81496 238.482   4
   0   4 -11 454.733 275.923   4
   0   4  11 185.639 232.522   3
   0  -4  11 135.983 421.387   3
   0  -4 -11 779.671 675.537   1
   0  -4 -12-613.145 637.443   1
   0   4  12-27.0955 275.076   3
   0   4 -12-133.400 185.634   4
   0  -4  12-15.7671 306.111   3
   0  -4 -12 127.695 144.586   4
   0   4 -13-1.65522 104.130   4
   0   5   0 11.2120 17.1141   4
   0   5   0-17.3885 7.69372   1
   0  -5   0 33.0992 63.2693   1
   0   5   0 39.8616 29.3718   2
   0  -5   0 6.81397 12.8022   2
   0  -5   0-15.7490 30.7998   4
   0   5  -1 154712. 2957.56   1
   0  -5   1 161330. 3123.50   1
   0  -5   1 166054. 1988.21   4
   0  -5  -1 165964. 3064.41   1
   0  -5  -1 157527. 2153.86   3
   0  -5  -1 165153. 1482.79   4
   0   5   1 159874. 1705.50   4
   0   5  -1 168267. 2111.08   4
   0   5  -1 168370. 2150.82   2
   0   5   1 176226. 2517.86   2
   0  -5   1 170890. 1749.52   2
   0   5   2 13199.0 1069.15   1
   0  -5  -2 18150.5 951.356   3
   0  -5   2 17976.0 752.396   2
   0  -5  -2 17395.0 673.314   4
   0  -5  -2 15236.1 1091.15   1
   0   5  -2 16442.1 905.229   2
   0   5  -2 16325.7 1231.98   1
   0   5   2 15488.2 731.599   4
   0   5   2 19260.9 907.172   3
   0  -5   2 17863.8 916.657   3
   0   5   3 28396.3 1237.17   4
   0  -5  -3 28347.8 1053.28   4
   0   5  -3 27248.3 1863.27   1
   0  -5  -3 26821.2 1381.20   3
   0  -5  -3 24862.5 1634.86   1
   0   5   3 29788.7 1367.95   3
   0   5  -3 27327.7 1382.90   2
   0  -5   3 31188.1 1513.96   3
   0   5   3 24973.8 1729.24   1
   0  -5   3 28693.4 1863.35   1
   0  -5   3 28129.3 1186.02   2
   0   5  -4 594.872 362.982   1
   0  -5  -4 381.443 176.675   3
   0   5   4 685.740 259.452   3
   0  -5   4 242.129 139.408   2
   0   5  -4 282.577 149.511   2
   0  -5  -4 405.047 143.270   4
   0  -5   4 250.371 154.613   3
   0  -5  -4 878.467 320.154   1
   0  -5  -5 4244.03 674.313   3
   0  -5  -5 5522.45 1061.84   1
   0   5  -5 4104.45 668.809   2
   0  -5  -5 3535.24 480.203   4
   0   5   5 4522.27 721.192   3
   0   5  -5 3681.31 846.418   1
   0  -5   5 3340.90 528.123   2
   0  -5   5 4307.03 751.653   3
   0  -5   6 681.771 393.634   3
   0  -5  -6 832.148 247.865   4
   0  -5  -6 899.563 434.243   1
   0   5   6 941.626 380.912   3
   0   5  -6 622.717 261.568   2
   0   5  -6 694.480 378.175   1
   0  -5   7 5863.01 1082.37   3
   0   5  -7 4998.76 716.089   4
   0   5  -7 4620.22 812.678   2
   0  -5  -7 3419.28 559.566   4
   0   5   7 4422.13 851.770   3
   0  -5  -7 4261.47 1019.51   1
   0   5  -7 5151.24 1160.07   1
   0   5  -8 10632.5 1174.51   4
   0  -5  -8 11743.9 1081.82   4
   0   5  -8 10781.8 1293.79   2
   0  -5   8 9755.83 1500.44   3
   0  -5  -8 10765.8 1808.01   1
   0   5   8 11213.9 1471.86   3
   0   5  -8 7028.80 1470.97   1
   0  -5   9 1046.15 579.701   3
   0  -5  -9 2365.75 978.401   1
   0   5  -9 1080.00 383.582   4
   0   5  -9 2085.86 930.122   1
   0   5   9 1113.94 520.762   3
   0  -5  -9 2196.10 509.137   4
   0   5 -10-11.2703 109.404   4
   0  -5 -10 757.873 304.148   4
   0   5 -10 160.353 401.351   1
   0   5  10 684.867 549.765   3
   0  -5 -10 811.250 619.056   1
   0  -5  10 1094.34 618.105   3
   0   5 -11-68.4509 66.0355   4
   0  -5 -11 98.4433 407.090   1
   0  -5 -11-33.7773 110.989   4
   0  -5  11 541.505 556.982   3
   0   5 -11 138.291 201.776   1
   0   5  11-145.410 95.5409   3
   0  -5  12-96.4459 240.470   3
   0   5  12 76.7007 330.129   3
   0   5 -12 130.523 196.620   4
   0  -5 -12-153.122 149.359   4
   0  -5 -12 48.0250 267.806   1
   0   5 -13 45.1729 132.938   4
   0  -5  13 719.841 593.510   3
   0   6   0 207157. 3412.08   1
   0  -6   0 197116. 3372.43   1
   0  -6   0 207368. 1986.06   4
   0  -6   0 200020. 2447.82   2
   0   6   1 134397. 3029.41   1
   0  -6  -1 138871. 2934.79   1
   0   6  -1 124541. 2845.04   1
   0  -6  -1 129157. 1424.54   4
   0  -6  -1 122210. 1980.55   3
   0  -6   1 131086. 1936.55   4
   0   6   1 126645. 2056.06   2
   0   6  -1 130074. 1933.37   4
   0   6   1 130113. 1615.61   4
   0  -6   1 126154. 2957.10   1
   0  -6   1 140972. 1634.69   2
   0   6  -1 123444. 1991.67   2
   0  -6   2 357.081 109.855   2
   0  -6  -2 331.866 145.982   3
   0   6  -2 330.448 183.206   1
   0  -6  -2 137.441 125.079   1
   0   6   2 404.527 122.142   3
   0   6  -2 286.300 203.841   1
   0   6  -2 218.220 100.287   4
   0   6   2 239.260 168.102   1
   0   6  -2 290.299 118.861   2
   0  -6  -2 204.828 82.3252   4
   0   6   2 191.989 80.2724   4
   0  -6  -3 18934.2 1185.23   3
   0   6  -3 16359.8 1087.89   2
   0  -6   3 17730.7 924.465   2
   0  -6   3 16414.7 1453.34   1
   0   6   3 18328.0 1073.94   3
   0   6  -3 12496.3 1336.81   1
   0  -6  -3 16851.8 1362.29   1
   0   6   3 16296.1 946.435   4
   0  -6  -3 17331.3 811.716   4
   0   6   3 16818.0 1440.55   1
   0  -6   3 15621.1 1075.35   3
   0  -6   4 15287.3 1263.88   3
   0   6  -4 16968.0 1269.64   2
   0   6   4 16397.1 1181.62   3
   0  -6  -4 15175.4 1480.23   1
   0  -6  -4 17127.8 940.764   4
   0  -6  -4 15821.8 1189.87   3
   0  -6   4 15046.4 972.355   2
   0  -6  -5 8242.76 734.158   4
   0  -6   5 9750.44 1126.78   3
   0   6   5 10156.6 1058.66   3
   0   6  -5 7327.54 1197.19   1
   0   6  -5 8973.01 995.095   2
   0  -6  -5 9412.26 1022.26   3
   0  -6  -5 8224.29 1171.22   1
   0  -6   5 8902.96 850.259   2
   0  -6  -6 4843.16 625.993   4
   0  -6  -6 4674.04 955.401   1
   0   6   6 4922.89 812.793   3
   0   6  -6 3721.08 717.905   2
   0  -6   6 5159.94 912.120   3
   0   6  -6 2488.37 774.220   1
   0   6   7 8089.20 1146.45   3
   0  -6  -7 10164.2 1558.95   1
   0  -6   7 9304.98 1353.32   3
   0   6  -7 6437.73 1305.64   1
   0  -6  -7 9185.09 910.393   4
   0   6  -7 9401.98 1200.89   2
   0  -6  -8 443.618 267.785   4
   0   6   8 953.511 414.333   3
   0   6  -8 498.854 254.688   2
   0  -6   8 1501.51 620.078   3
   0   6  -8 1207.92 389.658   4
   0   6  -8 291.285 467.055   1
   0  -6  -8 416.519 435.890   1
   0   6   9 1107.79 468.337   3
   0   6  -9 1216.24 471.128   2
   0  -6  -9 1454.47 688.348   1
   0   6  -9 1551.64 732.341   1
   0  -6  -9 1824.16 456.642   4
   0  -6   9 1587.41 671.379   3
   0   6  -9 723.932 365.330   4
   0  -6 -10 87.0324 279.746   1
   0   6  10 860.775 473.349   3
   0  -6  10 76.8849 359.980   3
   0  -6 -10 441.775 260.901   4
   0   6 -10 516.143 560.153   1
   0   6 -10 711.666 297.201   4
   0  -6 -11-135.774 45.0648   4
   0   6 -11 228.724 221.575   1
   0   6  11-72.8513 89.4527   3
   0  -6 -11 4.24995 159.781   1
   0   6 -11 110.423 201.866   4
   0  -6  11-208.938 297.707   3
   0  -6  12-413.689 473.797   3
   0   6 -12-40.0179 116.280   4
   0  -6 -12-241.846 344.477   1
   0  -6 -12 494.109 314.995   4
   0   6 -12 575.942 610.550   1
   0   6 -13 210.831 242.260   4
   0  -6  13 627.469 628.757   3
   0   7   0 33.4721 30.1741   4
   0  -7   0 12.2142 20.1375   4
   0   7   0 38.5404 37.4498   2
   0  -7   0 12.0739 56.0128   1
   0  -7   0 1.42843 45.1980   2
   0   7   0-72.3659 68.4204   1
   0  -7  -1 14140.3 1005.35   1
   0   7  -1 13837.5 618.955   4
   0  -7   1 13996.5 1052.83   1
   0  -7   1 13001.0 544.607   2
   0   7   1 13340.5 668.838   2
   0   7  -1 13862.4 996.997   1
   0  -7   1 11224.1 606.614   4
   0   7   1 13484.6 539.167   4
   0  -7  -1 13014.8 485.841   4
   0   7  -1 13130.2 683.470   2
   0   7   1 12639.0 977.904   1
   0  -7  -1 12909.8 671.109   3
   0  -7  -2 257126. 2568.43   4
   0  -7  -2 269919. 4899.81   1
   0   7  -2 264409. 4955.01   1
   0   7   2 250044. 3925.29   2
   0   7  -2 290104. 3593.27   4
   0   7   2 255703. 5067.55   1
   0  -7   2 261849. 2777.21   2
   0   7   2 256838. 3095.38   4
   0   7   2 267572. 3212.66   3
   0   7  -2 255428. 3800.26   2
   0   7  -2 239661. 5287.63   1
   0  -7  -2 255541. 3825.98   3
   0  -7  -3 6482.33 863.021   1
   0  -7  -3 7618.95 769.404   3
   0  -7   3 5303.73 479.884   2
   0  -7   3 6405.76 702.528   3
   0   7   3 8110.34 713.536   3
   0  -7  -3 7395.99 530.596   4
   0   7  -3 6477.13 604.430   4
   0   7  -3 6507.38 977.089   1
   0   7  -3 6461.17 720.397   2
   0   7   3 6281.91 604.823   4
   0   7  -4 6933.59 835.026   2
   0  -7   4 7404.75 666.467   2
   0  -7   4 5832.34 797.329   3
   0  -7  -4 7031.46 991.517   1
   0   7   4 7933.59 826.314   3
   0   7  -4 7138.99 1129.31   1
   0  -7  -4 6917.52 810.536   3
   0  -7  -4 7547.31 617.730   4
   0   7  -5 4254.39 730.091   2
   0  -7  -5 4181.25 509.422   4
   0  -7   5 3735.09 672.038   3
   0  -7  -5 4106.92 923.874   1
   0   7   5 2829.15 551.849   3
   0  -7  -5 3546.40 633.139   3
   0   7  -5 3328.65 862.785   1
   0  -7  -6-50.7256 139.153   1
   0   7  -6 213.286 260.331   2
   0   7  -6 256.459 317.907   1
   0   7   6 213.882 218.402   3
   0  -7  -6 95.1601 103.247   4
   0  -7   6-108.712 51.3406   3
   0   7  -7 9935.16 1732.69   1
   0  -7  -7 8064.98 855.895   4
   0   7   7 6934.36 1050.40   3
   0  -7  -7 8655.67 1399.02   1
   0   7  -7 9566.66 1251.52   2
   0  -7   7 8221.99 1272.07   3
   0  -7   8 2132.74 693.189   3
   0  -7  -8 3467.46 592.474   4
   0   7  -8 2260.43 517.736   4
   0   7  -8 2474.43 630.903   2
   0   7   8 3195.72 763.793   3
   0   7  -8 2605.47 958.434   1
   0  -7  -9 692.450 581.463   1
   0   7  -9 900.915 384.430   4
   0  -7  -9 475.570 202.312   4
   0   7  -9 176.589 300.757   1
   0  -7   9 810.320 534.054   3
   0   7   9 838.677 424.721   3
   0   7  -9 606.316 351.117   2
   0  -7  10 380.862 385.719   3
   0   7 -10-19.9253 149.440   4
   0   7  10 148.124 215.237   3
   0  -7 -10 306.327 225.905   4
   0  -7 -10 153.837 323.734   1
   0  -7 -11 320.462 282.344   4
   0  -7  11 89.4784 296.238   3
   0   7 -11-13.7023 64.4207   4
   0   7 -11-118.903 304.165   1
   0   7  11 270.278 274.660   3
   0  -7 -11 465.058 449.574   1
   0  -7  12 444.916 457.355   3
   0   7 -12 206.332 172.041   4
   0  -7 -12 621.045 510.388   1
   0  -7 -12 48.0080 192.654   4
   0   7 -12 531.967 643.247   1
   0   7 -13 339.330 257.832   4
   0   8   0 18365.1 1168.20   1
   0  -8   0 16997.6 1156.72   1
   0   8   0 19292.5 707.675   2
   0  -8   0 17239.3 706.203   4
   0   8   0 19090.7 545.159   4
   0  -8   1 11203.8 1002.01   1
   0  -8  -1 10837.7 640.744   3
   0   8   1 11924.2 605.397   2
   0   8   1 13039.5 1049.29   1
   0   8  -1 12227.6 571.315   4
   0   8  -1 12405.5 701.594   2
   0  -8   1 11972.7 682.071   4
   0   8  -1 11722.3 958.139   1
   0  -8  -1 12460.6 499.023   4
   0   8   1 12407.3 543.967   4
   0  -8  -1 12426.6 1017.57   1
   0  -8   1 12270.8 574.077   2
   0  -8  -2 36895.3 1860.29   1
   0   8   2 37029.1 1201.47   4
   0   8  -2 41767.4 2032.18   1
   0   8   2 38618.5 2052.09   1
   0   8  -2 39241.8 2237.80   1
   0   8  -2 39321.8 1370.50   4
   0  -8   2 38392.6 1062.50   2
   0  -8  -2 41072.2 1009.59   4
   0   8   2 38580.2 1458.73   2
   0   8  -2 37765.3 1505.03   2
   0   8   3 3639.94 472.059   3
   0  -8   3 3736.61 385.470   2
   0   8  -3 3998.16 588.749   2
   0   8  -3 3345.76 462.218   4
   0  -8   3 3311.05 506.605   3
   0   8  -3 3312.29 727.629   1
   0  -8  -3 3774.59 365.754   4
   0  -8  -3 2715.25 578.523   1
   0  -8  -3 4010.93 579.573   3
   0   8   4 86768.4 2722.23   3
   0  -8   4 76006.0 2900.07   3
   0  -8  -4 83504.8 3485.59   1
   0  -8  -4 84653.2 2056.06   4
   0  -8  -4 83842.9 2914.55   3
   0  -8   4 81314.7 2115.72   2
   0   8  -4 84466.8 2990.71   2
   0   8  -4 86263.9 4036.74   1
   0   8  -5 5225.36 819.375   2
   0   8   5 3618.76 654.029   3
   0  -8  -5 5464.92 589.252   4
   0  -8   5 4065.88 755.277   3
   0   8  -5 3701.46 888.879   1
   0  -8  -6 5320.43 635.643   4
   0  -8   6 5414.09 994.668   3
   0   8  -6 4712.65 814.779   2
   0   8  -6 5321.07 1172.95   1
   0  -8  -6 4280.69 943.278   1
   0   8   6 6218.39 900.913   3
   0  -8  -7 1299.70 342.733   4
   0  -8   7 858.742 442.508   3
   0   8  -7 1815.08 794.081   1
   0  -8  -7 1036.03 557.138   1
   0   8   7 1323.69 423.463   3
   0   8  -7 1214.62 460.277   2
   0   8  -8 1533.76 784.773   1
   0   8  -8 1962.42 468.241   4
   0  -8  -8 2697.46 538.581   4
   0   8   8 2043.47 615.731   3
   0  -8  -8 2103.41 740.322   1
   0  -8   8 1002.83 507.014   3
   0   8  -8 2508.53 718.973   2
   0  -8  -9 2768.62 559.715   4
   0  -8  -9 1974.79 715.360   1
   0   8  -9 2357.44 632.058   2
   0   8  -9 2149.93 555.187   4
   0  -8   9 3104.85 892.183   3
   0   8   9 1949.74 630.841   3
   0   8  -9 3510.92 1113.47   1
   0   8  10 371.296 182.137   3
   0  -8 -10 79.1616 228.520   1
   0  -8  10 467.045 476.922   3
   0  -8 -10 481.694 234.443   4
   0   8 -10-299.638 574.912   1
   0   8 -10 201.183 191.615   4
   0  -8 -11-71.9285 402.424   1
   0   8 -11 15.1475 85.7389   4
   0  -8  11 117.873 367.253   3
   0   8  11 696.414 488.064   3
   0  -8 -11 28.6901 218.320   4
   0   8 -11 160.435 401.327   1
   0   8 -12 276.028 202.493   4
   0  -8 -12-189.248 311.491   1
   0  -8 -12 59.0190 64.0535   4
   0  -8  12 240.671 375.469   3
   0   8 -13 66.7408 45.8113   4
   0   9   0 19.7634 27.6876   2
   0   9   0-6.09715 7.53408   4
   0  -9   0 1.05667 45.0038   2
   0   9   0-37.1769 78.2415   1
   0  -9   0 37.9193 51.3617   1
   0  -9   0-26.2963 26.2326   4
   0   9   1 49.7122 44.8673   4
   0   9  -1 96.8870 78.6093   1
   0  -9  -1 246.957 99.1962   3
   0  -9  -1 349.185 90.9268   4
   0   9  -1 352.842 96.5356   4
   0   9   1 240.608 146.839   1
   0  -9  -1 256.403 130.540   1
   0   9   1 344.976 113.677   2
   0  -9   1 324.348 168.430   1
   0  -9   1 311.567 105.850   2
   0   9  -1 257.324 110.673   2
   0  -9   1 131.973 89.3976   4
   0   9   2 35942.8 1347.94   2
   0  -9  -2 33368.6 1852.19   1
   0  -9   2 34992.1 1041.53   2
   0   9  -2 34300.7 1496.77   2
   0  -9  -2 36328.6 1516.59   3
   0   9  -2 31653.2 2109.89   1
   0   9   2 38493.0 1259.13   4
   0   9  -2 38729.6 1374.61   4
   0  -9  -2 38232.5 1017.47   4
   0  -9  -3 24603.7 1447.47   3
   0   9  -3 28901.6 2173.95   1
   0  -9  -3 27482.6 1834.64   1
   0  -9   3 23820.9 1379.61   3
   0  -9  -3 27798.6 997.052   4
   0   9   3 27424.0 1270.91   3
   0   9   3 26709.5 1488.79   2
   0   9  -3 29204.5 1348.09   4
   0   9  -3 25331.9 1476.10   2
   0  -9  -4 28942.6 1173.25   4
   0  -9  -4 26214.2 2011.05   1
   0  -9   4 24141.2 1655.14   3
   0   9   4 28679.8 1559.67   3
   0  -9  -4 25578.9 1632.11   3
   0   9  -4 27012.8 1507.81   4
   0   9  -4 25529.3 1670.51   2
   0   9  -4 27764.9 2419.20   1
   0  -9  -5 474.290 160.606   4
   0   9   5 553.838 272.330   3
   0  -9  -5 624.016 355.683   1
   0  -9   5 550.222 246.641   3
   0   9  -5 644.295 321.172   2
   0   9  -5 807.902 391.651   1
   0  -9   6 150.216 205.576   3
   0   9   6 496.661 253.571   3
   0   9  -6 618.485 374.827   2
   0   9  -6 286.252 402.217   1
   0  -9  -6 329.010 272.169   1
   0  -9  -6 717.933 238.295   4
   0  -9   7 814.321 411.354   3
   0   9  -7 654.516 635.044   1
   0   9  -7 122.763 186.292   2
   0   9   7 851.269 439.970   3
   0  -9  -7 433.493 319.009   1
   0  -9  -7 695.839 247.236   4
   0  -9   8 578.431 349.891   3
   0  -9  -8 1228.52 611.855   1
   0   9  -8 1791.83 833.661   1
   0   9  -8 1069.80 446.059   2
   0  -9  -8 1285.34 340.336   4
   0   9   8 1855.07 589.089   3
   0  -9   9-55.2611 229.369   3
   0  -9  -9 118.654 171.464   4
   0   9  -9-102.147 213.589   1
   0  -9  -9 241.751 443.116   1
   0   9  -9-12.6809 136.088   2
   0   9   9 325.545 356.553   3
   0   9  -9-351.592 210.855   4
   0   9 -10 1858.33 825.054   1
   0  -9 -10 414.073 228.971   4
   0  -9 -10 1009.42 663.721   1
   0   9 -10 418.224 243.685   4
   0   9  10 1069.19 489.706   3
   0  -9  10 498.740 470.645   3
   0   9 -11 168.290 669.677   1
   0   9 -11 129.914 136.786   4
   0  -9 -11 507.173 497.427   1
   0  -9  11 128.038 124.915   3
   0  -9 -11 247.645 214.281   4
   0  -9 -12-159.455 128.766   1
   0   9 -12 288.276 500.586   1
   0  -9  12-26.2939 120.322   3
   0  -9 -12 85.6463 109.983   4
   0   9 -12 405.685 292.450   4
   0   9 -13-186.981 202.541   4
   0  10   0 828.723 122.791   4
   0 -10   0 799.537 179.184   4
   0  10   0 484.463 129.071   2
   0 -10   0 649.528 243.697   1
   0 -10  -1 3255.09 297.573   4
   0  10   1 3617.22 322.009   4
   0 -10   1 4002.54 454.660   4
   0 -10  -1 3209.90 567.667   1
   0 -10   1 3513.98 615.121   1
   0 -10  -1 3480.13 407.674   3
   0  10  -1 3015.75 378.946   2
   0  10  -1 3258.30 277.891   4
   0  10   1 3700.04 367.868   2
   0  10   2 9946.52 697.484   2
   0  10   2 11027.4 696.625   4
   0 -10  -2 9468.95 815.226   3
   0 -10  -2 12623.5 600.495   4
   0  10  -2 11676.0 747.518   4
   0  10  -2 11141.4 900.424   2
   0 -10   2 13207.8 1278.68   1
   0 -10  -2 10331.4 1049.81   1
   0  10   3 185.261 133.128   2
   0 -10  -3-5.36866 45.9611   3
   0  10   3 118.702 98.4364   3
   0 -10  -3 171.468 77.8776   4
   0 -10   3 117.086 56.4637   3
   0  10  -3 284.803 139.599   4
   0  10  -3 366.451 344.980   1
   0 -10  -3 178.386 185.765   1
   0  10  -3 6.45232 147.570   2
   0 -10  -4 646.835 207.000   4
   0  10  -4 189.831 203.369   1
   0  10   4 681.329 263.231   3
   0  10   4 242.116 156.515   2
   0  10  -4 374.328 219.203   2
   0 -10  -4 508.413 250.553   3
   0  10  -4 178.715 72.4909   4
   0 -10  -4 264.814 167.644   1
   0 -10   4 498.435 245.130   3
   0 -10   5 12204.7 1323.63   3
   0 -10  -5 13824.6 1631.03   1
   0  10   5 14422.6 1231.84   3
   0  10  -5 12521.7 1358.46   2
   0 -10  -5 14115.9 925.703   4
   0  10  -5 10669.4 1601.91   1
   0 -10  -6 22940.6 1289.95   4
   0 -10   6 20372.1 1908.94   3
   0  10  -6 19005.3 1778.67   2
   0  10   6 25737.3 1826.15   3
   0  10  -6 20291.8 2350.13   1
   0 -10  -6 18814.0 2016.35   1
   0  10  -7 2606.38 706.197   2
   0 -10  -7 3657.10 942.914   1
   0 -10   7 3935.82 902.536   3
   0 -10  -7 4232.30 618.431   4
   0  10  -7 5747.75 1380.45   1
   0  10   7 3803.05 778.696   3
   0 -10  -8 872.845 289.590   4
   0 -10   8 175.577 216.751   3
   0  10   8 1131.04 435.392   3
   0 -10  -8 670.436 490.102   1
   0  10  -8 479.164 591.178   1
   0  10  -8 690.043 345.971   2
   0  10   9 2185.60 699.585   3
   0 -10  -9 2778.22 923.827   1
   0  10  -9 2070.62 527.113   4
   0  10  -9 3765.37 1270.28   1
   0  10  -9 1588.64 583.594   2
   0 -10  -9 3038.60 585.617   4
   0 -10   9 3181.32 1049.03   3
   0  10 -10 49.9283 199.569   4
   0  10  10 458.775 381.231   3
   0 -10 -10-104.772 36.3230   1
   0  10 -10 148.319 190.888   1
   0 -10 -10 22.0252 41.1467   4
   0 -10  10 215.124 364.618   3
   0 -10 -11 428.956 365.135   1
   0 -10  11 480.936 535.737   3
   0  10 -11 427.184 330.970   4
   0 -10 -11 61.4172 54.9876   4
   0  10 -11-46.3939 316.479   1
   0  10 -12 221.314 167.893   4
   0 -10 -12 56.3409 253.758   1
   0 -10  12-40.2072 150.227   3
   0  11   0 30.6639 18.1319   2
   0 -11   0 67.9415 53.8032   4
   0  11   0 39.1980 35.8246   4
   0 -11   1 11311.9 798.079   4
   0  11   1 12446.9 685.760   2
   0  11   1 11423.2 584.213   4
   0  11  -1 11891.1 521.160   4
   0  11  -1 11278.3 789.309   2
   0 -11  -1 11052.7 593.569   4
   0 -11  -1 12652.1 1173.15   1
   0 -11   1 12053.8 1229.83   1
   0 -11  -1 10547.8 745.742   3
   0  11  -2 12187.9 954.781   2
   0 -11  -2 12132.2 960.338   3
   0  11   2 11491.1 737.446   4
   0 -11  -2 13924.0 1284.93   1
   0 -11   2 14177.7 1410.45   1
   0  11   2 12225.1 757.812   2
   0 -11  -2 13005.0 640.574   4
   0  11  -2 11961.2 740.857   4
   0  11   3 2026.37 368.926   2
   0 -11  -3 1976.97 274.879   4
   0  11  -3 1846.71 353.989   4
   0  11  -3 2726.95 690.049   1
   0  11  -3 2007.68 451.486   2
   0 -11  -3 1426.52 435.169   1
   0 -11   3 2469.01 489.598   3
   0 -11  -3 1390.14 355.998   3
   0 -11  -4 6233.99 854.158   3
   0  11  -4 8476.26 1398.11   1
   0  11   4 9125.62 837.945   3
   0  11  -4 9092.87 870.640   4
   0 -11   4 5725.11 797.326   3
   0  11   4 7242.72 818.103   2
   0 -11  -4 8148.16 1129.80   1
   0 -11  -4 9537.94 671.974   4
   0  11  -4 7632.85 1002.01   2
   0  11  -5 23.5541 56.8074   1
   0 -11  -5 217.603 135.099   4
   0 -11   5 44.8978 68.1415   3
   0  11  -5 220.417 290.156   2
   0  11   5 145.890 123.528   3
   0 -11  -5 151.665 212.710   1
   0  11   5-82.4204 87.5425   2
   0  11   6 2549.88 560.243   3
   0  11  -6 1315.39 471.224   2
   0 -11   6 1004.62 407.627   3
   0 -11  -6 1970.39 370.356   4
   0  11  -6 1858.53 775.747   1
   0 -11  -6 685.357 422.442   1
   0  11  -7 325.737 462.157   1
   0 -11  -7-14.4670 101.847   4
   0  11  -7 272.018 267.479   2
   0 -11  -7 120.118 92.8261   1
   0 -11   7 360.375 419.464   3
   0  11   7 167.448 234.851   3
   0 -11   8 2527.05 794.823   3
   0 -11  -8 2135.03 805.005   1
   0  11  -8 218.115 225.032   1
   0  11  -8 1725.92 587.814   2
   0 -11  -8 2541.59 505.433   4
   0  11   8 1191.09 466.799   3
   0  11  -9 72.4583 93.9273   4
   0 -11   9-72.7449 332.883   3
   0 -11  -9 321.852 349.003   1
   0  11  -9 307.113 325.932   2
   0  11  -9 121.453 334.208   1
   0 -11  -9-4.31245 57.3219   4
   0  11   9 233.729 320.447   3
   0  11 -10 276.433 231.125   4
   0  11  10 467.831 330.264   3
   0 -11 -10-53.4727 79.9165   4
   0  11  10-67.3803 122.922   2
   0 -11  10 773.128 681.173   3
   0 -11 -10-343.680 359.207   1
   0  11 -10 493.106 634.837   1
   0 -11 -11 11.8745 79.9838   4
   0 -11  11-252.534 230.202   3
   0  11 -11 435.212 488.217   1
   0  11 -11 315.868 226.331   4
   0 -11 -11 707.112 496.643   1
   0 -11  12 377.753 501.789   3
   0  11 -12 24.0988 22.0554   4
   0 -12   0 131.323 78.9624   4
   0  12   0 56.7630 38.9937   4
   0 -12   0 94.8881 107.661   1
   0  12   0 51.1173 52.0458   2
   0  12   1 10357.4 587.069   4
   0 -12  -1 9749.01 607.933   4
   0  12  -1 10599.0 796.668   2
   0  12  -1 9620.63 472.713   4
   0 -12   1 10421.9 806.168   4
   0 -12   1 8941.25 1094.06   1
   0 -12  -1 10158.9 1094.90   1
   0  12   1 11483.2 685.681   2
   0 -12  -1 8221.29 694.024   3
   0  12  -2 18864.0 872.422   4
   0  12   2 22346.1 1020.08   2
   0 -12  -2 19193.4 816.630   4
   0 -12  -2 19906.4 1597.09   1
   0 -12   2 20550.4 1726.39   1
   0 -12  -2 17985.0 1217.74   3
   0 -12   2 19106.1 1011.29   4
   0  12  -2 20799.2 1324.66   2
   0  12  -3 233.148 140.825   2
   0  12  -3 194.684 138.651   4
   0 -12  -3 241.961 101.127   4
   0  12  -3 244.807 247.344   1
   0 -12  -3 232.866 155.591   3
   0  12   3 429.893 166.111   2
   0 -12  -3 304.770 117.310   1
   0 -12   3 377.988 188.662   3
   0  12  -4 3510.52 698.845   2
   0 -12  -4 3897.67 820.676   1
   0 -12   4 4153.80 713.125   3
   0  12  -4 2661.94 481.144   4
   0 -12  -4 4154.81 439.581   4
   0  12   4 3260.46 535.383   2
   0  12  -4 4325.16 1016.90   1
   0  12   4 4466.97 579.150   3
   0  12  -5 5321.96 1194.82   1
   0 -12   5 5548.66 918.133   3
   0  12   5 5111.77 767.198   2
   0 -12  -5 5521.28 564.236   4
   0  12  -5 4470.91 820.603   2
   0 -12  -5 4909.57 986.648   1
   0  12   5 6045.35 778.588   3
   0  12  -6 7470.71 1148.30   2
   0  12  -6 9940.70 1754.71   1
   0 -12  -6 10325.2 853.090   4
   0 -12   6 8781.99 1317.26   3
   0  12   6 11151.2 1188.81   3
   0  12   6 11119.4 1199.32   2
   0 -12  -6 7759.80 1341.27   1
   0  12  -7 3027.79 804.648   2
   0 -12  -7 1165.99 343.695   4
   0  12  -7 1735.58 802.728   1
   0 -12  -7 1929.60 706.204   1
   0 -12   7 1729.34 612.860   3
   0  12   7 2218.82 590.736   2
   0  12   7 2604.25 652.738   3
   0  12   8 598.456 376.834   3
   0 -12  -8 261.713 264.593   1
   0 -12  -8 631.451 255.328   4
   0  12   8 665.522 335.870   2
   0  12  -8-356.803 341.072   2
   0 -12   8 863.357 466.287   3
   0  12  -8 31.3375 426.832   1
   0  12   9 100.508 180.956   2
   0  12   9 736.535 444.453   3
   0  12  -9-200.018 236.557   2
   0  12  -9-182.516 386.508   1
   0 -12  -9 168.042 286.278   1
   0  12  -9 81.7998 128.864   4
   0 -12   9 80.3766 205.732   3
   0 -12  -9 180.627 189.327   4
   0  12  10 195.644 211.725   2
   0 -12  10 199.326 231.782   3
   0  12 -10 305.726 246.403   4
   0 -12 -10-64.1414 151.012   1
   0 -12 -10 354.110 205.858   4
   0  12 -11 138.116 150.745   4
   0 -12 -11-81.8387 118.649   4
   0  12 -11-642.812 671.514   1
   0 -12  11 521.757 548.283   3
   0 -12 -11 303.726 546.330   1
   0  13   0 51.9046 81.0871   2
   0  13   0-23.6667 14.6642   4
   0 -13   0 131.134 401.065   1
   0 -13   0 4.93178 70.0438   4
   0  13  -1 6063.85 633.715   2
   0 -13   1 5760.10 626.553   4
   0  13   1 6322.41 528.596   2
   0  13   1 6144.53 478.186   4
   0 -13   1 7553.03 1042.84   1
   0 -13  -1 5328.63 836.122   1
   0  13  -1 6311.39 385.087   4
   0 -13  -1 5764.98 506.310   4
   0  13  -2 1004.12 193.902   4
   0 -13  -2 1011.88 355.422   1
   0  13  -2 782.910 259.301   2
   0 -13   2 1238.34 467.127   1
   0 -13  -2 878.979 179.284   4
   0  13   2 1045.09 219.558   2
   0 -13   2 1324.79 273.681   4
   0 -13   3 2835.93 542.221   3
   0  13  -3 3031.95 789.405   1
   0  13  -3 2525.29 414.797   4
   0  13  -3 2349.43 529.367   2
   0 -13  -3 1705.38 564.385   1
   0 -13  -3 2519.17 319.849   4
   0  13   3 2053.17 351.706   2
   0 -13  -4 144.028 81.2637   4
   0 -13   4 111.012 129.845   3
   0 -13  -4 129.077 212.835   1
   0  13  -4 115.499 116.451   4
   0  13  -4 411.297 286.795   2
   0  13  -4 47.5962 128.675   1
   0  13   4 51.4733 104.016   2
   0  13   5 541.176 251.005   3
   0  13   5 272.062 219.415   2
   0  13  -5 133.978 72.4024   1
   0 -13   5-28.7206 107.309   3
   0 -13  -5 214.396 124.139   4
   0 -13  -5 100.111 173.842   1
   0  13  -5 24.9570 64.6037   2
   0  13   6 6338.62 873.277   2
   0 -13   6 5068.14 974.328   3
   0  13   6 8005.88 1010.00   3
   0 -13  -6 4877.30 1121.94   1
   0 -13  -6 5174.32 608.890   4
   0  13  -6 4286.59 931.490   2
   0  13  -6 5985.21 1430.45   1
   0  13   7 1513.01 492.073   3
   0 -13  -7 1783.41 694.483   1
   0  13   7 773.127 317.377   2
   0  13  -7 1870.43 879.727   1
   0 -13  -7 1852.26 400.483   4
   0 -13   7 924.214 468.330   3
   0  13  -7 2332.74 735.399   2
   0  13   8 713.111 297.778   2
   0  13  -8 268.346 341.805   1
   0 -13  -8 497.602 232.827   4
   0  13  -8 529.528 390.203   2
   0  13   8 213.915 224.290   3
   0 -13   8 32.3137 171.410   3
   0 -13  -8 462.930 409.655   1
   0 -13   9 104.402 326.462   3
   0 -13  -9 19.6301 102.639   4
   0  13  -9 97.5745 175.524   4
   0  13  -9 155.790 518.711   1
   0  13  -9 515.585 456.974   2
   0 -13  -9-297.746 377.327   1
   0  13   9 227.636 242.532   2
   0  13   9 897.271 507.269   3
   0 -13 -10-410.572 397.699   1
   0  13 -10 106.957 165.253   4
   0 -13  10 261.395 272.983   3
   0  13 -10 548.398 790.882   1
   0  13  10 75.3061 167.157   2
   0 -13 -10 130.551 99.3367   4
   0 -13 -11 107.370 166.212   4
   0 -13 -11-329.337 293.583   1
   0 -13  11 12.4515 371.454   3
   0  13 -11-409.247 477.534   1
   0 -14   0 22303.4 1808.83   1
   0  14   0 20350.1 1084.72   2
   0  14   0 20216.9 763.822   4
   0 -14   0 20128.3 1180.82   4
   0  14  -1 714.431 135.980   4
   0  14   1 786.881 198.329   2
   0  14   1 935.208 193.410   4
   0  14  -1 1016.05 273.022   2
   0 -14  -1 671.329 350.469   1
   0 -14  -1 661.834 181.558   4
   0 -14   1 834.030 242.450   4
   0 -14   1 1105.96 403.308   1
   0  14  -2 962.294 278.879   2
   0  14   2 770.920 204.633   2
   0  14  -2 844.546 169.028   4
   0 -14   2 1004.68 250.645   4
   0 -14   2 762.363 377.912   1
   0 -14  -2 786.859 189.159   4
   0 -14  -2 1130.45 420.965   1
   0 -14  -3 1087.18 418.978   1
   0  14  -3 862.225 316.802   2
   0  14  -3 397.937 162.233   4
   0  14   3 384.213 165.353   2
   0  14  -3 105.282 172.963   1
   0 -14  -3 512.924 160.006   4
   0 -14   3 480.864 209.201   3
   0 -14  -4 5812.10 549.585   4
   0 -14  -4 6465.84 1085.67   1
   0 -14   4 5115.56 810.423   3
   0  14  -4 7542.64 1475.32   1
   0  14  -4 4524.63 652.805   4
   0  14   4 6962.66 707.210   2
   0  14  -4 5581.17 900.901   2
   0 -14   5 142.789 265.325   3
   0  14  -5 159.489 190.972   2
   0  14   5 62.3024 86.5805   2
   0 -14  -5 93.8583 46.4910   4
   0 -14  -5-2.07168 232.794   1
   0  14  -5-16.4440 123.646   1
   0  14  -6 5195.76 1055.93   2
   0  14   6 5137.62 740.758   2
   0 -14   6 4024.76 890.507   3
   0  14   6 6108.50 835.237   3
   0  14  -6 4596.18 1246.00   1
   0 -14  -6 5685.99 1127.59   1
   0 -14  -6 6559.44 672.693   4
   0  14   7 21.6270 101.678   2
   0  14   7-171.913 190.792   3
   0  14  -7-393.881 399.810   1
   0 -14  -7 39.7730 120.530   4
   0 -14   7-110.889 264.126   3
   0  14  -7 102.438 93.1814   2
   0 -14  -7 524.589 319.378   1
   0  14   8 78.5933 170.384   3
   0 -14   8 444.877 438.549   3
   0  14  -8 76.4273 270.275   1
   0  14   8 136.120 86.3642   2
   0 -14  -8 206.838 152.037   4
   0 -14  -8 373.202 394.591   1
   0  14  -8 359.586 382.885   2
   0 -14  -9-178.536 284.315   1
   0 -14  -9 37.3913 115.481   4
   0  14  -9 711.147 609.324   1
   0  14  -9 327.177 381.967   2
   0 -14   9 443.586 457.637   3
   0  14  -9 174.327 156.620   4
   0  14   9 92.7389 143.200   2
   0 -14 -10 145.290 141.321   4
   0 -14  10 404.770 480.937   3
   0  14  10 82.6400 120.530   2
   0 -14 -10 528.669 460.898   1
   0  14 -10 74.4758 354.023   1
   0 -14  11-181.659 231.985   3
   0  14 -11-139.287 210.794   1
   0 -14 -11 98.5065 122.291   4
   0 -15   0 73.2274 145.635   1
   0 -15   0 0.78987 51.4348   4
   0  15   0-37.6619 44.7759   4
   0  15   0-35.1127 45.0177   2
   0 -15  -1 12903.7 1442.84   1
   0 -15  -1 11216.5 812.968   4
   0  15  -1 12817.1 1029.10   2
   0 -15   1 12513.7 1474.56   1
   0 -15   1 12623.9 992.740   4
   0  15   1 13290.4 861.763   2
   0  15  -1 12056.8 569.613   4
   0  15  -2 369.877 193.012   2
   0 -15  -2 602.027 173.245   4
   0 -15   2 674.451 199.191   4
   0  15   2 346.027 141.197   2
   0 -15  -2 100.091 126.345   1
   0 -15   2 477.635 298.832   1
   0  15  -2 313.394 93.2669   4
   0 -15   3 6578.15 853.202   3
   0  15  -3 7834.79 1002.40   2
   0  15   3 8006.29 696.841   2
   0  15  -3 8759.72 1479.27   1
   0 -15  -3 7768.83 614.374   4
   0 -15  -3 6640.77 1063.58   1
   0  15  -3 5901.33 564.530   4
   0 -15  -4 2149.74 643.327   1
   0  15   4 2269.79 397.915   2
   0 -15   4 1791.54 479.577   3
   0  15  -4 2111.91 419.409   4
   0  15  -4 1181.83 613.775   1
   0 -15  -4 2653.39 372.635   4
   0  15  -4 3344.87 727.363   2
   0  15  -5-20.3044 201.131   2
   0  15  -5 76.5988 289.158   1
   0 -15   5 95.9745 83.1829   3
   0 -15  -5 672.790 439.582   1
   0 -15  -5 327.103 169.027   4
   0  15   5 79.3869 127.585   2
   0 -15  -6 414.010 189.435   4
   0 -15  -6 545.117 288.037   1
   0  15   6 615.072 233.005   2
   0  15   6 679.328 276.399   3
   0  15  -6 43.1032 69.7356   1
   0 -15   6 74.0472 205.568   3
   0  15  -6 481.500 318.561   2
   0  15  -7 1551.40 824.577   1
   0 -15  -7 1355.14 590.065   1
   0 -15   7 1799.93 662.870   3
   0  15   7 1800.97 470.640   3
   0  15  -7 1750.32 650.085   2
   0  15   7 1388.38 384.114   2
   0 -15  -7 1924.34 407.155   4
   0  15   8 279.944 226.897   2
   0  15   8 376.371 196.003   3
   0 -15   8 77.2145 227.231   3
   0  15  -8 105.997 181.892   1
   0  15  -8 234.994 216.557   2
   0 -15  -8 97.9151 130.215   4
   0  15  -9-38.0206 89.7783   2
   0  15   9 13.8753 82.1395   2
   0  15  -9 62.1644 84.1927   4
   0 -15  -9 17.7311 119.249   1
   0 -15   9 149.529 91.2332   3
   0 -15  -9 60.5881 131.735   4
   0  15  -9-67.9112 373.749   1
   0 -15 -10 330.419 216.937   4
   0 -15 -10-153.147 352.099   1
   0 -15  10 722.915 510.442   3
   0  15  10 72.2994 129.763   2
   0 -15 -11 212.942 288.883   1
   0  15 -11 1095.56 938.259   1
   0 -15  11 116.721 465.409   3
   0 -15 -11 203.149 197.965   4
   0 -16   0 3736.89 574.589   4
   0  16   0 4028.93 367.934   4
   0  16   0 3811.03 546.339   2
   0 -16   0 3641.26 788.052   1
   0 -16  -1 11383.6 1372.65   1
   0 -16  -1 10903.1 857.018   4
   0 -16   1 10652.4 945.378   4
   0  16   1 9823.45 783.000   2
   0  16  -1 9846.37 523.235   4
   0  16  -1 11407.9 1015.85   2
   0 -16   1 10537.6 1397.70   1
   0  16   2 544.028 184.313   2
   0  16  -2 800.215 288.868   2
   0 -16   2 765.685 365.757   1
   0 -16  -2 966.101 237.908   4
   0 -16  -2 170.039 168.430   1
   0 -16   2 650.543 222.385   4
   0  16  -2 849.297 157.607   4
   0  16  -3 620.112 323.616   2
   0 -16  -3 639.559 186.443   4
   0  16   3 958.305 254.242   2
   0 -16  -3 462.711 377.727   1
   0  16  -3 749.101 410.318   1
   0  16  -3 887.215 207.370   4
   0 -16   3 1032.13 402.873   3
   0  16  -4 1163.91 439.830   2
   0 -16  -4 718.651 200.663   4
   0 -16   4 996.689 453.411   3
   0  16  -4 1112.66 538.544   1
   0 -16  -4 473.056 345.344   1
   0  16   4 805.645 247.773   2
   0  16  -5 1845.34 790.442   1
   0  16  -5 847.216 431.865   2
   0 -16  -5 1217.44 280.977   4
   0 -16   5 1947.17 593.950   3
   0  16   5 1923.38 389.473   2
   0 -16  -5 281.801 294.547   1
   0  16  -6 129.130 297.492   2
   0  16  -6 356.243 366.043   1
   0 -16  -6 110.525 90.7961   4
   0 -16   6 183.526 204.024   3
   0 -16  -6 27.6357 532.367   1
   0  16   6 104.963 114.524   2
   0  16  -7 176.547 244.621   2
   0  16  -7 250.523 453.156   1
   0  16   7 19.5527 118.620   2
   0 -16  -7 165.193 150.859   4
   0 -16  -7 380.602 411.422   1
   0 -16   7-104.684 118.531   3
   0  16   7 240.299 204.023   3
   0  16  -8 325.690 362.535   2
   0 -16  -8 145.109 347.799   1
   0  16   8-86.2592 160.395   2
   0 -16   8-263.045 324.595   3
   0  16  -8 845.950 580.185   1
   0 -16  -8 431.060 199.640   4
   0  16   9-20.7517 121.052   2
   0  16  -9-840.463 726.264   1
   0  16  -9-27.3316 908.290   2
   0 -16   9 210.366 242.034   3
   0 -16  -9-72.1500 63.5856   4
   0 -16 -10 464.459 307.838   4
   0  16  10 51.9649 146.715   2
   0 -16  10-339.229 545.886   3
   0 -16 -10 547.259 538.938   1
   0  16 -10 1035.13 817.331   1
   0 -17   0-19.2165 133.216   1
   0  17   0 16.0470 100.745   2
   0 -17   0-20.0771 60.1455   4
   0  17   1 6907.58 700.171   2
   0  17  -1 7007.09 457.247   4
   0 -17   1 6632.32 769.121   4
   0 -17  -1 7600.60 1166.90   1
   0 -17  -1 7601.84 764.558   4
   0  17  -1 5825.13 782.299   2
   0 -17   1 7159.50 1187.10   1
   0 -17  -2 5215.52 574.593   4
   0 -17   2 5957.61 1173.98   1
   0  17   2 5454.58 586.559   2
   0 -17   2 4391.94 586.275   4
   0 -17  -2 6770.64 1114.64   1
   0  17  -2 5850.97 835.065   2
   0  17  -2 4611.68 370.322   4
   0 -17  -3 196.638 239.174   1
   0 -17  -3-47.1872 73.2977   4
   0  17  -3 26.9707 12.7372   4
   0  17   3 7.77901 17.7985   2
   0  17  -3 28.8307 29.4597   2
   0 -17   3 70.4318 70.1348   3
   0  17  -3-14.0655 141.894   1
   0 -17   4 250.674 198.722   3
   0 -17  -4 240.676 126.994   4
   0  17  -4 83.1152 84.5197   1
   0  17   4 49.4829 79.1370   2
   0 -17  -4 103.400 131.163   1
   0  17  -4 198.384 218.765   2
   0  17   5 152.521 146.864   2
   0 -17   5 199.821 303.884   3
   0 -17  -5 97.2439 128.388   4
   0 -17  -5 325.737 327.291   1
   0  17  -5-117.104 203.792   1
   0  17  -5-187.442 234.903   2
   0  17   6 26.4190 63.5443   2
   0 -17  -6 61.7263 213.313   1
   0  17  -6 97.7120 251.305   2
   0 -17  -6-16.2048 58.5039   4
   0 -17   6 316.492 393.816   3
   0  17  -6 316.017 403.544   1
   0  17  -7 137.182 226.128   2
   0  17  -7 826.940 485.404   1
   0 -17  -7 1385.94 338.037   4
   0  17   7 540.508 227.372   2
   0 -17   7 897.131 505.479   3
   0 -17  -7 698.494 516.634   1
   0 -17   8 551.412 608.225   3
   0  17  -8 1925.42 941.379   1
   0 -17  -8 770.580 563.607   1
   0  17  -8 846.146 489.917   2
   0 -17  -8 1680.57 412.904   4
   0  17   8 945.236 346.810   2
   0  17  -9-85.8507 286.237   2
   0 -17  -9 379.845 295.163   1
   0  17   9 199.899 157.726   2
   0 -17   9-122.079 251.101   3
   0 -17  -9 255.190 149.239   4
   0  17  -9-99.2942 355.111   1
   0  17 -10 110.051 424.497   1
   0 -17 -10-9.92502 116.762   4
   0 -17  10-15.9986 109.815   3
   0  17  10 43.0890 65.3237   2
   0 -17 -10-154.996 234.668   1
   0 -18   0 926.582 353.972   4
   0 -18   0 948.966 372.215   1
   0  18   0 848.947 304.940   2
   0 -18  -1 559.446 234.230   4
   0  18   1 91.5684 91.6412   2
   0 -18   1 351.444 201.841   4
   0 -18   1 362.770 272.456   1
   0  18  -1 233.884 120.148   2
   0 -18  -1 34.1997 140.822   1
   0  18  -2 5274.01 402.274   4
   0  18  -2 6874.89 955.448   2
   0 -18   2 6153.52 698.376   4
   0  18   2 6170.84 663.850   2
   0 -18  -2 5533.37 1038.42   1
   0 -18   2 6597.92 1259.99   1
   0 -18  -2 5447.35 622.414   4
   0  18  -3 17.9164 166.515   1
   0 -18  -3 67.6561 66.3130   4
   0  18  -3-154.659 201.144   2
   0 -18  -3-44.0154 175.024   1
   0  18   3 372.882 161.570   2
   0 -18   3 53.2697 187.338   3
   0  18  -4 1540.18 713.714   1
   0  18  -4 635.629 333.623   2
   0 -18  -4 743.049 455.206   1
   0 -18  -4 683.898 208.853   4
   0 -18   4 648.892 357.131   3
   0  18   4 939.863 266.356   2
   0  18   5 40.1307 74.4499   2
   0  18  -5-154.593 56.7200   2
   0  18  -5 314.198 456.707   1
   0 -18   5 37.0950 94.7605   3
   0 -18  -5-210.868 270.318   1
   0 -18  -5 152.090 97.7084   4
   0 -18  -6 437.565 166.238   4
   0 -18   6-234.781 323.794   3
   0  18   6 433.420 232.569   2
   0 -18  -6 477.814 400.029   1
   0  18  -6 238.108 344.082   1
   0  18  -6 228.242 347.749   2
   0  18  -7-286.064 403.979   1
   0  18   7 4.56717 29.4083   2
   0 -18  -7-46.0323 144.381   4
   0  18  -7-342.194 383.354   2
   0 -18   7 111.120 232.566   3
   0 -18  -7 8.91413 221.554   1
   0  18   8 242.045 141.777   2
   0 -18  -8 881.096 528.315   1
   0 -18   8 663.059 326.995   3
   0  18  -8 54.6023 220.813   1
   0  18  -8 827.069 531.109   2
   0 -18  -8 937.793 341.822   4
   0  18   9 422.617 207.965   2
   0 -18  -9 593.495 556.649   1
   0 -18   9 171.124 421.014   3
   0 -18  -9 199.608 111.914   4
   0  18  -9 363.724 424.864   1
   0  18  10 611.760 260.436   2
   0 -18 -10-153.782 277.781   1
   0 -18 -10 428.828 281.993   4
   0 -18  10 24.5304 68.7400   3
   0 -19   0-29.3309 100.366   1
   0  19   0 51.4109 77.8044   2
   0 -19   0 27.1741 53.8450   4
   0  19  -1 1221.71 395.392   2
   0 -19   1 298.819 253.237   1
   0 -19  -1 675.902 271.590   4
   0 -19   1 930.359 300.988   4
   0 -19  -1 748.402 414.255   1
   0  19   1 491.865 197.175   2
   0 -19  -2 2420.54 433.412   4
   0  19   2 2158.85 398.754   2
   0  19  -2 1529.12 482.364   2
   0 -19   2 2191.74 425.430   4
   0 -19  -2 2303.66 682.882   1
   0 -19   2 1499.03 598.514   1
   0  19   3 402.774 167.786   2
   0  19  -3 769.371 443.259   1
   0  19  -3 238.257 256.980   2
   0 -19   3 341.309 288.807   3
   0 -19  -3 485.628 175.324   4
   0 -19  -3 829.848 402.379   1
   0 -19  -4 167.023 122.630   4
   0  19  -4 459.219 326.312   2
   0  19   4 207.624 135.419   2
   0 -19   4 211.000 221.133   3
   0  19  -4 191.566 289.489   1
   0 -19  -4 136.995 195.901   1
   0 -19  -5 187.610 244.871   1
   0  19  -5 220.091 275.569   2
   0  19   5 113.950 125.364   2
   0 -19  -5 150.546 119.385   4
   0 -19   5 443.298 250.053   3
   0  19  -5 139.671 199.287   1
   0 -19  -6 101.245 97.3714   4
   0  19   6 125.563 70.8180   2
   0 -19  -6 338.158 319.496   1
   0  19  -6-307.129 334.119   2
   0 -19   6 184.519 256.938   3
   0  19  -6 79.4356 267.529   1
   0 -19   7 362.018 207.930   3
   0 -19  -7 327.031 160.573   4
   0  19  -7-85.0211 327.443   1
   0  19   7 674.944 259.229   2
   0 -19  -8 561.571 228.597   4
   0  19  -8 560.041 618.559   1
   0  19  -8-358.615 459.498   2
   0 -19   8-93.6803 336.276   3
   0 -19  -8 13.5346 182.878   1
   0  19   8 182.924 151.549   2
   0 -19  -9 235.524 199.327   4
   0 -19  -9 367.976 393.599   1
   0  19   9 12.3601 37.4112   2
   0 -19   9-234.936 207.781   3
   0  19  -9-298.934 402.339   1
   0 -19 -10 107.031 128.566   4
   0 -20   0 9078.84 1052.74   4
   0 -20   0 11016.2 1609.14   1
   0  20   0 7550.85 937.510   2
   0 -20  -1 4268.64 974.746   1
   0 -20   1 4992.89 715.393   4
   0 -20  -1 5041.23 746.506   4
   0  20  -1 5313.69 837.995   2
   0 -20   1 6541.27 1288.55   1
   0  20   1 3814.45 620.188   2
   0 -20  -2 405.576 212.037   4
   0  20   2 79.9716 32.6806   2
   0 -20  -2 252.062 198.804   1
   0 -20   2 133.790 104.996   4
   0  20  -2 123.045 213.072   2
   0 -20   2-2.67307 36.6963   1
   0 -20  -3 173.040 128.198   4
   0  20  -3 197.859 218.376   1
   0  20  -3 417.485 236.264   2
   0  20   3 165.244 79.0178   2
   0 -20  -3 308.050 337.282   1
   0 -20   3 61.2184 122.987   3
   0 -20  -4-87.5585 168.247   1
   0  20  -4 335.451 311.212   1
   0  20  -4 703.144 381.419   2
   0  20   4 202.471 128.494   2
   0 -20  -4 240.686 159.045   4
   0 -20   4 540.455 306.083   3
   0  20   5 55.6042 87.7018   2
   0  20  -5 376.637 523.025   1
   0  20  -5-81.9359 210.118   2
   0 -20  -5 106.913 384.839   1
   0 -20   5-245.999 269.945   3
   0 -20  -5-72.1465 100.981   4
   0  20  -6-214.289 285.899   2
   0 -20  -6 747.236 528.601   1
   0 -20  -6 154.614 135.517   4
   0  20  -6 672.310 549.598   1
   0 -20   6-164.812 250.745   3
   0  20   6-45.1948 106.752   2
   0  20  -7-310.403 563.882   1
   0 -20  -7 61.7624 128.652   4
   0  20  -7-231.622 199.241   2
   0 -20  -7-241.778 230.123   1
   0  20   7 85.7547 124.086   2
   0 -20   7 384.174 379.770   3
   0 -20  -8 228.128 102.481   4
   0 -20   8-136.918 267.318   3
   0 -20  -8 380.298 302.995   1
   0  20  -8 558.443 669.878   1
   0  20  -8 753.427 559.817   2
   0  20   8 269.544 165.174   2
   0 -20  -9 314.925 384.537   1
   0  20   9 169.150 141.946   2
   0  20  -9-129.015 425.998   1
   0 -20   9-128.610 89.9428   3
   0 -20  -9 66.8706 34.0003   4
   0 -21   0 79.0659 144.895   4
   0 -21   0-52.6082 216.664   1
   0  21   0 51.8157 94.7742   2
   0  21  -1 38.2766 153.738   2
   0  21   1 300.870 183.614   2
   0 -21   1 115.441 220.020   1
   0 -21  -1-171.874 136.608   1
   0 -21   1-7.58796 65.7137   4
   0 -21  -1-51.9551 115.178   4
   0 -21   2-96.9142 55.3395   1
   0  21  -2-36.9267 132.219   2
   0 -21  -2 95.7690 184.779   4
   0 -21  -2-96.9291 175.640   1
   0  21   2-32.8135 74.7671   2
   0 -21   3 226.024 244.048   3
   0 -21  -3 649.744 446.885   1
   0  21   3 828.877 280.164   2
   0 -21  -3 514.545 218.520   4
   0  21  -3 70.9705 241.125   1
   0  21  -3 583.726 362.594   2
   0  21  -4-26.6083 138.064   1
   0  21  -4 133.866 257.411   2
   0 -21   4 329.290 298.935   3
   0  21   4-67.7963 96.0376   2
   0 -21  -4 144.836 312.034   1
   0 -21  -4 294.074 196.160   4
   0 -21  -5-131.836 246.570   1
   0 -21   5-309.309 242.281   3
   0 -21  -5 90.9858 138.543   4
   0  21   5 253.047 178.307   2
   0  21  -5 139.523 25.5543   2
   0  21  -5 531.167 520.135   1
   0 -21  -6-146.924 145.197   4
   0  21   6-27.8216 68.5600   2
   0  21  -6-108.825 244.843   1
   0 -21  -6-99.4108 82.7105   1
   0  21  -6 370.156 331.343   2
   0 -21   6-179.697 302.312   3
   0  21  -7 235.870 474.823   1
   0  21   7-19.3804 89.2379   2
   0 -21  -7 132.458 80.9953   4
   0 -21  -7 235.351 299.347   1
   0 -21   7 283.713 308.982   3
   0  21  -7 382.108 455.588   2
   0  21   8 131.610 126.998   2
   0 -21   8-224.579 309.215   3
   0  21  -8 294.647 159.843   2
   0  21  -8 326.128 624.729   1
   0 -21  -8-514.305 513.009   1
   0 -21  -8-59.1830 65.6845   4
   0  21   9 2.10971 62.2859   2
   0 -21  -9-97.8056 132.207   4
   0 -21  -9 162.448 391.990   1
   0 -22   0 5173.38 815.398   4
   0  22   0 5998.94 974.376   2
   0  22  -1 154.653 250.682   2
   0  22   1 45.0407 120.842   2
   0 -22   1-5.85966 127.190   1
   0 -22  -1-132.656 163.672   4
   0 -22  -1 122.189 178.771   1
   0 -22   2 42.6227 301.388   1
   0  22  -2-71.1973 123.904   2
   0  22   2 199.693 139.227   2
   0 -22  -2 29.4382 192.662   1
   0 -22  -2 69.0207 63.2715   4
   0 -22  -3 805.929 484.668   1
   0 -22  -3 470.102 220.454   4
   0  22   3 467.742 195.777   2
   0  22  -3 851.553 423.106   1
   0 -22   3 460.373 280.609   3
   0  22  -3 670.752 397.749   2
   0 -22  -4 200.393 187.183   1
   0 -22   4 484.039 262.903   3
   0  22   4 322.806 190.075   2
   0  22  -4 651.044 462.439   2
   0 -22  -4 490.780 215.418   4
   0  22  -5 365.526 280.178   2
   0 -22   5 223.228 325.788   3
   0 -22  -5 144.128 130.511   4
   0 -22  -5 416.698 395.436   1
   0  22  -5 262.985 461.984   1
   0  22   5 429.136 214.714   2
   0 -22  -6 104.074 137.955   4
   0 -22   6-78.8209 170.987   3
   0  22  -6 366.922 671.179   1
   0  22  -6-173.634 357.399   2
   0 -22  -6 129.347 231.209   1
   0  22   6 150.117 103.898   2
   0 -22  -7-210.028 322.194   1
   0  22  -7 235.730 164.459   1
   0 -22  -7-109.129 134.502   4
   0  22   7 83.8204 125.906   2
   0 -22   7 147.431 240.382   3
   0  22  -7 55.4431 264.862   2
   0 -22  -8 1086.36 360.675   4
   0  22   8 1577.34 419.851   2
   0 -22  -8 639.855 454.346   1
   0  22  -8 984.944 599.701   2
   0 -22   8 507.957 410.864   3
   0  22  -8 928.993 750.293   1
   0 -22  -9 140.656 164.485   4
   0  22   9 27.6710 73.6596   2
   0  23   0 85.2658 135.246   2
   0 -23   0 989.471 523.065   1
   0 -23   1 122.266 187.598   1
   0 -23  -1 110.706 117.285   4
   0  23   1 295.935 212.963   2
   0  23  -1 363.245 316.623   2
   0 -23  -1 585.480 549.559   1
   0  23  -2 826.928 401.313   2
   0 -23  -2 143.636 227.452   4
   0 -23   2 521.097 425.025   1
   0  23   2 89.3623 144.564   2
   0 -23  -2 354.818 301.732   1
   0  23  -3 641.872 708.157   1
   0  23   3 459.389 232.473   2
   0 -23  -3 40.6452 134.739   4
   0  23  -3-53.4454 248.125   2
   0 -23   3 245.102 214.114   3
   0 -23  -3 709.271 478.867   1
   0  23   4-50.3409 87.6019   2
   0 -23  -4 573.385 449.996   1
   0 -23   4 301.110 324.772   3
   0  23  -4 160.133 258.716   1
   0  23  -4 15.6794 107.624   2
   0 -23  -4 130.420 194.143   4
   0 -23  -5 218.741 164.422   4
   0  23  -5-37.3926 252.623   1
   0 -23  -5 160.961 230.802   1
   0  23  -5 156.682 222.288   2
   0 -23   5 383.130 344.088   3
   0  23   5-39.1754 94.7583   2
   0 -23  -6 79.0448 186.422   1
   0 -23   6 732.263 469.991   3
   0 -23  -6 107.653 87.0391   4
   0  23   6 88.7628 92.2704   2
   0  23  -6 439.445 550.668   1
   0  23  -6 549.618 572.519   2
   0 -23  -7 421.185 530.042   1
   0  23   7 40.9987 129.970   2
   0  23  -7-507.374 647.218   1
   0 -23   7-229.982 210.299   3
   0  23  -7-263.475 251.182   2
   0 -23  -7 125.303 38.0581   4
   0  23   8 267.925 215.729   2
   0 -23  -8 103.024 110.405   4
   0 -23   8 574.387 507.453   3
   0 -23  -8 121.461 308.272   1
   0  23  -8-385.242 556.921   2
   0  23  -8 230.252 117.638   1
   0  23   9-144.101 174.397   2
   0  24   0 143.181 153.476   2
   0 -24   0 460.057 413.134   1
   0  24   1 2548.91 625.924   2
   0 -24   1 2717.05 959.253   1
   0  24  -1 835.179 439.367   2
   0 -24  -1 1954.15 763.646   1
   0  24  -2-11.2058 240.298   2
   0 -24  -2 97.2217 96.3102   4
   0  24   2-141.177 197.230   2
   0 -24  -2-134.922 224.731   1
   0 -24   2 533.758 463.190   1
   0 -24  -3 334.055 323.169   1
   0 -24  -3 212.736 249.568   4
   0  24   3 2.53197 116.586   2
   0  24  -3 66.8991 269.229   1
   0 -24   3-160.904 136.278   3
   0  24  -3 139.218 349.714   2
   0 -24  -4 373.311 362.070   1
   0  24   4 8.41176 61.7254   2
   0  24  -4 452.149 539.173   1
   0  24  -4 258.311 252.929   2
   0 -24   4 63.8943 143.472   3
   0 -24  -4 441.926 273.275   4
   0  24   5-3.57474 137.836   2
   0 -24   5 26.1014 226.623   3
   0 -24  -5 81.6245 70.0023   4
   0 -24  -5 283.266 343.330   1
   0  24  -5-53.2180 177.192   2
   0  24  -5-14.6979 142.677   1
   0  24  -6-72.4578 236.836   2
   0  24  -6 203.319 425.739   1
   0 -24   6 29.6998 203.861   3
   0 -24  -6-133.897 123.840   4
   0  24   6 8.08477 86.1176   2
   0 -24  -6 504.174 452.230   1
   0 -24   7-109.673 85.3558   3
   0 -24  -7 62.3218 84.5476   4
   0  24   7 900.980 338.431   2
   0 -24  -7 585.407 475.492   1
   0  24  -7 34.9872 330.061   1
   0  24  -7 1411.25 807.527   2
   0  24   8 190.944 198.503   2
   0 -24  -8 247.534 210.750   4
   0  24  -8 32.9595 97.9632   2
   0 -25   0 299.216 562.628   1
   0  25   0-42.8353 37.8012   2
   0  25  -1-27.9669 110.504   2
   0 -25  -1 194.833 346.634   1
   0  25   1 172.416 189.408   2
   0 -25   1 160.211 289.151   1
   0 -25   2-116.825 298.614   1
   0  25   2-22.1913 26.6509   2
   0 -25   2 315.088 209.735   3
   0 -25  -2 512.342 487.685   1
   0  25  -2 31.4454 308.839   2
   0  25  -3 34.4151 181.713   2
   0  25   3 76.9667 126.706   2
   0 -25  -3 127.965 315.308   1
   0 -25   3-14.2012 71.0057   3
   0  25  -3 30.9242 297.109   1
   0  25  -4-242.315 419.490   1
   0  25   4 160.133 232.028   2
   0 -25  -4 179.120 150.460   4
   0  25  -4-26.9255 164.283   2
   0 -25  -4 748.133 480.783   1
   0 -25   4 40.1213 137.459   3
   0 -25  -5 165.193 348.787   1
   0 -25   5 528.621 379.750   3
   0 -25  -5-7.01769 78.2667   4
   0  25  -5 56.3328 190.302   2
   0  25  -5 672.409 662.895   1
   0  25   5-23.4812 72.7447   2
   0  25  -6 207.301 325.486   2
   0 -25   6 148.980 290.553   3
   0 -25  -6-377.938 405.971   1
   0 -25  -6 101.111 113.292   4
   0  25  -6-181.931 176.605   1
   0  25   6 384.939 251.315   2
   0 -25   7-310.623 414.940   3
   0  25  -7-40.3788 96.0118   2
   0  25   7 88.9055 116.664   2
   0 -25  -7 306.278 240.368   4
   0 -25  -8-130.183 158.739   4
   0 -26   0 315.385 359.534   1
   0  26   0 461.524 300.607   2
   0 -26   1 71.9473 97.2538   1
   0  26  -1-133.541 192.975   2
   0 -26  -2 116.072 113.242   1
   0 -26   2 305.734 144.872   3
   0  26   2 7.04313 102.554   2
   0 -26   2 826.727 691.487   1
   0  26  -2 618.766 421.549   2
   0  26   3 552.289 315.759   2
   0 -26  -3 261.670 540.828   1
   0  26  -3 223.123 420.288   2
   0 -26   3 409.656 366.852   3
   0  26  -3-37.2299 316.225   1
   0 -26  -4 141.815 337.204   1
   0  26  -4-244.422 371.047   2
   0 -26   4 228.759 346.434   3
   0  26   4 52.7958 185.220   2
   0  26  -4 622.984 715.853   1
   0  26   5 253.326 281.436   2
   0 -26   5 231.299 353.898   3
   0  26  -5 456.833 694.099   1
   0 -26  -5 256.688 259.144   1
   0  26  -5 423.973 419.344   2
   0 -26   6 560.227 395.132   3
   0  26   6 756.225 324.719   2
   0  26  -6 771.990 851.135   1
   0 -26  -6 465.826 542.804   1
   0  26  -6 329.430 203.667   2
   0  26  -7 88.9621 457.923   2
   0  27   0-88.2073 200.277   2
   0 -27   0 359.252 437.153   1
   0 -27   1-168.258 398.489   1
   0 -27  -1 19.1491 128.785   1
   0  27   1 101.138 76.5302   2
   0  27  -1 329.020 324.708   2
   0  27  -2 302.305 360.474   2
   0  27   2 250.645 230.746   2
   0 -27  -2 281.442 408.893   1
   0 -27   2 120.063 275.141   3
   0 -27   3 576.243 345.841   3
   0  27   3 595.584 385.457   2
   0  27  -3 1099.19 856.094   1
   0  27  -3 192.076 267.011   2
   0 -27  -3 345.840 332.811   1
   0  27  -4-330.224 231.293   2
   0  27   4 5.00356 152.739   2
   0 -27   4-122.233 173.034   3
   0 -27  -4-90.0910 103.065   1
   0 -27  -5-384.936 487.762   1
   0  27  -5-366.460 404.939   2
   0 -27   5 301.835 322.852   3
   0  27   5 371.192 233.339   2
   0  27  -6 169.298 371.211   2
   0 -28   0 129.650 246.949   1
   0  28   0 391.559 265.250   2
   0 -28   1 322.859 319.427   1
   0 -28   1-77.2872 153.897   3
   0  28   1 120.204 259.756   2
   0  28  -1 395.798 355.429   2
   0 -28  -1 73.2898 88.3796   1
   0 -28   2-36.8840 214.784   3
   0 -28  -2 79.8905 414.013   1
   0  28  -2-201.651 257.106   1
   0  28   2-97.4007 145.568   2
   0  28  -2 529.633 485.897   2
   0 -28   3 317.862 316.666   3
   0 -28  -3 249.573 295.379   1
   0  28  -3-83.0021 175.302   2
   0  28  -3 15.4783 245.360   1
   0  28   3 79.6802 54.6930   2
   0 -28   4-182.495 179.387   3
   0 -28  -4-59.8923 122.568   1
   0  28   4 1162.96 475.470   2
   0  28  -4 680.363 571.794   1
   0  28  -4 235.467 224.444   2
   0 -28   5 646.095 534.179   3
   0  28  -5-54.4659 250.507   2
   0  29   0 126.100 326.996   2
   0 -29   0 199.683 328.050   1
   0 -29  -1 8.65168 366.078   1
   0 -29   1 422.760 341.644   3
   0  29  -1 175.548 267.848   2
   0  29   1 98.0866 232.896   2
   0 -29   1 17.9603 222.247   1
   0  29   2 564.213 394.929   2
   0  29  -2 35.0775 214.463   2
   0  29  -2 330.842 489.101   1
   0 -29   2 281.614 386.722   3
   0 -29  -2-806.875 593.598   1
   0 -29   3-290.235 357.154   3
   0  29  -3 289.741 354.353   2
   0 -29   4 321.123 311.222   3
   0 -30   1 373.914 347.073   3
   0 -30   2 616.851 429.887   3
   0 -30   3 532.835 480.082   3
   0 -31   1-188.460 315.545   3
   0 -31   2 76.9819 234.761   3
   1   0 -13 991.768 413.740   4
   1   0 -12-302.989 417.565   1
   1   0 -12-54.9047 152.504   4
  -1   0  12-178.141 343.992   3
   1   0 -11 1983.55 1009.84   1
  -1   0  11 1354.67 630.150   3
   1   0 -11 1127.64 394.727   4
   1   0 -10-119.073 110.024   4
  -1   0  10 76.6873 99.4185   3
  -1   0   9 947.472 506.808   3
   1   0  -9 633.568 234.893   4
   1   0  -9-179.219 122.820   1
   1   0  -8 306.241 317.014   1
   1   0  -8 12.2500 123.063   4
  -1   0   8 122.134 278.493   3
  -1   0   7 2234.13 589.658   3
   1   0  -7 1615.50 375.241   4
   1   0  -7 1684.10 690.568   1
  -1   0   6 19.4797 110.620   3
   1   0  -6-33.8524 64.9480   4
   1   0  -6 25.3123 252.446   1
  -1   0   5 81300.5 3094.74   2
   1   0  -5 82579.8 2180.88   4
   1   0  -5 86596.7 3841.67   1
   1   0  -5 91386.5 2571.44   3
  -1   0   5 81621.6 2854.81   3
  -1   0   4 265.535 171.092   3
   1   0  -4 68.0809 29.0261   2
   1   0  -4-43.4866 54.3909   1
   1   0  -4 2.23767 33.9302   4
   1   0  -4-13.2145 53.9804   3
  -1   0   4 13.9425 104.121   2
  -1   0   4-42.6751 142.052   1
  -1   0   3 17845.1 1332.28   1
  -1   0   3 16413.4 908.385   3
  -1   0   3 17744.2 858.329   4
   1   0  -3 18357.9 752.275   4
   1   0  -3 16143.8 1160.33   2
   1   0  -3 15346.6 1301.44   1
  -1   0   3 18639.8 1213.04   2
   1   0  -3 18767.1 836.280   3
  -1   0   2 38.6138 65.1016   3
  -1   0   2 48.7635 55.7477   2
   1   0  -2 37.2247 99.8407   2
  -1   0   2-0.65414 31.1082   1
  -1   0   2 18.3924 18.7299   4
   1   0  -2 92.7328 33.4440   4
   1   0  -2 11.6306 74.7430   1
   1   0  -1 372118. 3874.32   2
   1   0  -1 378811. 3428.48   1
   1   0   0-8.38679 18.1445   2
   1   0   0 1.73645 15.4443   4
  -1   0   0-11.8455 13.5513   4
  -1   0   0 9.08465 4.92980   2
  -1   0   0 34.5494 27.2786   3
   1   0   0 13.9744 22.0656   3
   1   0   1 348744. 3749.08   3
  -1   0  -1 348231. 3692.52   3
  -1   0  -2 131.876 122.664   1
  -1   0  -2 22.0978 30.6777   3
   1   0   2 63.5688 69.0627   1
   1   0   2 29.7609 52.4697   3
   1   0   3 9089.25 884.624   3
   1   0   3 9018.46 967.473   1
  -1   0  -3 8575.98 816.714   3
  -1   0  -3 8597.34 945.935   1
   1   0   4 129.635 133.382   1
  -1   0  -4 38.2103 81.8141   3
   1   0   4-83.2381 136.275   3
  -1   0  -4 63.0463 150.833   1
   1   0   4 106.515 95.6535   2
   1   0   5 8690.82 735.813   2
  -1   0  -5 9513.31 1298.20   1
   1   0   5 9095.38 1117.37   3
   1   0   6 173.771 154.493   2
   1   0   6 129.873 231.981   3
  -1   0  -6-73.8602 139.880   1
   1   0   7 3525.24 814.258   3
  -1   0  -7 2519.17 814.849   1
  -1   0  -7 2867.47 635.164   4
   1   0   7 2883.52 522.801   2
   1   0   8 80.3192 427.338   3
  -1   0  -8-63.0072 236.613   1
  -1   0  -8 315.281 223.491   4
  -1   0  -9 100.404 170.798   4
   1   0   9 619.685 422.942   3
   1   0  10 549.873 404.430   3
  -1   0 -10 275.894 258.557   4
  -1   0 -10 334.550 525.253   1
  -1   0 -11 336.732 237.898   4
   1   0  11 334.029 402.525   3
  -1   0 -11 182.801 387.112   1
  -1   0 -12 211.537 182.935   1
  -1   0 -12-61.8903 181.660   4
   1   0  13 652.654 586.147   3
   1   1 -13 459.441 293.787   4
   1  -1 -13 258.154 226.607   4
  -1  -1  13 145.967 268.069   3
  -1  -1  12-27.8524 221.617   3
   1   1 -12 135.139 161.142   1
   1   1 -12 287.936 216.882   4
   1  -1 -12-64.0257 150.192   4
   1  -1 -12 98.0901 471.307   1
  -1   1  12-232.625 344.799   3
   1   1 -11 448.593 540.228   1
  -1  -1  11-324.878 270.315   3
  -1   1  11-145.261 300.443   3
   1  -1 -11 411.675 435.630   1
   1   1 -11 314.627 241.918   4
   1  -1 -10 215.828 338.785   1
   1   1 -10 180.522 223.511   4
   1   1 -10 344.908 476.724   1
  -1   1  10 192.962 274.726   3
  -1  -1  10 67.2948 345.666   3
   1  -1 -10 135.374 157.494   4
   1  -1  -9-91.2255 105.061   4
   1  -1  -9 258.696 351.257   1
   1   1  -9-202.668 331.777   1
  -1  -1   9-16.3800 154.060   3
   1   1  -9 63.8898 164.883   4
  -1   1   9 55.7450 204.201   3
   1  -1  -8 192.808 176.878   4
   1   1  -8 134.107 240.304   1
  -1   1   8 90.5241 129.451   3
  -1  -1   8-227.543 283.590   3
   1   1  -8 263.741 202.396   4
   1  -1  -8 566.695 348.945   1
  -1  -1   7 66.9243 59.2871   3
  -1   1   7 356.225 226.395   3
   1   1  -7 10.2003 167.891   1
   1  -1  -7 69.5699 207.480   1
   1   1  -7 265.180 153.102   4
   1  -1  -7 337.812 164.085   4
  -1  -1   6 166.532 147.962   3
   1  -1  -6 27.1499 49.6588   1
   1  -1  -6 70.2736 91.4553   4
   1   1  -6-68.3422 172.211   1
  -1   1   6 259.742 224.946   3
   1   1  -6 294.758 152.889   4
  -1  -1   5 21.7908 153.755   3
   1   1  -5-61.8559 61.7310   3
  -1  -1   5 105.141 108.033   2
   1   1  -5 104.439 120.506   2
   1  -1  -5 64.7727 156.099   1
   1   1  -5 46.4271 50.0755   1
   1  -1  -5 46.0428 38.3016   4
  -1   1   5 287.208 173.441   3
   1   1  -5-23.4501 41.8193   4
   1  -1  -5 46.9919 97.4133   3
  -1   1   5 180.373 190.204   2
  -1  -1   4 37445.8 1694.93   3
   1   1  -4 40243.1 1973.96   2
   1   1  -4 38411.4 1344.99   4
   1  -1  -4 39022.3 2253.07   1
  -1   1   4 39122.3 2331.12   1
  -1   1   4 36323.1 1621.88   3
  -1  -1   4 39206.7 2306.06   1
  -1   1   4 41066.4 2068.78   2
  -1  -1   4 39837.1 1957.60   2
   1   1  -4 43556.6 1549.15   3
   1  -1  -4 42707.0 1367.09   4
   1   1  -4 37946.1 2208.18   1
   1  -1  -4 33991.9 1429.02   3
   1   1  -3 224.422 106.567   2
  -1  -1   3 188.887 130.256   2
  -1  -1   3 50.0514 53.2234   1
  -1  -1   3 483.203 158.068   3
  -1   1   3 184.791 171.597   1
   1   1  -3 237.096 92.9782   4
  -1   1   3 302.961 124.579   4
   1  -1  -3 82.8495 115.290   1
   1   1  -3 559.514 254.875   1
  -1   1   3 214.488 128.288   3
  -1   1   3 296.955 162.530   2
   1  -1  -3 400.317 138.469   3
   1  -1  -3 282.826 94.2353   4
  -1  -1   2 433537. 4990.67   2
  -1   1   2 440195. 5463.05   1
   1   1  -2 437342. 5136.25   2
   1   1  -2 445230. 5473.41   1
  -1  -1   2 439825. 5417.61   1
   1  -1  -2 441637. 5330.66   1
  -1   1   2 436796. 5417.19   2
  -1   1   1 706.432 152.822   1
   1   1  -1 670.766 65.7531   4
  -1  -1   1 548.464 137.140   1
   1  -1  -1 276.642 91.0439   1
  -1  -1   1 445.181 131.999   2
   1   1  -1 611.315 161.534   2
   1  -1  -1 443.280 70.4823   4
  -1  -1   1 546.632 60.1760   4
   1   1  -1 427.141 121.643   1
  -1   1   1 572.096 76.4128   4
  -1  -1   0 1210.36 161.321   3
  -1   1   0 1454.71 163.534   3
  -1  -1   0 1312.92 178.866   2
  -1  -1   0 1194.88 127.666   4
  -1   1   0 1115.51 160.957   4
  -1  -1  -1 3309.71 346.576   1
  -1  -1  -1 4136.41 411.990   3
  -1   1  -1 3185.99 347.379   3
   1  -1   1 3059.15 354.792   3
   1   1   1 2777.79 337.649   3
   1  -1   1 3927.12 405.511   1
  -1   1  -1 3451.42 374.080   1
   1   1   1 3736.46 373.512   1
   1  -1   2 152589. 3399.53   1
  -1  -1  -2 155191. 3341.90   1
   1   1   2 144487. 2968.64   3
  -1   1  -2 145027. 3242.05   1
   1  -1   2 150652. 3137.78   3
  -1   1  -2 155406. 3011.90   3
   1   1   2 147922. 3235.71   1
  -1  -1  -2 155746. 3092.35   3
   1  -1   3 699.182 237.643   3
  -1  -1  -3 763.658 249.274   3
  -1   1  -3 983.099 286.010   3
   1  -1   3 477.489 122.385   2
   1  -1   3 961.298 369.817   1
   1   1   3 653.656 158.589   2
  -1   1  -3 743.925 155.655   2
  -1   1  -3 697.123 284.705   1
   1   1   3 552.767 266.906   1
  -1  -1  -3 820.756 299.265   1
   1   1   3 685.889 245.641   3
   1  -1   4 1517.16 467.733   1
  -1   1  -4 1422.01 484.834   1
   1  -1   4 1624.29 428.870   3
   1   1   4 1794.30 303.685   2
   1  -1   4 1665.76 278.462   2
  -1   1  -4 1236.35 351.614   3
   1   1   4 1407.48 368.994   3
  -1  -1  -4 1669.67 474.144   1
   1   1   4 1283.45 455.932   1
  -1  -1  -4 1115.56 343.615   3
   1  -1   5-32.5774 47.6294   3
   1  -1   5 144.216 124.937   2
  -1   1  -5-66.8187 111.930   1
   1   1   5-43.1293 119.195   3
  -1  -1  -5-75.8636 174.654   1
   1   1   5 39.1057 83.6821   2
   1  -1   6 5014.74 617.187   2
   1   1   6 5431.02 678.851   2
   1  -1   6 5822.84 986.183   3
   1   1   6 4706.18 868.478   3
  -1  -1  -6 4411.16 991.761   1
  -1   1  -6 3791.46 904.803   1
   1   1   7 6128.24 1076.17   3
  -1   1  -7 5788.52 1260.70   1
   1  -1   7 7544.04 843.005   2
   1  -1   7 8733.36 1331.21   3
   1   1   7 6693.72 854.612   2
  -1  -1  -7 6538.22 1262.85   1
  -1  -1  -7 7232.93 927.860   4
   1   1   8 1257.21 588.004   3
  -1   1  -8 1021.51 389.093   4
  -1  -1  -8 1797.23 798.344   1
   1  -1   8 1577.95 637.283   3
  -1  -1  -8 2192.93 520.995   4
  -1   1  -8 2084.90 829.907   1
  -1  -1  -9 237.992 260.130   4
   1   1   9 356.650 368.900   3
  -1  -1  -9 235.534 396.249   1
  -1   1  -9 252.122 331.311   1
  -1   1  -9 311.302 285.172   4
   1  -1   9 91.8947 111.312   3
   1  -1  10 1357.77 713.799   3
  -1  -1 -10 2308.49 627.294   4
  -1  -1 -10 2629.86 1009.25   1
  -1   1 -10 2059.37 593.861   4
   1   1  10 480.691 267.206   3
  -1   1 -10 3310.78 1095.15   1
  -1   1 -11-77.5782 121.411   4
  -1  -1 -11 520.758 316.485   4
  -1   1 -11 355.732 468.750   1
   1   1  11 418.472 385.532   3
   1  -1  11-362.969 439.410   3
  -1  -1 -11-40.0010 86.2889   1
  -1   1 -12 226.267 176.054   4
   1  -1  12 487.915 421.889   3
  -1  -1 -12 1078.17 726.670   1
   1   1  12 292.335 337.389   3
  -1   1 -12 96.4942 299.878   1
  -1  -1 -12-52.2681 188.331   4
   1  -1  13-146.347 478.231   3
   1   1  13-713.970 640.841   3
  -1  -2  13 1338.68 716.277   3
   1  -2 -13 782.811 376.061   4
   1   2 -13 112.705 219.197   4
   1  -2 -12 622.735 467.522   1
   1   2 -12 276.488 174.813   4
  -1   2  12 934.404 694.580   3
  -1  -2  12 514.365 621.238   3
   1   2 -12-50.4795 147.005   1
   1  -2 -12 452.068 222.545   4
   1   2 -11 42.9653 106.940   4
   1   2 -11 475.032 601.214   1
  -1   2  11 195.519 360.551   3
  -1  -2  11 277.053 317.606   3
   1  -2 -11 142.917 530.109   1
   1  -2 -11-109.883 54.0638   4
  -1  -2  10-74.9474 215.565   3
   1  -2 -10 39.2044 62.3207   4
   1  -2 -10 187.823 134.159   1
  -1   2  10 96.2673 184.029   3
   1   2 -10 194.799 144.394   1
   1   2 -10 157.325 121.982   4
   1  -2  -9 709.023 289.297   4
   1   2  -9 352.319 356.757   1
   1   2  -9 274.988 218.034   4
   1  -2  -9 504.946 379.679   1
  -1  -2   9 833.290 443.352   3
  -1   2   9 1125.28 459.192   3
   1   2  -8-124.095 229.473   1
   1   2  -8 97.5154 132.551   4
  -1   2   8-55.4542 86.0545   3
   1  -2  -8-61.3334 21.7668   4
   1  -2  -8 55.0802 154.134   1
  -1  -2   8 164.660 255.644   3
   1  -2  -7 1726.92 370.182   4
   1   2  -7 1789.31 376.349   4
  -1  -2   7 1341.69 489.369   3
  -1   2   7 1866.92 553.532   3
   1   2  -7 1935.37 754.879   1
   1  -2  -7 1651.64 643.060   1
   1  -2  -6 10921.9 1496.80   1
   1  -2  -6 10514.6 836.627   4
  -1  -2   6 10506.2 1174.04   3
  -1   2   6 9233.11 1078.82   3
   1   2  -6 8769.68 1083.36   2
   1   2  -6 10111.0 888.724   4
   1   2  -6 10564.3 1479.70   1
   1  -2  -5 14503.7 1547.10   1
  -1  -2   5 14852.4 1238.98   3
   1   2  -5 10752.1 1335.14   1
   1   2  -5 13432.1 896.884   4
  -1   2   5 13331.5 1144.49   3
   1  -2  -5 11726.3 815.290   4
  -1  -2   5 11131.9 1132.41   2
   1   2  -5 11055.0 1141.73   2
  -1   2   5 13230.0 1302.13   2
   1  -2  -5 12754.4 993.662   3
   1  -2  -4 23704.6 1185.00   3
  -1   2   4 20179.6 1667.65   1
   1  -2  -4 23373.7 1004.03   4
   1   2  -4 22448.8 1739.87   1
   1   2  -4 20540.9 1441.40   2
  -1  -2   4 23314.3 1808.90   1
  -1   2   4 22472.9 1274.39   3
  -1  -2   4 21185.3 1414.28   2
  -1   2   4 21649.4 1150.41   4
   1   2  -4 24191.2 1048.59   4
  -1   2   4 24116.0 1593.49   2
  -1  -2   4 21419.2 1275.80   3
   1  -2  -4 22250.3 1705.01   1
   1   2  -3 49329.0 1256.58   4
  -1   2   3 48548.6 2030.50   2
  -1  -2   3 48752.1 1582.84   3
   1  -2  -3 51239.5 1437.56   3
   1  -2  -3 51610.8 2276.04   1
  -1  -2   3 50595.4 1977.88   2
   1  -2  -3 50696.5 1235.90   4
   1   2  -3 46873.2 1995.29   2
   1   2  -3 47189.4 2264.87   1
  -1   2   3 49041.7 2277.83   1
  -1   2   3 50462.9 1439.43   4
  -1   2   3 49955.8 1539.99   3
  -1  -2   3 50350.6 2290.32   1
  -1  -2   2 210322. 3833.38   1
   1   2  -2 209458. 1916.11   4
  -1   2   2 207608. 3819.22   1
   1   2  -2 209008. 3818.46   1
   1  -2  -2 203712. 1936.68   4
  -1   2   2 208478. 2282.63   3
   1  -2  -2 218737. 2139.52   3
  -1  -2   2 209911. 3592.24   2
   1  -2  -2 205166. 3664.48   1
   1   2  -2 205950. 3635.61   2
  -1   2   2 213946. 2213.22   4
   1  -2  -1 86.1883 68.2512   1
  -1   2   1 27.9808 37.2077   1
  -1   2   1 170.721 45.6918   4
  -1  -2   1 141.301 94.3655   2
   1  -2  -1 157.732 47.3779   4
  -1  -2   1 183.034 94.4071   1
   1   2  -1 153.361 62.3849   2
   1   2  -1 206.457 90.7832   1
  -1   2   0 258980. 2123.73   3
  -1  -2   0 250283. 2351.58   3
  -1   2   0 255911. 2298.71   1
   1  -2   0 257740. 2705.55   4
  -1  -2   0 254348. 2411.16   2
   1   2   0 254259. 2605.41   2
   1   2   1 85930.3 1869.03   1
  -1   2  -1 91575.3 2080.35   1
  -1  -2  -1 93304.6 820.568   2
  -1   2  -1 93852.0 1734.52   4
  -1  -2  -1 89138.0 1854.02   1
   1  -2   1 97203.4 2109.61   1
  -1  -2  -1 88759.7 1953.37   3
  -1   2  -1 94398.4 811.473   2
   1   2   1 89917.5 911.205   2
   1   2   1 91413.5 1937.26   3
   1  -2   1 86369.7 1902.79   3
  -1   2  -1 86213.6 1799.34   3
  -1   2  -2 232666. 2168.56   2
  -1  -2  -2 234279. 3858.74   3
   1  -2   2 246413. 4495.54   1
  -1  -2  -2 219339. 3988.44   1
   1  -2   2 240372. 3967.75   3
   1   2   2 225852. 2121.26   2
  -1   2  -2 222986. 3578.53   3
  -1   2  -2 227921. 4252.52   1
   1   2   2 228638. 3753.82   3
   1   2   2 229471. 4136.78   1
  -1   2  -3 62608.5 2592.85   1
  -1  -2  -3 64880.4 2323.98   3
   1  -2   3 69332.3 2837.71   1
   1   2   3 63360.8 2299.73   3
  -1   2  -3 66046.6 1550.31   2
   1   2   3 66297.2 2696.11   1
  -1   2  -3 66448.9 2268.34   3
   1  -2   3 67776.4 2475.92   3
  -1  -2  -3 65069.6 2609.29   1
  -1  -2  -4 78112.3 2841.30   3
  -1   2  -4 69488.8 1907.62   2
   1   2   4 73565.6 2085.70   2
   1  -2   4 74404.3 1774.33   2
   1   2   4 68151.3 2721.02   3
   1  -2   4 72574.0 2882.18   3
  -1  -2  -4 65208.1 2984.33   1
   1   2   4 64916.9 3066.32   1
  -1   2  -4 69525.4 3166.68   1
   1  -2   5 10481.6 787.159   2
  -1   2  -5 9640.26 1324.92   1
  -1   2  -5 9450.50 790.090   2
  -1  -2  -5 8412.22 1194.06   1
   1   2   5 10802.8 902.329   2
   1  -2   5 10073.8 1207.71   3
   1   2   5 10759.1 1195.07   3
  -1  -2  -6 6049.40 1123.73   1
   1   2   6 5779.72 741.914   2
   1  -2   6 6497.89 687.769   2
   1   2   6 6880.52 1041.18   3
   1  -2   6 4400.17 883.370   3
  -1  -2  -6 4477.03 713.713   4
  -1   2  -6 4625.94 981.188   1
  -1  -2  -7 4120.16 685.477   4
   1   2   7 3063.21 564.162   2
  -1  -2  -7 2840.64 878.688   1
   1  -2   7 2784.59 749.528   3
   1   2   7 4172.83 916.200   3
   1  -2   7 3305.32 526.348   2
  -1   2  -7 5805.14 1200.60   1
  -1  -2  -8 697.119 318.782   4
  -1  -2  -8 1185.81 617.255   1
  -1   2  -8 523.774 431.805   1
  -1   2  -8 1330.42 421.502   4
   1   2   8 699.969 423.734   3
   1  -2   8 1636.33 624.041   3
  -1  -2  -9-231.472 286.165   1
  -1   2  -9 24.0203 146.459   4
  -1  -2  -9-12.6274 149.816   4
   1   2   9 17.8071 213.856   3
  -1   2  -9 280.936 411.358   1
   1  -2   9 259.374 349.236   3
  -1  -2 -10 79.8937 218.688   4
  -1   2 -10 457.334 400.653   1
   1  -2  10-188.816 216.008   3
  -1   2 -10 259.110 187.472   4
   1   2  10-95.3804 62.7374   3
  -1  -2 -10 701.237 623.696   1
  -1   2 -11 452.383 349.271   1
   1   2  11 719.097 539.984   3
  -1   2 -11 122.634 89.0377   4
  -1  -2 -11 680.538 663.017   1
   1  -2  11 643.014 513.824   3
  -1  -2 -11-260.324 184.450   4
  -1  -2 -12-96.0987 194.265   4
  -1   2 -12-112.642 116.985   4
   1  -2  12-728.709 558.196   3
  -1  -2 -12-364.185 498.769   1
  -1   2 -12 25.6247 111.242   1
   1   2  13 565.461 562.356   3
   1  -2  13 35.3128 1264.37   3
   1   3 -13 322.125 304.953   4
  -1  -3  13 1359.84 724.448   3
   1  -3 -12-232.074 462.240   1
  -1  -3  12 109.967 295.572   3
   1   3 -12 290.524 413.955   1
  -1   3  12 185.872 288.490   3
   1   3 -12-4.11934 84.3009   4
   1  -3 -12-130.732 156.356   4
   1   3 -11 565.784 259.183   4
   1  -3 -11 412.424 264.970   4
  -1   3  11 267.961 321.651   3
   1  -3 -11-619.747 583.399   1
   1   3 -11 228.565 221.874   1
  -1  -3  11 617.369 337.938   3
   1  -3 -10 504.103 247.248   4
  -1   3  10 391.759 257.487   3
   1   3 -10 194.028 400.163   1
   1  -3 -10 471.302 515.218   1
  -1  -3  10 463.317 438.784   3
   1   3 -10 84.0401 118.294   4
  -1   3   9-4.30902 75.4079   3
   1  -3  -9 270.455 197.614   4
   1   3  -9 525.051 420.368   1
   1   3  -9-69.4021 70.2966   4
   1  -3  -9 173.004 147.999   1
  -1  -3   9 370.649 293.717   3
  -1   3   8 1197.91 479.121   3
  -1  -3   8 954.837 437.876   3
   1  -3  -8 502.960 209.887   4
   1   3  -8 881.170 310.700   4
   1  -3  -8 635.705 553.938   1
   1   3  -8 146.818 385.992   1
   1   3  -7 2386.05 633.236   2
   1  -3  -7 2064.69 704.313   1
   1   3  -7 1679.81 665.851   1
   1  -3  -7 2747.06 474.572   4
  -1  -3   7 2501.47 661.506   3
   1   3  -7 2650.08 466.660   4
  -1   3   7 3604.11 721.077   3
  -1  -3   6 1026.77 365.164   3
   1  -3  -6 1833.46 361.747   4
  -1   3   6 1728.50 458.436   3
   1  -3  -6 1771.74 597.099   1
   1   3  -6 2248.77 683.877   1
   1   3  -6 1373.19 453.694   2
   1   3  -6 2593.96 441.158   4
  -1   3   5 25317.4 1552.00   3
  -1   3   5 25801.0 1855.66   2
   1   3  -5 25967.5 2134.35   1
   1  -3  -5 26442.6 2085.55   1
   1   3  -5 25208.6 1754.98   2
   1  -3  -5 25518.2 1178.13   4
   1   3  -5 26855.0 1257.77   4
   1  -3  -5 28248.5 1489.28   3
  -1  -3   5 26368.8 1712.47   2
  -1  -3   5 24756.5 1613.62   3
  -1  -3   4 37411.1 1719.51   3
   1   3  -4 34925.0 2227.67   1
  -1  -3   4 33170.8 2186.20   1
   1   3  -4 34199.6 1282.35   4
  -1   3   4 37284.6 2047.37   2
  -1   3   4 32581.2 2246.95   1
  -1   3   4 33855.7 1531.85   3
   1  -3  -4 34069.4 1203.22   4
   1  -3  -4 34042.3 2119.97   1
   1  -3  -4 33285.0 1414.36   3
  -1  -3   4 35908.3 1844.00   2
   1   3  -4 30838.7 1811.85   2
   1   3  -3 65690.6 2403.79   2
  -1  -3   3 66697.2 1862.54   3
  -1   3   3 69169.6 1677.49   4
  -1   3   3 67158.0 2707.03   1
   1  -3  -3 57128.9 1310.47   4
  -1   3   3 67082.8 1743.76   3
   1  -3  -3 58807.3 2634.81   1
   1   3  -3 65581.4 1460.08   4
  -1  -3   3 69901.1 2766.39   1
   1   3  -3 66218.4 2643.50   1
  -1  -3   3 74503.6 2406.28   2
   1  -3  -3 68601.7 1680.71   3
   1  -3  -2 54146.7 1002.27   4
  -1   3   2 50003.3 1933.73   1
  -1  -3   2 47310.8 1877.06   1
  -1   3   2 49962.1 1079.04   3
   1  -3  -2 49601.9 1055.99   3
   1   3  -2 49080.4 1819.33   2
  -1   3   2 50011.8 1093.63   4
  -1  -3   2 51430.4 1747.67   2
   1  -3  -2 46381.7 1826.06   1
   1   3  -2 50353.3 948.372   4
   1   3  -2 52318.2 1993.12   1
   1   3  -1 111381. 2280.73   2
   1   3  -1 112278. 2312.41   1
   1  -3  -1 114734. 1327.26   4
   1  -3  -1 118989. 2225.60   1
  -1   3   1 118041. 2284.99   1
  -1  -3   1 116727. 2227.05   2
   1   3  -1 110330. 2070.01   1
  -1   3   1 109894. 1223.95   4
   1  -3   0 12396.6 625.674   4
  -1  -3   0 12668.1 532.519   2
   1   3   0 12325.2 592.625   2
   1  -3   0 12573.8 623.334   1
   1  -3   0 13589.2 526.796   3
  -1   3   0 13052.3 588.038   4
  -1   3   0 12788.0 613.295   1
   1   3   0 14064.3 599.395   1
  -1   3   0 12833.2 456.034   3
  -1  -3   0 11816.7 513.632   3
  -1  -3   0 13271.4 575.459   1
   1   3   1 121893. 1200.06   2
   1   3   1 126457. 2439.10   1
  -1  -3  -1 127373. 2353.60   1
   1  -3   1 121882. 2112.66   4
  -1   3  -1 124641. 2136.14   3
  -1  -3  -1 127166. 1213.52   2
   1   3   1 126650. 2311.36   3
  -1  -3  -1 121894. 2316.03   3
  -1   3  -1 129739. 2200.75   4
  -1   3  -1 130743. 2491.83   1
  -1   3  -1 122911. 2606.58   1
   1  -3   1 128608. 2348.00   3
   1  -3   1 120507. 1654.04   2
  -1   3  -2 46780.8 1032.12   2
  -1  -3  -2 43738.1 1829.32   1
   1  -3   2 48912.9 678.112   2
  -1   3  -2 46705.6 1996.41   1
   1  -3   2 42422.4 1684.03   3
  -1   3  -2 43955.8 1554.53   3
   1   3   2 45866.1 1888.74   1
   1   3   2 48379.9 1707.64   3
   1   3   2 49329.5 960.909   2
   1  -3   2 47391.0 1977.66   1
  -1  -3  -2 46359.5 1744.45   3
   1   3   3 76995.5 2549.35   3
  -1   3  -3 75468.1 2970.69   1
   1   3   3 76243.4 3014.77   1
  -1  -3  -3 79213.5 2603.80   3
  -1   3  -3 77871.9 1792.36   2
   1  -3   3 79926.8 2707.70   3
   1  -3   3 83019.8 1390.35   2
  -1  -3  -3 81144.2 2936.79   1
   1  -3   3 86333.3 3262.91   1
  -1   3  -3 73377.3 2326.75   3
   1   3   4 10323.8 1036.61   3
  -1  -3  -4 8912.56 981.009   3
  -1   3  -4 10854.1 801.833   2
   1  -3   4 9580.97 1067.07   3
  -1   3  -4 9574.69 1207.97   1
  -1  -3  -4 9730.29 1151.39   1
   1  -3   4 10398.2 623.181   2
  -1  -3  -5 2114.28 440.820   4
  -1  -3  -5 2848.33 683.786   1
   1  -3   5 2086.17 337.212   2
   1   3   5 961.778 330.994   3
  -1   3  -5 1546.53 329.344   2
   1   3   5 1896.69 400.802   2
  -1   3  -5 724.992 384.247   1
   1  -3   5 1832.50 523.742   3
   1   3   6 4256.93 650.492   2
  -1   3  -6 3463.93 921.323   1
  -1  -3  -6 4185.39 637.381   4
   1   3   6 3589.44 746.584   3
   1  -3   6 4267.90 861.499   3
  -1  -3  -6 4419.77 952.639   1
  -1   3  -6 4318.03 605.570   2
   1  -3   6 3683.67 499.856   2
   1  -3   7 1766.84 638.859   3
   1   3   7 3730.02 649.610   2
   1   3   7 4714.86 910.053   3
  -1   3  -7 3551.86 1017.30   1
  -1  -3  -7 5011.72 756.443   4
  -1  -3  -7 4741.56 1092.44   1
   1  -3   7 5230.08 650.148   2
   1   3   8 125.155 235.126   3
  -1  -3  -8 132.624 288.939   1
  -1  -3  -8 82.6176 121.518   4
  -1   3  -8-27.9962 190.978   1
   1  -3   8 110.794 304.199   3
   1   3   9 5397.82 1136.47   3
  -1   3  -9 4737.33 1292.26   1
  -1  -3  -9 5041.24 1241.00   1
  -1   3  -9 3518.24 804.025   4
  -1  -3  -9 6056.92 957.118   4
   1  -3   9 5421.38 1218.02   3
   1   3  10 174.448 246.744   3
  -1  -3 -10 22.6547 92.7242   4
  -1   3 -10 6.56444 15.9307   4
  -1   3 -10-317.096 437.912   1
  -1  -3 -10 370.173 308.663   1
   1  -3  10-122.543 254.316   3
  -1   3 -11 84.1826 57.7714   4
   1   3  11-9.72725 150.949   3
  -1   3 -11 361.983 599.344   1
  -1  -3 -11 130.076 98.5677   4
  -1  -3 -11 117.624 260.687   1
   1   3  12-259.537 325.220   3
  -1   3 -12 190.558 221.440   4
  -1   3 -12-20.7081 382.728   1
  -1  -3 -12 162.735 243.516   4
   1  -3  12-249.039 280.232   3
  -1  -3 -12-348.410 346.789   1
   1   3  13 1125.57 667.068   3
   1  -3  13 127.392 171.052   3
  -1  -4  13 510.123 526.097   3
   1   4 -13-90.5551 116.053   4
   1   4 -12 1470.83 1054.66   1
   1   4 -12-15.0930 109.833   4
   1  -4 -12 87.9206 99.9972   4
  -1  -4  12 432.614 438.932   3
   1  -4 -12 1496.08 862.073   1
   1  -4 -11 199.604 144.979   4
   1  -4 -11 278.605 512.972   1
  -1  -4  11 238.979 323.806   3
  -1   4  11 1031.27 611.616   3
   1   4 -11-32.4864 250.830   1
   1   4 -11-56.5823 93.7541   4
   1   4 -10 483.009 340.071   4
   1  -4 -10 1093.57 606.784   1
  -1   4  10 413.837 342.056   3
   1  -4 -10 567.862 238.284   4
   1   4 -10 2241.28 963.895   1
  -1  -4  10 1441.89 700.959   3
  -1  -4   9 2605.24 799.875   3
   1   4  -9 1786.09 472.421   4
  -1   4   9 2222.25 667.728   3
   1  -4  -9 2788.66 551.007   4
   1  -4  -9 2075.35 887.197   1
   1   4  -9 1923.62 793.555   1
  -1  -4   8 348.707 327.378   3
   1   4  -8 232.518 247.501   2
   1  -4  -8 376.165 398.124   1
   1  -4  -8 321.477 172.821   4
   1   4  -8-147.894 323.519   1
   1   4  -8-104.088 98.5883   4
  -1   4   8-116.147 203.766   3
   1   4  -7 349.726 226.662   4
  -1   4   7 1865.21 523.984   3
  -1  -4   7 1024.59 433.493   3
   1  -4  -7 1334.45 525.376   1
   1   4  -7 1063.92 438.586   2
   1  -4  -7 1098.47 302.764   4
   1   4  -7 846.384 520.850   1
   1  -4  -6 1937.62 663.948   1
   1   4  -6 1771.15 639.913   1
   1   4  -6 2010.78 550.774   2
  -1   4   6 3189.34 626.262   3
   1   4  -6 2933.19 455.067   4
   1  -4  -6 2873.70 434.225   4
  -1  -4   6 2551.49 603.283   3
   1  -4  -5 2219.85 352.009   4
   1   4  -5 2323.00 531.352   2
   1   4  -5 1537.71 579.109   1
  -1  -4   5 2365.68 509.833   2
  -1  -4   5 3211.28 617.296   3
   1  -4  -5 2184.94 416.123   3
   1  -4  -5 3166.87 742.980   1
  -1   4   5 1816.78 427.008   3
   1   4  -5 2581.06 394.786   4
  -1   4   4 59364.2 2016.15   3
  -1  -4   4 59406.3 2183.10   3
   1  -4  -4 58689.1 2841.33   1
  -1  -4   4 62738.3 2440.56   2
   1  -4  -4 60005.7 1938.71   3
   1   4  -4 59354.3 1669.90   4
   1  -4  -4 52377.4 1489.33   4
   1   4  -4 60225.9 2539.30   2
   1   4  -4 62931.2 2991.54   1
   1   4  -3 21241.3 1383.43   2
  -1   4   3 21318.9 942.629   4
   1  -4  -3 22516.6 993.411   3
   1   4  -3 22977.7 875.245   4
  -1   4   3 20676.5 960.362   3
  -1  -4   3 22510.3 1310.98   2
   1  -4  -3 23029.9 821.112   4
  -1  -4   3 23821.0 1626.34   1
   1   4  -3 20371.3 1538.54   1
  -1   4   3 21037.7 1539.69   1
  -1  -4   3 20249.7 1039.69   3
   1  -4  -3 22008.2 1508.53   1
   1  -4  -2 94972.0 1538.37   3
  -1   4   2 96692.9 2767.17   1
  -1  -4   2 92394.2 2696.30   1
  -1   4   2 96156.8 1447.49   3
  -1   4   2 90266.1 1519.20   4
   1  -4  -2 92122.5 2585.16   1
  -1  -4   2 93604.1 2374.01   2
   1  -4  -2 95365.8 1388.22   4
   1   4  -2 93019.5 1295.37   4
   1   4  -2 91698.2 2543.73   2
  -1  -4   1 2043.61 304.349   1
   1  -4  -1 2907.21 371.391   1
  -1   4   1 2641.65 203.763   4
  -1  -4   1 2025.08 283.711   2
   1   4  -1 2369.27 344.883   2
   1  -4  -1 2279.52 202.096   4
   1   4  -1 2086.56 307.196   1
  -1   4   1 2036.57 332.502   1
  -1   4   0 92416.1 1586.69   4
   1  -4   0 91822.8 1938.16   1
  -1  -4   0 87387.4 1369.83   2
   1  -4   0 86691.4 1741.43   4
   1   4   0 86780.3 1597.15   2
  -1  -4   0 90168.3 1752.95   1
   1   4   0 87151.4 1734.46   1
   1  -4   0 92068.1 1383.59   3
  -1  -4   0 89176.2 870.815   4
  -1   4   0 88764.1 1856.08   1
   1  -4   1 196061. 2912.93   3
  -1   4  -1 205677. 2671.43   3
  -1  -4  -1 193120. 2215.52   4
   1  -4   1 183744. 2258.13   2
   1   4   1 196856. 3223.59   1
  -1  -4  -1 185389. 2989.15   3
  -1   4  -1 196647. 3241.95   1
  -1  -4  -1 201801. 1776.79   2
  -1  -4  -1 190720. 3064.89   1
   1  -4   1 189405. 2743.00   4
   1   4   1 195282. 2867.15   3
  -1   4  -1 195152. 2861.23   4
   1  -4   2 1088.56 273.000   3
   1   4   2 1260.43 283.315   3
  -1   4  -2 850.184 207.657   3
  -1  -4  -2 1499.10 334.146   1
   1   4   2 1335.51 328.629   1
  -1   4  -2 1196.30 328.849   1
  -1   4  -2 1730.38 210.260   2
   1  -4   2 1171.25 324.891   1
  -1   4  -2 1190.82 250.837   4
   1   4   2 1320.34 164.233   2
  -1  -4  -2 1340.94 239.327   4
   1  -4   2 1623.48 138.272   2
  -1  -4  -2 2159.41 386.341   3
  -1   4  -3 22060.1 1641.66   1
   1   4   3 21185.7 1331.26   3
  -1  -4  -3 23517.2 1446.56   3
   1  -4   3 22569.8 693.814   2
  -1  -4  -3 23260.7 1139.89   4
   1  -4   3 22025.9 1632.53   1
   1   4   3 22354.8 1593.48   1
  -1  -4  -3 22847.0 1613.34   1
  -1   4  -3 22261.1 1285.44   3
   1  -4   3 24161.8 1491.46   3
  -1   4  -3 23207.9 1036.26   2
   1  -4   4 3581.83 353.955   2
  -1   4  -4 2454.24 642.618   1
  -1  -4  -4 3287.24 473.012   4
  -1  -4  -4 3017.59 657.365   1
  -1   4  -4 3412.48 463.395   2
   1  -4   4 3048.67 586.973   3
   1   4   4 3735.66 621.180   3
  -1  -4  -4 3902.44 641.693   3
   1  -4   5 48577.8 1565.04   2
  -1  -4  -5 50921.1 2979.87   1
   1  -4   5 51311.0 2735.12   3
   1   4   5 47302.7 2461.82   3
  -1  -4  -5 47720.8 2062.85   4
  -1   4  -5 46227.2 2951.85   1
  -1   4  -5 48909.1 1971.29   2
  -1  -4  -6 80.6804 100.969   1
  -1   4  -6 56.4820 131.236   1
   1   4   6 97.0710 120.717   2
   1   4   6 48.1769 120.688   3
  -1   4  -6-79.2848 92.0805   2
  -1  -4  -6 1.01911 74.0305   4
   1  -4   6-53.3111 87.8065   2
   1  -4   6 133.155 211.056   3
  -1   4  -7 707.138 517.417   1
   1   4   7 537.141 273.690   2
  -1   4  -7 733.584 273.218   2
   1  -4   7 1367.18 320.067   2
  -1  -4  -7 753.745 513.914   1
  -1  -4  -7 924.271 312.112   4
   1  -4   7 1128.23 467.354   3
   1   4   7 1335.09 503.586   3
   1  -4   8 978.447 600.511   3
  -1  -4  -8 479.969 355.971   1
  -1  -4  -8 374.523 214.108   4
   1   4   8 137.025 65.7226   3
  -1   4  -8 473.062 459.203   1
   1  -4   9 391.204 450.076   3
   1   4   9 853.462 504.862   3
  -1   4  -9 441.890 299.317   4
  -1  -4  -9 945.437 603.998   1
  -1  -4  -9 167.327 119.824   4
  -1   4  -9-65.9486 428.266   1
  -1  -4 -10 391.521 494.319   1
  -1   4 -10 308.507 296.884   4
   1   4  10 325.588 211.102   3
   1  -4  10 475.067 589.878   3
  -1  -4 -10 212.742 248.089   4
  -1   4 -10 129.929 157.575   1
   1  -4  11-349.282 395.125   3
   1   4  11-54.6874 44.1621   3
  -1  -4 -11-152.350 163.650   1
  -1   4 -11 165.879 265.847   4
  -1  -4 -11 256.944 282.757   4
  -1   4 -11 533.704 648.385   1
  -1   4 -12 193.916 210.601   4
  -1  -4 -12-223.392 92.2330   4
   1  -4  12 302.218 372.686   3
  -1  -4 -12 43.7142 176.417   1
   1  -4  13 1205.69 711.635   3
   1   4  13 127.009 224.656   3
  -1  -5  13 930.237 545.751   3
   1   5 -13 242.298 204.595   4
   1   5 -12 23.0724 98.5904   4
  -1  -5  12-72.6854 161.870   3
   1   5 -12 597.300 678.781   1
   1  -5 -12-76.2996 103.952   4
   1  -5 -12 275.542 380.286   1
  -1  -5  11 84.5595 241.277   3
  -1   5  11 221.204 197.240   3
   1   5 -11-11.4083 75.8519   4
   1   5 -11 520.258 517.397   1
   1  -5 -11 321.378 276.700   4
   1  -5 -11 255.375 413.164   1
  -1   5  10 340.639 355.452   3
   1   5 -10 102.693 119.903   4
   1  -5 -10 198.379 124.949   4
   1   5 -10-46.1741 203.738   1
   1  -5 -10-328.189 317.126   1
  -1   5   9 26.7796 152.290   3
   1  -5  -9 373.020 215.466   4
   1   5  -9 269.545 326.918   2
   1   5  -9 324.523 202.661   4
   1  -5  -9 578.306 602.703   1
  -1  -5   9 339.537 347.839   3
   1   5  -9 454.925 528.749   1
   1  -5  -8 3397.70 1047.79   1
   1   5  -8 3946.86 847.116   2
   1   5  -8 2785.07 931.910   1
  -1  -5   8 2317.10 693.576   3
   1   5  -8 4152.36 631.088   4
  -1   5   8 4694.52 904.120   3
   1  -5  -8 3759.09 572.293   4
   1   5  -7 6620.51 742.817   4
  -1   5   7 6673.39 961.870   3
   1  -5  -7 6826.00 1391.75   1
   1   5  -7 6410.53 1042.17   2
   1   5  -7 4763.17 1145.18   1
  -1  -5   7 7507.42 1130.68   3
   1  -5  -7 7435.90 752.467   4
   1   5  -6 104.864 112.025   4
   1   5  -6-65.3099 128.083   1
  -1  -5   6 214.986 142.962   3
   1   5  -6-13.9117 39.6992   2
   1  -5  -6 55.5079 117.056   3
   1  -5  -6-199.168 226.959   1
   1  -5  -6-86.3422 80.1035   4
  -1   5   6 17.5162 11.3356   3
   1  -5  -5 3589.10 812.650   1
  -1   5   5 4119.25 615.971   3
   1  -5  -5 4163.33 472.723   4
   1  -5  -5 3814.25 564.753   3
   1   5  -5 3944.57 730.394   2
  -1  -5   5 4488.86 702.384   3
   1   5  -5 4481.94 513.106   4
   1   5  -5 1615.58 556.230   1
   1  -5  -4 32512.2 1155.54   4
   1   5  -4 34469.4 2326.63   1
  -1  -5   4 37137.9 1863.59   2
   1   5  -4 34125.4 1938.10   2
  -1   5   4 35106.7 1539.97   3
   1   5  -4 39510.8 1402.31   4
   1  -5  -4 34723.5 2195.17   1
   1  -5  -4 38156.5 1558.40   3
  -1  -5   4 36290.6 1706.04   3
   1  -5  -3 1165.15 195.175   4
   1  -5  -3 1123.00 229.973   3
   1   5  -3 1321.01 430.981   1
  -1   5   3 782.060 320.919   1
  -1   5   3 1258.94 230.938   4
  -1  -5   3 1043.29 278.145   2
  -1   5   3 1381.86 247.586   3
   1   5  -3 1391.30 361.307   2
   1  -5  -3 2025.05 473.344   1
  -1  -5   3 1101.51 361.531   1
   1  -5  -2 5875.37 359.940   4
  -1   5   2 6027.50 392.641   4
   1   5  -2 6499.51 703.731   1
   1  -5  -2 6462.04 714.498   1
  -1   5   2 6326.73 355.136   3
   1  -5  -2 6173.22 425.722   3
   1   5  -2 5937.59 654.487   2
   1   5  -2 6738.31 778.337   1
  -1   5   2 5831.30 702.677   1
  -1  -5   2 6422.71 608.217   2
   1  -5  -1 42656.6 960.381   4
   1  -5  -1 42709.3 1528.41   1
   1   5  -1 43876.5 1520.83   1
  -1  -5   1 40794.4 1501.18   1
  -1   5   1 46185.2 904.498   4
   1   5  -1 41995.6 1475.25   2
  -1   5   1 44026.8 1636.43   1
  -1   5   0 220535. 3062.19   2
  -1  -5   0 229458. 2184.41   2
   1  -5   0 225361. 2954.51   4
  -1   5   0 230933. 2488.96   4
  -1   5   0 225695. 3287.01   1
   1   5   0 226023. 3142.92   1
   1  -5   0 233227. 3415.06   1
   1   5   0 220136. 2700.26   2
  -1  -5   0 229330. 3196.56   1
  -1  -5  -1 19301.3 668.043   4
   1   5   1 18763.1 593.344   2
   1  -5   1 18022.6 879.668   4
   1  -5   1 17571.0 1075.64   1
  -1   5  -1 18442.7 1048.02   1
   1   5   1 19508.0 909.027   3
  -1   5  -1 16572.7 882.005   4
  -1  -5  -1 16036.8 884.715   3
  -1  -5  -1 20163.5 1055.77   1
   1  -5   1 19030.8 939.225   3
  -1   5  -1 18571.2 534.510   2
  -1  -5  -1 18925.6 611.391   2
   1  -5   1 17835.8 798.826   2
   1   5   1 19274.4 1076.37   1
  -1  -5  -2 44592.7 1345.23   4
   1  -5   2 46665.4 854.997   2
  -1   5  -2 44880.7 1528.04   3
  -1   5  -2 49995.1 1667.33   4
   1   5   2 47397.0 1014.63   2
  -1   5  -2 45934.7 1150.98   2
  -1  -5  -2 42822.3 1847.04   1
   1  -5   2 44067.0 1743.85   3
  -1   5  -2 45047.3 2139.09   1
  -1   5  -2 46233.0 2007.21   1
  -1  -5  -2 40951.7 1680.25   3
   1   5   2 40124.9 1883.73   1
   1   5   2 45173.6 1699.01   3
   1  -5   3 62841.7 1128.67   2
  -1   5  -3 64263.8 1806.07   2
   1   5   3 66165.4 1699.36   2
  -1  -5  -3 62281.7 1878.23   4
   1   5   3 63701.5 2776.06   1
  -1  -5  -3 59495.9 2323.01   3
  -1   5  -3 69545.0 3042.66   1
  -1  -5  -3 59511.0 2619.35   1
  -1   5  -3 61849.4 2076.92   3
   1  -5   3 59832.2 2725.50   1
   1   5   3 62065.8 2254.21   3
   1  -5   4 284.826 181.521   3
  -1   5  -4 373.164 193.438   2
  -1  -5  -4 294.341 147.896   4
  -1   5  -4 99.3956 127.639   1
  -1  -5  -4 430.073 267.342   1
  -1  -5  -4 266.929 171.421   3
   1   5   4 308.328 168.930   3
   1  -5   4 486.031 126.526   2
  -1   5  -5 1256.52 527.129   1
  -1  -5  -5 1518.65 375.137   4
  -1   5  -5 1974.64 410.881   2
   1  -5   5 2351.20 603.780   3
  -1  -5  -5 1056.52 502.618   1
   1  -5   5 1483.23 261.856   2
   1   5   5 1666.73 475.177   3
   1  -5   6 925.431 235.719   2
  -1   5  -6 458.649 361.118   1
   1   5   6 233.945 139.582   3
  -1  -5  -6 704.102 286.655   4
  -1   5  -6 689.963 234.514   2
   1  -5   6 276.897 196.916   3
  -1  -5  -6 1045.12 574.207   1
   1   5   7 145.136 207.210   3
  -1   5  -7 549.334 537.979   1
  -1  -5  -7 56.4845 177.313   4
   1  -5   7 242.781 141.894   2
  -1  -5  -7 431.346 533.670   1
  -1   5  -7 74.5622 165.538   2
   1  -5   7 242.683 109.295   3
   1   5   8 1789.79 592.950   3
   1  -5   8 2227.29 805.507   3
  -1  -5  -8 1375.82 721.526   1
  -1  -5  -8 1989.11 537.149   4
  -1   5  -8 2164.00 517.657   2
  -1   5  -8 2360.47 854.749   1
  -1   5  -9 651.302 300.247   4
  -1   5  -9 1396.01 591.259   1
  -1  -5  -9 1433.80 430.345   4
  -1  -5  -9 1524.57 775.511   1
   1  -5   9 992.001 566.705   3
   1   5   9 1497.79 573.428   3
  -1  -5 -10 291.080 459.876   1
  -1  -5 -10 242.918 197.671   4
  -1   5 -10 727.229 360.597   4
  -1   5 -10 144.870 116.988   1
   1   5  10-8.43506 118.971   3
   1  -5  10-80.5387 250.216   3
  -1  -5 -11 632.192 327.583   4
   1  -5  11-79.4982 243.759   3
  -1   5 -11 113.845 131.505   4
  -1  -5 -11 370.581 254.438   1
   1   5  11 298.284 222.127   3
  -1   5 -11-206.779 228.687   1
   1   5  12 10.5376 207.405   3
  -1  -5 -12-25.0102 58.3571   4
  -1   5 -12 117.802 53.6031   4
  -1   5 -12 429.437 448.251   1
  -1  -5 -12 333.270 380.904   1
   1  -5  12 93.1896 374.611   3
   1   6 -13 619.986 303.932   4
  -1  -6  13 431.437 524.976   3
   1  -6 -12 127.618 340.270   1
   1   6 -12 366.268 520.240   1
   1   6 -12-43.5111 87.5533   4
  -1  -6  12 682.894 656.566   3
   1  -6 -12 173.193 244.010   4
   1  -6 -11 194.212 249.296   1
   1   6 -11-133.223 134.504   4
  -1  -6  11 217.282 274.042   3
   1   6 -11 91.5692 460.763   1
   1  -6 -11-59.5869 113.226   4
  -1   6  11-76.3697 37.4433   3
   1  -6 -10 1582.78 843.277   1
   1   6 -10 1827.67 928.111   1
   1   6 -10 218.708 163.104   4
  -1  -6  10 535.485 494.316   3
  -1   6  10 598.793 418.126   3
   1  -6 -10 786.612 294.497   4
   1   6  -9 218.763 382.835   1
  -1  -6   9 1082.70 569.314   3
   1  -6  -9 1668.53 642.259   1
  -1   6   9 1061.52 477.935   3
   1  -6  -9 1788.52 417.532   4
   1   6  -9 1465.32 426.917   4
   1   6  -9 1277.44 528.864   2
  -1   6   8 6800.74 1074.47   3
  -1  -6   8 7018.40 1221.83   3
   1  -6  -8 7971.95 839.715   4
   1  -6  -8 5334.64 1307.57   1
   1   6  -8 7184.71 1200.81   2
   1   6  -8 6101.52 1403.84   1
   1   6  -8 6914.35 800.953   4
   1   6  -7 217.517 179.441   4
  -1   6   7 263.087 177.494   3
   1  -6  -7 297.735 195.620   4
   1   6  -7 261.204 128.500   2
   1  -6  -7 196.048 320.925   1
  -1  -6   7 39.1387 103.617   3
   1   6  -7-73.7692 291.479   1
   1   6  -6 86.0831 183.191   2
   1  -6  -6-109.791 192.877   1
   1   6  -6 83.3937 114.850   4
   1  -6  -6 225.238 219.132   3
   1  -6  -6 113.300 93.8687   4
  -1   6   6 77.4746 134.344   3
   1   6  -6-104.969 100.944   1
  -1  -6   6 385.073 269.737   3
   1  -6  -5 6560.13 593.769   4
   1  -6  -5 4341.10 601.627   3
   1   6  -5 5983.08 1094.39   1
   1   6  -5 4165.03 757.847   2
  -1  -6   5 6266.61 839.815   3
   1   6  -5 4666.39 528.355   4
  -1   6   5 5471.26 704.239   3
   1  -6  -5 4502.03 870.537   1
   1  -6  -4 13186.7 936.273   3
  -1  -6   4 12513.6 1101.36   2
  -1   6   4 12674.6 904.004   3
   1  -6  -4 13247.4 730.940   4
  -1  -6   4 12269.1 1008.48   3
   1   6  -4 11258.0 1154.06   2
   1  -6  -4 9710.11 1166.92   1
   1   6  -4 11545.5 1364.36   1
  -1   6   3 20696.0 1633.44   1
  -1  -6   3 20183.7 1563.71   1
  -1  -6   3 18795.1 1170.24   2
   1   6  -3 20838.3 1684.90   1
  -1   6   3 19775.7 923.083   4
   1  -6  -3 21281.6 801.752   4
   1  -6  -3 20886.7 1496.92   1
   1  -6  -3 19688.2 978.387   3
  -1   6   3 21508.2 953.871   3
   1   6  -3 20029.4 1404.49   2
  -1   6   2 4633.24 649.000   1
  -1  -6   2 4306.96 490.199   2
   1   6  -2 4198.92 560.962   2
  -1   6   2 5136.79 373.263   4
   1  -6  -2 5320.99 363.335   4
   1   6  -2 5440.02 666.677   1
   1  -6  -2 4697.41 396.202   3
   1  -6  -2 5594.06 680.191   1
   1   6  -2 5467.88 744.594   1
   1   6  -1 3322.28 438.694   1
  -1  -6   1 2570.53 320.993   2
   1   6  -1 2906.40 400.093   2
   1  -6  -1 2112.47 367.731   1
  -1   6   1 2360.15 404.186   1
  -1  -6   1 1776.53 344.871   1
   1  -6  -1 2191.33 238.249   4
  -1   6   1 2744.86 229.718   4
   1  -6   0 33257.6 1423.07   1
  -1  -6   0 29340.2 798.163   2
  -1   6   0 30276.2 1135.30   2
  -1   6   0 29674.7 898.962   4
  -1  -6   0 28486.7 1248.96   1
  -1   6   0 31802.5 1349.68   1
   1   6   0 29448.2 1028.84   2
   1   6   0 31075.1 1295.42   1
  -1  -6   0 31301.9 473.407   4
   1  -6   0 30600.5 1155.75   4
   1   6   0 29623.5 649.905   4
  -1  -6  -1 10594.6 557.017   2
  -1   6  -1 10308.1 828.787   1
  -1  -6  -1 11471.5 851.704   1
   1  -6   1 10174.5 682.899   3
   1   6   1 10345.4 479.993   2
   1  -6   1 9982.80 656.342   2
   1  -6   1 11842.1 762.074   4
   1  -6   1 11916.5 943.878   1
   1   6   1 11634.2 898.928   1
  -1  -6  -1 10763.0 752.995   3
  -1   6  -1 11224.6 462.131   2
   1   6   1 11444.4 689.884   3
  -1   6  -1 10234.4 714.806   4
  -1  -6  -1 10504.0 474.933   4
  -1   6  -2 38666.0 1874.53   1
  -1  -6  -2 40360.4 1869.72   1
   1   6   2 35668.0 1829.39   1
  -1   6  -2 36601.2 1077.66   2
   1   6   2 39407.1 1598.50   3
  -1  -6  -2 37819.8 1192.32   4
  -1   6  -2 37337.2 1468.66   4
  -1  -6  -2 37184.4 1635.85   3
   1   6   2 39087.8 959.026   2
   1  -6   2 38354.7 870.828   2
  -1   6  -2 37245.9 2027.49   1
   1  -6   2 36365.1 1606.83   3
   1   6   3 72464.8 1724.91   2
  -1   6  -3 69785.6 1934.14   2
   1   6   3 67364.2 2915.33   1
   1   6   3 75753.9 2510.39   3
  -1  -6  -3 72054.4 1939.46   4
   1  -6   3 75230.7 2695.48   3
  -1  -6  -3 68601.7 2569.21   3
  -1  -6  -3 69035.0 2781.13   1
  -1   6  -3 74554.4 3331.39   1
  -1   6  -3 75453.4 2272.42   3
  -1   6  -3 78190.9 2361.84   4
   1  -6   3 71983.6 1216.52   2
   1  -6   3 74590.2 3148.01   1
  -1  -6  -4 11767.9 1309.01   1
  -1  -6  -4 13623.5 965.610   4
   1   6   4 15133.3 1256.80   3
   1  -6   4 15253.0 680.485   2
   1  -6   4 16682.9 1434.34   3
   1   6   4 15366.3 1011.42   2
  -1  -6  -4 14424.6 1294.08   3
  -1   6  -4 16394.1 1115.05   2
  -1   6  -4 17670.4 1739.11   1
   1   6   5 8045.30 1015.50   3
  -1  -6  -5 7356.54 1161.03   1
   1  -6   5 9515.99 1216.07   3
   1  -6   5 9188.14 624.213   2
  -1   6  -5 10016.2 969.079   2
  -1   6  -5 9991.80 1432.21   1
  -1  -6  -5 10750.9 931.734   4
  -1   6  -6 681.620 278.520   2
  -1  -6  -6 707.761 421.312   1
   1  -6   6 306.398 208.665   3
   1   6   6 733.841 373.238   3
   1  -6   6 646.334 197.373   2
  -1  -6  -6 639.579 259.184   4
  -1   6  -6 1118.41 563.915   1
  -1   6  -7 30.8837 116.265   2
  -1  -6  -7 147.116 124.718   4
  -1  -6  -7 83.0636 144.553   1
   1   6   7 198.194 165.578   3
   1  -6   7 106.106 121.018   2
  -1   6  -7-8.72259 625.097   1
   1  -6   7 263.764 256.929   3
   1  -6   8 241.702 298.509   3
  -1   6  -8 120.191 73.3335   2
  -1   6  -8-214.542 244.010   1
  -1  -6  -8 73.0118 287.719   1
   1   6   8 401.510 229.637   3
  -1   6  -9 40.9784 287.031   1
  -1  -6  -9-134.123 300.089   1
   1  -6   9 195.144 29.1433   3
  -1  -6  -9-94.4336 150.568   4
   1   6   9-203.869 217.209   3
  -1   6  -9-54.6469 70.6681   4
  -1  -6 -10 540.190 263.541   4
  -1   6 -10 232.540 438.426   1
   1  -6  10 140.931 260.605   3
  -1   6 -10 274.619 231.025   4
   1   6  10-8.25019 146.217   3
  -1  -6 -10 678.537 597.819   1
   1  -6  11-215.924 236.722   3
  -1  -6 -11 461.047 303.453   4
   1   6  11 461.941 389.777   3
  -1  -6 -11-4.27730 366.702   1
  -1   6 -11 53.9784 67.3656   1
  -1   6 -11 154.534 121.923   4
  -1   6 -12 997.625 443.299   4
  -1  -6 -12-200.249 327.267   1
   1   6  12 354.055 395.186   3
  -1   6 -12 71.1275 1464.45   1
   1  -6  12 758.762 490.832   3
   1   7 -13-81.8222 152.645   4
  -1  -7  13 169.609 426.724   3
   1  -7 -12 283.896 229.961   4
  -1  -7  12-24.0576 190.679   3
   1   7 -12 351.370 511.182   1
   1   7 -12-92.8270 116.074   4
   1  -7 -12 354.613 330.972   1
   1  -7 -11 821.876 608.225   1
   1  -7 -11 243.730 189.799   4
  -1  -7  11 706.480 589.945   3
   1   7 -11-11.4131 75.8835   4
   1  -7 -10 850.063 723.840   1
   1  -7 -10 297.345 206.742   4
  -1   7  10 270.646 337.455   3
  -1  -7  10 291.336 273.192   3
   1   7 -10-85.8153 83.3030   1
   1   7 -10 70.4822 209.023   2
   1   7 -10 303.781 157.482   4
   1   7  -9-11.0395 198.887   1
  -1  -7   9 433.787 502.402   3
  -1   7   9 234.627 210.554   3
   1   7  -9 348.060 228.885   4
   1   7  -9 416.615 322.500   2
   1  -7  -9-52.5269 105.695   1
   1  -7  -9 842.608 300.741   4
   1  -7  -8 174.405 405.055   1
  -1   7   8 254.041 210.105   3
   1   7  -8-65.8922 124.078   4
   1   7  -8-136.590 318.505   1
   1  -7  -8 103.868 102.996   4
  -1  -7   8 112.548 202.097   3
   1   7  -8-101.712 200.488   2
   1  -7  -7 8739.67 1459.27   1
  -1   7   7 6168.64 947.543   3
  -1  -7   7 7113.76 1167.92   3
   1   7  -7 6514.56 1110.36   2
   1  -7  -7 5677.88 665.794   4
   1   7  -7 6326.93 1381.57   1
   1   7  -7 4644.52 668.265   4
   1  -7  -6 2759.67 412.546   4
   1  -7  -6 2872.06 540.589   3
   1  -7  -6 2448.97 697.642   1
   1   7  -6 2406.92 858.205   1
  -1   7   6 3420.55 608.398   3
  -1  -7   6 3666.66 710.444   3
   1   7  -6 3738.68 532.029   4
   1   7  -6 3255.93 769.683   2
   1  -7  -5 4658.19 638.395   3
   1   7  -5 6046.06 915.978   2
   1   7  -5 6646.90 1161.58   1
   1  -7  -5 5542.92 540.042   4
   1   7  -5 5082.25 578.846   4
   1  -7  -5 4761.77 938.251   1
  -1   7   5 5402.29 692.372   3
  -1  -7   5 5178.92 771.739   3
  -1  -7   4 16302.7 1170.97   3
   1  -7  -4 18215.0 1589.87   1
   1   7  -4 16311.6 1668.95   1
   1  -7  -4 16047.5 1070.05   3
  -1   7   4 18907.1 1094.70   3
   1  -7  -4 16713.2 834.882   4
   1   7  -4 16247.3 1415.13   2
   1  -7  -3 61053.0 2646.18   1
   1  -7  -3 66319.9 1449.08   4
   1   7  -3 69585.1 3167.07   1
  -1   7   3 69431.2 1643.00   3
   1  -7  -3 65886.0 1871.09   3
  -1  -7   3 69695.9 2267.93   2
   1   7  -3 64028.6 2714.41   1
   1   7  -2 88351.3 2798.68   1
   1   7  -2 84285.2 2571.23   2
   1  -7  -2 85224.9 2719.15   1
   1   7  -2 87550.9 1434.73   4
  -1  -7   2 85192.7 2143.89   2
   1   7  -2 89251.1 3174.77   1
  -1   7   2 86636.0 2978.02   1
   1  -7  -2 88019.9 1816.42   3
   1  -7  -2 83651.1 1506.64   4
  -1   7   2 85157.0 1621.15   4
   1   7  -1 21746.3 1121.88   2
  -1   7   1 23899.1 1357.81   1
   1  -7  -1 21851.7 803.536   4
  -1  -7   1 20981.8 1246.61   1
   1  -7  -1 22536.9 1282.71   1
   1   7  -1 24550.5 1289.37   1
  -1  -7   1 23186.7 918.055   2
  -1   7   1 23905.2 726.278   4
  -1   7   0 8312.56 476.839   4
  -1   7   0 7727.48 531.690   2
  -1  -7   0 7921.99 429.070   2
   1  -7   0 9107.72 807.360   1
   1   7   0 8422.36 577.924   2
   1   7   0 8390.97 359.765   4
   1   7   0 9034.20 750.950   1
   1  -7   0 7652.57 602.990   4
  -1   7   0 7931.06 728.256   1
  -1  -7   0 8812.71 750.979   1
  -1  -7   0 8189.60 274.638   4
  -1   7  -1 10577.1 740.830   4
   1  -7   1 10249.1 695.567   3
  -1   7  -1 11505.0 501.550   2
   1   7   1 10748.3 586.249   4
   1   7   1 10963.2 527.506   2
   1  -7   1 9717.18 716.291   2
   1   7   1 11858.9 946.927   1
  -1  -7  -1 10213.0 857.154   1
  -1   7  -1 11950.1 936.642   1
  -1  -7  -1 9711.13 714.640   3
   1  -7   1 11599.6 981.696   1
  -1  -7  -1 11210.9 623.867   2
  -1  -7  -1 10835.1 463.538   4
   1  -7   1 10350.6 753.159   4
   1  -7   2 25405.5 1356.54   3
  -1   7  -2 23955.5 927.849   2
   1  -7   2 22579.3 756.391   2
  -1   7  -2 24004.1 1700.92   1
  -1   7  -2 23793.5 1509.76   1
  -1  -7  -2 23339.5 892.690   4
  -1   7  -2 25094.4 1268.45   4
  -1  -7  -2 22173.3 1304.92   3
   1   7   2 26631.0 1307.13   3
  -1  -7  -2 25314.0 1513.41   1
   1   7   2 23554.1 770.117   2
   1   7   2 23312.8 1551.14   1
  -1   7  -3 140931. 4607.99   1
  -1  -7  -3 145089. 2706.62   4
   1   7   3 139503. 2344.10   2
   1  -7   3 142798. 1809.38   2
   1  -7   3 130987. 3568.40   3
   1   7   3 145528. 3482.11   3
  -1  -7  -3 137611. 3985.48   1
  -1   7  -3 136818. 2810.24   2
  -1  -7  -3 134152. 3670.08   3
   1   7   4 9118.64 764.677   2
   1  -7   4 8241.79 493.790   2
   1   7   4 7981.79 917.131   3
   1  -7   4 6116.33 878.281   3
  -1  -7  -4 8778.05 757.858   4
  -1   7  -4 7229.45 764.982   2
  -1   7  -4 7941.24 1201.33   1
  -1  -7  -4 7717.22 1061.05   1
   1  -7   5 4051.83 810.690   3
  -1  -7  -5 5026.55 890.160   1
   1  -7   5 4602.15 437.386   2
  -1  -7  -5 4779.36 637.824   4
  -1   7  -5 4307.45 957.622   1
  -1   7  -5 4377.11 665.496   2
   1   7   5 4910.65 807.806   3
   1   7   6 841.197 365.705   3
  -1  -7  -6 920.017 309.396   4
   1  -7   6 1303.84 478.293   3
  -1   7  -6 882.539 580.377   1
  -1   7  -6 697.847 318.269   2
   1  -7   6 1059.98 234.798   2
  -1  -7  -6 1099.33 521.114   1
   1   7   7 389.451 223.985   3
   1  -7   7 1061.55 464.238   3
  -1   7  -7 799.482 498.036   1
  -1  -7  -7 729.957 472.793   1
  -1  -7  -7 978.690 330.471   4
  -1   7  -7 909.165 371.656   2
  -1   7  -8 1181.71 418.785   2
   1   7   8 488.762 316.459   3
   1  -7   8 210.312 296.508   3
  -1   7  -8 738.010 549.547   1
  -1  -7  -8 553.165 531.740   1
  -1  -7  -8 751.013 320.206   4
  -1   7  -9 356.860 396.913   1
  -1  -7  -9 1193.77 429.199   4
  -1  -7  -9 527.062 558.058   1
   1  -7   9 1228.72 602.276   3
   1   7   9 395.750 300.768   3
  -1  -7 -10 661.271 572.971   1
  -1   7 -10-286.729 421.719   1
  -1  -7 -10 704.758 340.659   4
   1   7  10 293.893 249.187   3
   1  -7  10 224.377 189.485   3
  -1   7 -10 536.579 306.345   4
   1  -7  11 663.320 643.628   3
  -1   7 -11 395.338 289.261   4
  -1  -7 -11 73.6214 84.2236   4
  -1   7 -11 194.775 411.368   1
   1   7  11 95.7861 139.352   3
  -1  -7 -11 302.008 378.439   1
  -1  -7 -12 262.075 453.205   1
  -1  -7 -12 258.678 303.513   4
  -1   7 -12 207.896 292.769   4
   1   7  12 470.557 478.319   3
  -1   7 -12-306.814 333.811   1
   1  -7  12 926.646 726.920   3
   1   8 -13-118.786 95.3735   4
   1   8 -12-426.145 458.637   1
   1  -8 -12 426.171 398.919   1
   1  -8 -12 478.072 252.972   4
  -1  -8  12-175.417 288.295   3
   1   8 -12 401.915 239.260   4
  -1  -8  11-153.648 254.889   3
   1   8 -11 19.9905 97.0263   1
   1   8 -11 71.5539 171.469   4
   1  -8 -11-231.572 321.822   1
   1  -8 -11 143.566 160.694   4
   1  -8 -10-168.240 81.1519   1
   1   8 -10 73.6894 435.255   1
   1   8 -10-74.6244 120.047   4
   1   8 -10 44.1794 213.102   2
   1  -8 -10-88.0423 51.2344   4
  -1   8  10 303.723 351.472   3
  -1  -8  10 604.309 483.526   3
   1   8  -9 464.836 251.630   4
  -1   8   9 400.071 299.272   3
   1  -8  -9 1046.97 327.162   4
  -1  -8   9 297.909 381.233   3
   1   8  -9 936.030 591.221   1
   1   8  -9 350.461 226.801   2
   1  -8  -9 217.101 263.310   1
  -1   8   8 2761.48 677.578   3
   1   8  -8 2488.53 514.982   4
  -1  -8   8 2195.68 712.235   3
   1   8  -8 3465.80 1074.46   1
   1  -8  -8 1367.42 696.601   1
   1  -8  -8 2510.42 463.446   4
   1   8  -8 2863.17 821.711   2
   1   8  -7 30931.9 2469.77   2
  -1   8   7 33264.1 2157.33   3
   1   8  -7 33544.3 3099.62   1
   1  -8  -7 35678.1 1642.07   4
   1  -8  -7 29782.5 2685.40   1
  -1  -8   7 32406.0 2460.69   3
   1   8  -7 30376.5 1623.70   4
   1   8  -6 6498.38 1063.44   2
   1  -8  -6 6315.40 629.845   4
   1   8  -6 7017.72 1305.21   1
   1  -8  -6 6508.22 1188.26   1
  -1   8   6 6625.79 878.890   3
   1   8  -6 6185.42 673.482   4
   1  -8  -6 7228.44 873.154   3
  -1  -8   6 5258.60 873.926   3
  -1  -8   5 320.510 161.043   3
   1  -8  -5 388.370 231.817   1
   1   8  -5 107.212 168.208   2
   1   8  -5 220.451 140.087   1
   1  -8  -5 137.893 112.877   3
   1  -8  -5 75.1479 69.3043   4
  -1   8   5 94.0226 125.062   3
   1   8  -4 6011.48 1084.13   1
  -1  -8   4 6017.57 731.890   3
   1  -8  -4 5252.49 463.005   4
   1  -8  -4 4887.29 614.732   3
   1   8  -4 4800.66 779.534   2
  -1   8   4 6352.49 619.207   3
   1  -8  -4 4594.34 829.258   1
   1   8  -3 2063.80 584.467   1
   1   8  -3 2015.86 443.808   2
   1   8  -3 2260.55 311.236   4
   1  -8  -3 1947.13 346.628   3
  -1   8   3 2425.24 295.406   3
   1  -8  -3 2675.81 571.638   1
   1  -8  -3 1662.99 238.878   4
   1  -8  -2 3949.18 338.762   4
  -1  -8   2 3554.76 426.704   2
   1   8  -2 3388.46 556.067   1
   1  -8  -2 3098.13 359.463   3
   1   8  -2 3558.42 673.729   1
  -1   8   2 2891.04 626.435   1
   1   8  -2 3669.37 302.242   4
  -1   8   2 3530.02 327.332   4
   1   8  -2 3071.85 510.433   2
   1  -8  -2 3518.60 601.315   1
  -1   8   1 25082.4 761.401   4
  -1  -8   1 23612.4 1406.91   1
   1   8  -1 26224.4 1414.93   1
   1  -8  -1 25027.7 1410.96   1
  -1   8   1 23063.3 1401.09   1
  -1  -8   1 24940.5 936.945   2
   1  -8  -1 23635.0 898.039   4
  -1   8   1 20741.3 1198.85   2
  -1  -8   1 24530.5 659.122   4
   1   8  -1 22851.3 1184.34   2
   1   8  -1 24633.7 399.952   4
  -1   8   0 53333.7 1213.91   4
  -1  -8   0 53626.2 1194.41   2
  -1  -8   0 55476.9 2034.86   1
   1   8   0 52427.9 1517.34   2
   1   8   0 53785.2 1976.91   1
  -1   8   0 52067.8 1996.71   1
   1  -8   0 54498.8 1713.19   4
  -1  -8   0 54305.8 794.042   4
  -1   8   0 53853.1 1406.14   2
   1  -8   0 53847.8 2083.40   1
   1   8   0 52504.4 939.522   4
   1   8   1 23.1508 86.8983   1
   1  -8   1 43.6685 38.3655   3
   1  -8   1 57.8875 49.1368   2
   1   8   1-9.14528 41.5900   4
   1  -8   1 105.275 93.9411   1
  -1  -8  -1 22.4045 62.9055   2
  -1   8  -1 80.8125 75.1604   4
  -1  -8  -1 9.87203 25.7617   4
  -1   8  -1 170.394 116.331   1
   1  -8   1-7.85159 60.3620   4
  -1   8  -1-5.84984 24.5657   2
  -1  -8  -1 9.25756 25.1182   3
  -1  -8  -1-19.7750 36.0150   1
   1   8   1-12.9559 11.6992   2
  -1   8  -2 4934.50 442.733   2
   1  -8   2 4346.37 375.710   2
  -1   8  -2 5758.41 772.951   1
   1   8   2 4206.38 339.769   2
   1   8   2 3843.69 475.639   3
   1   8   2 3406.96 602.304   1
  -1   8  -2 5533.04 635.641   4
  -1  -8  -2 4738.19 676.049   1
   1  -8   2 4718.55 600.622   3
  -1  -8  -2 2848.56 475.166   3
  -1  -8  -2 3546.40 338.405   4
  -1   8  -2 3812.61 699.795   1
   1   8   3 111375. 3086.78   3
  -1  -8  -3 102348. 3242.60   3
  -1  -8  -3 109271. 2278.43   4
  -1   8  -3 112124. 4214.01   1
   1  -8   3 114385. 1717.98   2
  -1   8  -3 104867. 2605.90   2
   1  -8   3 98938.6 3152.24   3
  -1  -8  -3 117113. 3761.40   1
   1   8   3 110229. 2040.40   2
  -1   8  -3 115700. 3023.53   4
  -1   8  -4 51889.2 3164.79   1
   1  -8   4 52593.1 1246.76   2
   1   8   4 53477.5 1767.86   2
  -1  -8  -4 57326.1 1887.27   4
  -1  -8  -4 54340.6 2822.59   1
   1  -8   4 53182.8 2631.51   3
  -1   8  -4 51240.7 2115.52   2
   1   8   4 56402.1 2459.46   3
  -1  -8  -5 1968.90 392.848   4
  -1   8  -5 1159.08 571.785   1
   1  -8   5 1588.32 515.882   3
  -1   8  -5 1148.43 359.792   2
   1   8   5 1606.01 465.998   3
  -1  -8  -5 2028.45 611.892   1
   1   8   5 1608.70 369.284   2
   1  -8   5 1444.64 228.274   2
   1   8   6 640.842 308.393   3
  -1  -8  -6 435.954 370.699   1
   1   8   6 934.563 302.851   2
   1  -8   6 604.711 300.068   3
  -1   8  -6 503.280 252.048   2
  -1  -8  -6 435.189 207.220   4
  -1   8  -6 58.2283 236.874   1
  -1  -8  -7 6124.29 1280.10   1
   1   8   7 5547.94 974.127   3
  -1   8  -7 6425.25 1464.54   1
  -1  -8  -7 5849.26 784.287   4
  -1   8  -7 4119.09 781.342   2
   1  -8   7 5163.81 1055.35   3
  -1   8  -8 1767.82 504.420   2
   1  -8   8 2213.25 769.993   3
   1   8   8 3312.22 823.825   3
  -1  -8  -8 2659.41 577.288   4
  -1   8  -8 3576.77 1125.02   1
  -1  -8  -8 3591.32 978.471   1
  -1  -8  -9 12.7866 134.259   4
  -1  -8  -9 46.8260 64.9359   1
   1   8   9 223.991 211.831   2
   1  -8   9-65.3745 186.285   3
   1   8   9 313.975 278.342   3
  -1  -8 -10 1005.68 686.238   1
   1  -8  10 1499.11 812.116   3
  -1  -8 -10 476.338 295.658   4
   1   8  10 1262.17 599.489   3
  -1   8 -10-148.950 394.373   1
  -1   8 -10-8.41955 128.710   4
  -1  -8 -11-80.8551 210.638   1
   1   8  11-448.285 426.477   3
   1  -8  11 278.738 274.500   3
  -1   8 -11 78.8607 111.178   4
  -1   8 -11 262.701 528.182   1
  -1  -8 -11 329.706 241.902   4
  -1   8 -12 127.413 217.505   4
  -1  -8 -12-66.7949 57.0200   4
  -1  -8 -12-589.470 547.956   1
  -1   8 -12 689.242 644.840   1
   1  -8  12 269.615 495.431   3
   1  -9 -12 367.425 475.663   1
   1   9 -12 68.3221 134.518   4
  -1  -9  12 296.112 436.037   3
   1  -9 -12 87.8373 166.451   4
   1   9 -12 568.222 693.657   1
   1  -9 -11-184.001 266.194   1
   1   9 -11 611.091 675.761   1
  -1  -9  11-120.083 35.3236   3
   1   9 -11-110.572 67.5746   4
   1  -9 -11 471.862 287.524   4
   1   9 -10-346.030 433.610   1
   1  -9 -10 136.177 89.3502   4
   1  -9 -10 37.1102 341.752   1
  -1  -9  10 25.2330 241.085   3
   1   9 -10 8.34969 96.8763   4
   1   9 -10 331.042 349.680   2
   1   9  -9-129.552 157.396   2
  -1   9   9-75.0063 189.473   3
   1  -9  -9-60.1812 91.3583   4
   1   9  -9 4.01613 198.788   1
   1   9  -9-55.3948 91.3116   4
  -1  -9   9-86.7335 268.318   3
   1  -9  -9 278.190 358.031   1
   1   9  -8-19.8011 33.2925   4
  -1  -9   8 13.6554 173.959   3
   1  -9  -8-94.6377 141.949   1
   1  -9  -8-26.8421 81.9243   4
   1   9  -8 70.4131 190.949   2
   1   9  -8-120.751 128.995   1
  -1   9   8 136.927 131.441   3
   1   9  -7 61.0267 362.770   1
   1  -9  -7-225.223 208.064   1
   1   9  -7 204.110 364.483   2
   1   9  -7 86.0889 125.327   4
  -1  -9   7 332.734 340.326   3
  -1   9   7 59.7045 176.720   3
   1  -9  -7 88.1657 88.0834   4
  -1  -9   6 4814.31 881.080   3
  -1   9   6 4332.79 698.761   3
   1   9  -6 3147.02 497.310   4
   1  -9  -6 4588.02 547.150   4
   1  -9  -6 4442.94 970.023   1
   1   9  -6 2842.35 844.634   1
   1  -9  -6 3682.12 640.639   3
  -1  -9   5 6139.76 850.371   3
  -1   9   5 7467.08 783.247   3
   1   9  -5 9180.92 1451.67   1
   1  -9  -5 6537.13 797.525   3
   1  -9  -5 6001.85 1044.78   1
   1   9  -5 5947.32 988.578   2
   1  -9  -5 7105.57 608.541   4
   1  -9  -4 132.587 65.2250   4
   1   9  -4 112.243 211.517   1
  -1  -9   4 46.5966 68.1250   3
   1  -9  -4 91.4909 109.762   3
   1   9  -4 106.445 157.499   2
   1  -9  -4 137.902 191.800   1
  -1   9   4 85.6591 80.9896   3
   1   9  -3 3574.62 392.320   4
   1  -9  -3 2589.81 584.613   1
   1  -9  -3 3173.03 339.617   4
   1  -9  -3 2703.42 409.561   3
   1   9  -3 3806.67 802.514   1
   1   9  -3 2440.09 549.245   2
   1   9  -2 2419.86 447.588   2
   1   9  -2 3270.57 669.412   1
   1  -9  -2 2258.02 487.811   1
   1  -9  -2 2252.15 275.491   4
   1  -9  -2 2237.11 314.520   3
   1   9  -2 2369.00 233.822   4
  -1   9   2 2170.23 264.145   4
   1  -9  -1 5640.38 719.168   1
  -1  -9   1 5298.25 352.916   4
  -1  -9   1 5603.34 439.173   2
   1   9  -1 5883.02 710.349   1
   1   9  -1 5491.59 614.671   2
  -1  -9   1 5661.00 734.075   1
   1  -9  -1 5542.13 466.257   4
  -1   9   1 6003.03 385.114   4
  -1   9   1 5194.03 714.130   1
  -1   9   1 5518.15 596.034   2
   1   9  -1 5494.73 207.795   4
  -1  -9   0 23210.1 608.728   4
  -1  -9   0 24173.7 1425.66   1
   1   9   0 22660.1 655.368   4
   1   9   0 20978.4 1014.45   2
  -1   9   0 23403.0 1415.12   1
  -1   9   0 23510.7 815.940   4
  -1  -9   0 24180.3 858.784   2
   1  -9   0 23636.5 1178.32   4
  -1   9   0 25118.3 955.194   2
   1   9   0 22888.4 1377.74   1
   1  -9   0 24078.9 1477.89   1
   1  -9   1 41063.5 1744.26   2
  -1  -9  -1 39251.7 1561.34   3
   1   9   1 42303.2 1189.82   2
  -1   9  -1 43705.6 1450.86   4
   1   9   1 43133.5 1245.07   4
   1   9   1 43216.1 2039.29   1
  -1  -9  -1 45253.9 1990.33   1
   1  -9   1 45071.2 2177.37   1
   1  -9   1 45133.6 1736.35   4
  -1   9  -1 42549.7 1113.59   2
  -1  -9  -1 40820.4 1433.64   2
  -1   9  -1 41372.3 1941.94   1
  -1  -9  -1 41905.4 886.715   4
   1  -9   2 102823. 2010.02   2
   1   9   2 109524. 1837.36   2
  -1  -9  -2 110707. 1853.25   4
   1  -9   2 102682. 2777.81   3
   1   9   2 115720. 2606.20   3
   1  -9   2 97792.6 2457.45   4
  -1  -9  -2 95407.9 2840.41   3
  -1  -9  -2 101110. 3237.39   1
  -1   9  -2 104811. 2738.96   4
  -1   9  -2 98078.7 3766.50   1
  -1   9  -2 103877. 2160.54   2
  -1   9  -3 6714.52 676.186   2
   1   9   3 7667.52 798.830   3
  -1   9  -3 7561.91 781.631   4
   1  -9   3 6010.14 779.207   3
   1   9   3 6912.92 506.310   2
  -1   9  -3 6672.54 1060.29   1
  -1  -9  -3 5561.06 756.416   3
  -1  -9  -3 6904.48 565.276   4
   1  -9   3 7078.57 462.332   2
  -1  -9  -3 6319.56 896.286   1
  -1  -9  -4 8248.34 695.725   4
   1  -9   4 7351.96 965.232   3
   1   9   4 7437.11 623.100   2
  -1  -9  -4 8231.39 1113.08   1
  -1   9  -4 6892.47 804.147   2
   1   9   4 7966.30 923.680   3
  -1   9  -4 7222.70 1229.84   1
   1  -9   4 7524.43 483.127   2
   1   9   5 901.906 340.822   3
  -1   9  -5 765.101 500.373   1
  -1  -9  -5 1154.44 309.291   4
   1   9   5 1810.29 369.106   2
  -1   9  -5 1165.11 410.247   2
   1  -9   5 1085.87 435.187   3
  -1  -9  -5 1302.91 581.327   1
  -1   9  -6-5.52778 123.679   2
  -1  -9  -6-130.495 236.986   1
   1  -9   6-33.3634 177.696   3
  -1  -9  -6-56.9965 55.8168   4
   1   9   6 96.5611 146.174   2
   1   9   6 127.946 250.050   3
  -1   9  -6-11.0535 141.943   1
   1   9   7 6411.29 835.997   2
  -1  -9  -7 3757.98 978.967   1
  -1   9  -7 7208.04 1506.74   1
   1   9   7 5142.44 958.171   3
   1  -9   7 4658.64 1049.74   3
  -1   9  -7 4894.81 856.966   2
  -1  -9  -7 4877.47 711.256   4
  -1  -9  -8 32.5476 71.4416   4
   1   9   8 312.028 197.060   2
  -1   9  -8 217.742 258.871   1
   1  -9   8 393.674 488.103   3
  -1  -9  -8 26.3595 153.105   1
  -1   9  -8 52.2652 36.5958   2
   1   9   8 441.298 296.063   3
   1  -9   9-116.410 43.1915   3
  -1   9  -9 296.952 421.804   1
  -1  -9  -9 106.759 224.373   1
  -1  -9  -9 57.5613 111.990   4
   1   9   9 298.354 294.444   3
   1   9   9 66.7961 168.190   2
   1   9  10 327.184 427.437   3
  -1  -9 -10-4.17604 108.101   4
  -1  -9 -10 302.130 417.995   1
   1  -9  10 337.965 388.041   3
  -1   9 -10-64.1951 106.277   4
   1  -9  11-90.5533 144.062   3
   1   9  11 219.837 266.918   3
  -1  -9 -11 144.481 324.806   1
  -1   9 -11-71.9077 239.116   1
  -1   9 -11 31.1570 134.320   4
  -1  -9 -11 285.427 239.544   4
  -1   9 -12 455.964 363.706   4
   1  -9  12-73.4717 393.680   3
  -1  -9 -12 438.115 505.104   1
   1  10 -12 1484.59 949.046   1
   1 -10 -12 323.629 500.826   1
   1 -10 -12 538.402 271.977   4
  -1 -10  12 217.629 438.381   3
   1 -10 -11 31.6924 122.397   4
   1  10 -11 204.902 195.243   4
   1  10 -11-390.742 537.529   1
  -1 -10  11-159.516 326.091   3
   1 -10 -11 562.264 473.259   1
  -1 -10  10 122.182 291.124   3
   1 -10 -10-22.4078 191.833   1
   1  10 -10 160.636 496.113   1
   1 -10 -10-148.826 150.553   4
   1  10 -10-100.356 159.221   4
   1  10 -10 216.863 321.207   2
   1  10  -9 66.9802 284.459   1
   1  10  -9 175.629 181.568   2
  -1  10   9-194.502 239.210   3
   1 -10  -9 178.333 123.713   4
   1  10  -9 283.997 170.952   4
  -1 -10   9 532.276 381.531   3
   1 -10  -9 877.821 613.697   1
   1  10  -8-59.8092 191.504   2
   1  10  -8 379.280 469.655   1
   1 -10  -8 206.093 412.199   1
  -1  10   8 327.082 314.740   3
   1  10  -8 67.6964 43.6438   4
  -1 -10   8 515.918 433.291   3
   1 -10  -8 197.566 109.799   4
  -1  10   7 1868.64 504.414   3
  -1 -10   7 872.426 380.008   3
   1 -10  -7 1175.44 554.253   1
   1 -10  -7 2075.17 398.186   4
   1  10  -7 1992.09 400.781   4
   1  10  -7 1123.09 693.348   1
   1  10  -7 928.470 451.821   2
   1  10  -6 16912.9 2200.22   1
   1 -10  -6 20719.6 1145.04   4
   1  10  -6 20496.5 1213.29   4
   1  10  -6 22227.2 2034.55   2
  -1 -10   6 20364.2 1798.15   3
   1 -10  -6 17243.1 1418.76   3
   1 -10  -6 20789.9 2096.96   1
  -1  10   6 22863.8 1562.99   3
   1 -10  -5 5927.82 770.343   3
   1 -10  -5 5455.72 1010.87   1
  -1 -10   5 4339.67 728.756   3
   1 -10  -5 5533.72 538.338   4
   1  10  -5 3655.15 744.774   2
   1  10  -5 3544.19 934.908   1
   1 -10  -4 1291.77 244.595   4
  -1  10   4 1736.02 295.376   3
   1 -10  -4 1392.83 323.589   3
   1 -10  -4 765.901 339.527   1
   1  10  -4 1449.46 301.182   4
   1  10  -4 1029.97 466.097   1
  -1 -10   4 1697.18 411.045   3
   1  10  -4 1503.17 480.668   2
   1  10  -3 29.1434 65.0061   2
   1 -10  -3 26.4925 31.8443   4
   1 -10  -3 10.2977 16.3237   3
   1  10  -3 69.8798 167.022   1
   1  10  -3-5.94499 45.7043   4
   1 -10  -3 37.5155 158.843   1
  -1 -10   2 1926.54 477.041   1
   1 -10  -2 1683.17 243.522   4
   1  10  -2 1496.50 167.757   4
  -1  10   2 1509.53 364.625   2
   1 -10  -2 1462.27 278.278   3
   1 -10  -2 2228.43 504.887   1
   1  10  -2 1105.16 298.618   2
  -1  10   1 4496.33 350.658   4
   1 -10  -1 4485.86 663.078   1
   1  10  -1 3708.74 515.608   2
  -1  10   1 3954.38 484.321   2
   1  10  -1 4609.93 211.871   4
  -1 -10   1 5099.76 390.153   4
  -1 -10   1 3591.90 620.612   1
   1 -10  -1 3792.06 408.987   4
  -1 -10   0 8579.38 905.438   1
   1  10   0 7731.38 403.479   4
  -1 -10   0 8052.46 410.219   4
   1 -10   0 9089.19 964.239   1
   1 -10   0 7924.68 711.800   4
  -1  10   0 7507.29 461.849   4
   1  10   0 8381.55 665.373   2
  -1  10   0 8811.09 569.531   2
  -1 -10  -1 19733.7 629.284   4
  -1  10  -1 19168.6 950.541   4
  -1 -10  -1 17231.2 1072.30   3
   1 -10   1 18227.9 1153.41   4
   1 -10   1 19338.7 1485.14   1
   1  10   1 17598.8 816.578   4
  -1 -10  -1 20138.5 1400.73   1
  -1  10  -1 17120.5 764.597   2
   1  10   1 16227.7 804.500   2
   1 -10   2 74166.0 2404.73   3
   1 -10   2 73877.9 2200.04   4
  -1  10  -2 76245.0 1938.36   2
  -1 -10  -2 75610.0 2895.25   1
  -1 -10  -2 72003.6 2517.79   3
  -1 -10  -2 84335.1 1574.80   4
  -1  10  -2 75089.7 2328.88   4
   1  10   2 68659.6 1932.05   4
   1  10   2 78669.2 1657.47   2
  -1 -10  -3 17984.8 883.759   4
  -1  10  -3 16111.1 1105.78   2
  -1  10  -3 16628.9 1710.99   1
  -1 -10  -3 15192.5 1402.58   1
  -1  10  -3 17354.5 1243.02   4
   1 -10   3 16326.6 1317.28   3
   1  10   3 18683.7 850.017   2
   1  10   3 17444.8 1189.09   3
  -1 -10  -4 10617.2 780.894   4
   1 -10   4 7473.12 992.215   3
   1  10   4 8480.36 652.193   2
   1  10   4 9419.75 992.553   3
  -1 -10  -4 8231.07 1150.33   1
  -1  10  -4 6341.89 1182.40   1
  -1  10  -4 8861.31 947.288   2
  -1  10  -5 6044.19 863.238   2
  -1 -10  -5 4952.68 949.575   1
  -1 -10  -5 6041.00 647.542   4
   1  10   5 5170.09 593.729   2
   1  10   5 7723.44 984.746   3
   1 -10   5 6149.89 1015.33   3
  -1  10  -5 4045.89 1009.45   1
  -1 -10  -6 2440.68 467.596   4
   1  10   6 2410.33 440.998   2
  -1 -10  -6 3093.25 822.994   1
   1 -10   6 2171.39 671.450   3
  -1  10  -6 983.143 561.583   1
  -1  10  -6 3287.99 670.627   2
   1  10   6 3377.52 698.678   3
  -1 -10  -7 1515.98 378.102   4
   1 -10   7 1268.86 549.237   3
   1  10   7 1299.70 471.436   3
   1  10   7 1911.33 424.422   2
  -1  10  -7 1550.12 751.909   1
  -1 -10  -7 1127.39 571.957   1
  -1  10  -7 1063.21 392.246   2
   1  10   8 374.002 186.820   2
  -1 -10  -8 6.72474 34.4049   4
   1 -10   8 1027.86 505.361   3
  -1  10  -8 445.200 296.578   2
   1  10   8 59.2430 101.117   3
  -1 -10  -8 67.5916 226.428   1
  -1  10  -8 1340.00 882.846   1
   1  10   9 202.597 239.591   2
  -1  10  -9 46.8390 101.248   1
  -1 -10  -9 43.4251 249.069   1
  -1 -10  -9-83.2742 107.914   4
   1  10   9 16.2686 95.7162   3
   1  10  10-39.3085 224.667   3
  -1 -10 -10 188.550 292.849   1
   1 -10  10 33.1764 163.981   3
  -1 -10 -10 171.373 155.771   4
  -1  10 -10 33.9528 101.586   4
   1 -10  11 20.9642 211.488   3
   1  10  11-452.029 436.793   3
  -1  10 -11-93.4024 56.2191   4
  -1 -10 -11 388.912 544.398   1
  -1  10 -11 254.246 565.378   1
  -1 -10 -11 10.5623 29.2947   4
   1 -10  12-404.611 428.426   3
  -1  10 -12 270.164 228.779   4
  -1 -11  12-290.696 354.886   3
   1  11 -11 73.2909 136.427   4
  -1 -11  11 143.168 266.254   3
   1 -11 -11 19.5740 41.1383   4
   1 -11 -11 12.6118 173.136   1
   1  11 -11 498.751 742.914   1
   1  11 -10 402.859 569.249   4
   1 -11 -10 176.147 419.565   1
   1  11 -10 323.089 420.193   1
   1 -11 -10 40.1102 82.3687   4
   1  11 -10 418.454 433.094   2
  -1 -11  10-128.425 209.611   3
   1 -11  -9 179.780 123.915   4
   1  11  -9-17.0351 37.2643   4
   1  11  -9 271.302 391.997   2
   1  11  -9 322.171 484.494   1
  -1  11   9 488.575 310.759   3
   1 -11  -9 305.891 352.086   1
  -1 -11   9 5.65193 155.181   3
  -1  11   8 632.462 321.555   3
   1  11  -8 52.1232 114.288   1
   1 -11  -8 173.200 153.478   4
   1  11  -8 127.115 136.332   4
   1 -11  -8-2.91841 221.262   1
   1  11  -8-65.1246 137.544   2
  -1 -11   8 469.441 273.529   3
  -1  11   7 4342.16 750.021   3
   1  11  -7 1332.65 753.813   1
   1 -11  -7 4439.92 578.570   4
  -1 -11   7 1903.63 572.879   3
   1  11  -7 2828.81 780.008   2
   1 -11  -7 3716.52 979.845   1
   1  11  -7 3266.06 545.911   4
   1  11  -6 9214.08 1736.34   1
   1  11  -6 8901.84 1315.42   2
  -1 -11   6 10447.3 1306.23   3
   1 -11  -6 12130.4 1654.12   1
  -1  11   6 13296.2 1170.71   3
   1 -11  -6 10925.7 840.773   4
  -1 -11   5 75.1209 138.185   3
   1  11  -5-77.5875 115.047   1
   1 -11  -5-124.703 157.116   1
   1  11  -5 76.1629 29.1036   2
  -1  11   5-70.0577 93.6110   3
   1 -11  -5-48.3208 72.6469   4
   1 -11  -5-65.6146 117.582   3
   1  11  -5 101.695 145.675   4
   1  11  -4 1320.25 504.866   2
   1  11  -4 1233.96 530.034   1
   1  11  -4 1929.27 337.638   4
  -1 -11   4 1764.82 407.026   3
   1 -11  -4 1044.14 415.108   1
   1 -11  -4 939.115 276.788   3
   1 -11  -4 1128.95 225.808   4
   1  11  -3 90.4977 128.409   2
   1  11  -3 62.6177 72.5179   4
   1  11  -3-74.7084 130.740   1
   1 -11  -3 20.2850 127.951   1
   1 -11  -3-52.7406 86.5294   3
   1 -11  -3 171.934 112.510   4
   1  11  -2 10622.3 1059.85   2
   1  11  -2 9691.41 401.686   4
  -1  11   2 9086.15 871.770   2
   1 -11  -2 10151.3 767.688   3
  -1 -11   2 9147.38 1096.85   1
   1 -11  -2 10037.2 654.270   4
   1 -11  -2 9145.86 1039.13   1
   1 -11  -1 2863.93 570.835   1
   1  11  -1 2574.70 451.422   2
   1 -11  -1 2916.24 390.645   4
  -1  11   1 3444.40 327.838   4
  -1 -11   1 3965.82 675.785   1
   1  11  -1 3364.41 200.487   4
  -1  11   1 3245.20 428.397   2
  -1 -11   1 3438.44 346.797   4
  -1  11   0 3120.93 299.521   4
   1 -11   0 2419.57 412.760   4
   1 -11   0 3443.58 636.979   1
   1  11   0 3171.31 429.044   2
  -1 -11   0 3302.08 593.908   1
  -1  11   0 3288.95 358.166   2
   1  11   0 2763.19 254.555   4
  -1 -11   0 2666.26 268.498   4
  -1  11  -1 979.820 195.989   2
   1  11   1 791.148 184.420   4
  -1 -11  -1 718.745 123.692   4
   1 -11   1 1536.54 452.642   1
   1 -11   1 1126.34 297.205   4
  -1 -11  -1 946.058 338.552   1
  -1  11  -1 678.146 178.809   4
   1  11   1 1003.54 207.124   2
   1  11   2 83.6979 48.0942   2
   1 -11   2 158.169 126.788   3
   1 -11   2 202.835 259.793   1
   1  11   2 62.8842 74.9269   4
  -1 -11  -2 129.147 99.8556   1
  -1  11  -2-5.74044 69.6549   4
  -1  11  -2 56.5539 91.4970   2
   1 -11   2-9.30024 68.0429   4
  -1 -11  -2 140.032 50.8433   4
  -1  11  -3 2734.30 474.315   2
  -1 -11  -3 2936.66 351.123   4
   1  11   3 2730.04 333.463   2
   1  11   3 2156.86 416.561   3
  -1  11  -3 2211.64 438.284   4
  -1 -11  -3 2959.60 639.073   1
   1 -11   3 2612.09 541.031   3
  -1  11  -3 2048.50 640.495   1
  -1 -11  -4-2.27253 36.5824   4
  -1  11  -4 215.980 161.737   2
   1  11   4-19.9982 96.9293   3
   1  11   4 165.528 116.189   2
  -1 -11  -4 19.6194 132.785   1
  -1  11  -4 249.317 405.228   1
   1 -11   4 69.3820 129.201   3
  -1 -11  -5 13200.3 1575.85   1
  -1  11  -5 12726.6 1790.37   1
   1 -11   5 16887.6 1685.31   3
  -1 -11  -5 15018.0 1026.13   4
   1  11   5 16861.2 1466.01   3
   1  11   5 14598.3 949.913   2
  -1  11  -5 12510.8 1258.44   2
  -1 -11  -6-13.5189 258.792   1
   1  11   6-13.6275 101.833   3
  -1 -11  -6-16.7875 65.6915   4
  -1  11  -6-38.8938 102.427   2
  -1  11  -6 39.3306 365.636   1
   1 -11   6-87.9852 117.509   3
   1  11   6 1.54445 62.2681   2
  -1 -11  -7 1087.52 309.006   4
   1  11   7 1474.78 483.905   3
   1  11   7 627.694 239.497   2
   1 -11   7 853.581 510.868   3
  -1 -11  -7 2035.53 764.600   1
  -1  11  -7 220.429 400.481   1
  -1  11  -7 598.078 388.435   2
  -1  11  -8 1477.13 576.622   2
  -1 -11  -8 2169.53 786.363   1
   1  11   8 1058.68 454.169   3
  -1 -11  -8 1866.77 481.929   4
  -1  11  -8 1817.30 807.720   1
   1 -11   8 1005.00 465.061   3
   1  11   8 1422.74 397.410   2
  -1  11  -9 454.665 546.775   1
  -1 -11  -9 195.787 322.729   1
   1  11   9-305.257 283.782   3
  -1 -11  -9-132.574 134.470   4
   1  11   9 199.084 143.780   2
   1 -11   9 579.803 537.534   3
   1 -11  10 303.394 530.649   3
  -1  11 -10 316.400 366.012   1
  -1 -11 -10 138.558 155.301   4
  -1  11 -10 479.399 271.662   4
  -1 -11 -10-26.5930 205.327   1
   1  11  10-184.601 142.532   3
   1 -11  11 4.26835 160.473   3
  -1 -11 -11-80.8456 170.303   1
  -1  11 -11-5.27413 298.529   1
  -1 -11 -11-166.355 167.878   4
  -1  11 -11-66.2727 35.7403   4
  -1  11 -12 5.67634 105.512   4
  -1 -12  12 640.175 596.936   3
  -1 -12  11 543.377 567.338   3
   1 -12 -11-31.0092 52.4836   4
  -1 -12  10 1028.47 710.323   3
   1  12 -10 662.115 313.327   4
   1  12 -10 128.900 267.953   1
   1 -12 -10 303.481 163.412   4
   1  12 -10 201.277 314.755   2
   1 -12 -10-94.2385 81.8219   1
   1 -12  -9-254.205 349.699   1
   1  12  -9-147.010 145.878   4
  -1 -12   9-2.88059 218.395   3
   1 -12  -9 59.7356 41.0029   4
   1  12  -9-194.394 277.940   1
   1  12  -8 1262.69 742.142   1
   1  12  -8 715.323 267.920   4
  -1  12   8 830.053 327.975   3
   1 -12  -8 1040.83 301.100   4
   1 -12  -8 731.191 529.870   1
   1  12  -8 1128.22 562.326   2
  -1 -12   8 366.331 319.308   3
   1 -12  -7 5210.12 620.104   4
  -1  12   7 7389.39 961.137   3
  -1 -12   7 4808.52 973.349   3
   1 -12  -7 6158.58 1262.50   1
   1  12  -7 6361.21 1461.55   1
   1  12  -7 3811.44 934.761   2
   1  12  -7 5597.78 698.179   4
   1 -12  -6 18379.6 2051.10   1
  -1 -12   6 13105.2 1493.03   3
  -1  12   6 20252.5 1408.32   3
   1 -12  -6 18160.7 1088.96   4
   1  12  -6 17986.4 2350.83   1
   1  12  -6 19563.1 1995.43   2
   1 -12  -5 6138.01 1068.93   1
  -1 -12   5 5695.24 884.553   3
   1 -12  -5 5047.05 751.566   3
   1 -12  -5 5944.76 579.376   4
   1  12  -5 6998.62 1381.90   1
   1  12  -5 6180.99 734.933   4
   1  12  -5 6462.33 1082.56   2
  -1  12   5 7664.85 715.205   3
   1 -12  -4-1.49853 55.7091   4
   1 -12  -4 51.4451 142.274   1
   1  12  -4-34.4783 67.5048   4
   1  12  -4 2.36545 139.672   1
   1 -12  -4 103.726 105.484   3
   1  12  -4-157.601 199.275   2
   1 -12  -3 2034.87 411.902   3
   1  12  -3 1249.52 408.343   2
  -1  12   3 2150.63 505.343   2
   1  12  -3 1403.41 523.943   1
   1 -12  -3 1784.88 505.022   1
   1  12  -3 2183.57 292.148   4
   1 -12  -3 2501.29 327.368   4
   1  12  -2 1659.54 155.990   4
   1 -12  -2 1992.53 314.273   4
  -1  12   2 1326.37 337.397   2
   1 -12  -2 1593.91 457.466   1
   1 -12  -2 1556.45 309.048   3
   1  12  -2 1880.35 436.418   2
  -1 -12   2 1459.30 426.216   1
   1 -12  -1 19268.8 1535.46   1
  -1 -12   1 19911.9 1602.56   1
   1 -12  -1 19758.3 1065.68   4
  -1 -12   1 21147.4 925.324   4
  -1  12   1 19868.7 1004.58   2
   1  12  -1 21195.8 552.691   4
   1  12  -1 21510.3 1346.95   2
  -1  12   0 17899.6 848.374   2
  -1 -12   0 17346.8 1440.28   1
   1 -12   0 16852.7 1462.93   1
   1  12   0 14940.9 987.290   2
   1  12   0 14645.5 619.006   4
   1 -12   0 15270.2 1095.90   4
  -1  12   0 16083.8 708.031   4
  -1 -12   0 15335.2 710.428   4
   1 -12   1 19443.4 1288.04   4
  -1 -12  -1 19772.2 1538.72   1
   1 -12   1 19624.5 1658.26   1
  -1 -12  -1 20072.3 701.424   4
   1  12   1 19322.9 977.661   2
  -1  12  -1 21229.1 945.948   4
   1  12   1 19642.9 916.120   4
  -1  12  -1 19535.1 927.444   2
  -1  12  -2 5307.21 579.065   2
   1  12   2 5459.98 573.096   4
  -1 -12  -2 6237.21 896.019   1
  -1 -12  -2 6182.12 430.621   4
   1 -12   2 6063.36 696.336   4
  -1  12  -2 7268.88 716.055   4
   1 -12   2 6109.58 722.369   3
   1  12   2 6519.38 530.523   2
   1 -12   2 4746.23 858.607   1
  -1 -12  -3 2375.29 316.693   4
   1  12   3 2569.80 340.337   2
  -1 -12  -3 2103.46 561.465   1
  -1  12  -3 2754.76 512.869   4
   1 -12   3 2108.35 482.797   3
  -1  12  -3 1278.59 543.621   1
  -1  12  -3 2514.03 471.399   2
  -1  12  -4 3572.55 950.997   1
  -1 -12  -4 4256.62 822.274   1
  -1  12  -4 4177.51 670.832   2
   1  12   4 3955.10 450.804   2
   1 -12   4 3194.45 673.465   3
   1  12   4 4325.43 641.986   3
  -1 -12  -4 5722.06 552.674   4
  -1  12  -5 1015.94 389.342   2
   1  12   5 2035.51 498.493   3
  -1 -12  -5 758.557 419.509   1
   1 -12   5 1276.89 451.582   3
  -1 -12  -5 1735.13 353.480   4
  -1  12  -5 356.214 459.215   1
   1  12   5 1952.09 334.683   2
  -1  12  -6 7226.89 1082.44   2
   1  12   6 9530.03 1201.52   3
   1 -12   6 6871.67 1222.98   3
   1  12   6 9317.97 833.384   2
  -1 -12  -6 8510.02 1378.87   1
  -1 -12  -6 7776.94 786.657   4
  -1  12  -6 7873.38 1532.86   1
   1  12   7 988.989 449.639   3
  -1 -12  -7 1277.53 359.175   4
   1 -12   7 647.232 534.067   3
   1  12   7 948.489 291.599   2
  -1  12  -7 290.565 396.691   1
  -1 -12  -7 752.548 438.792   1
  -1  12  -7 441.742 266.934   2
  -1  12  -8 1891.78 592.960   2
  -1 -12  -8 1645.08 408.466   4
  -1 -12  -8 2313.07 858.869   1
  -1  12  -8 1338.29 841.339   1
   1  12   8 1170.25 327.752   2
   1 -12   8 1553.80 693.563   3
   1  12   8 1967.16 605.141   3
   1  12   9-130.078 110.886   2
   1 -12   9 122.854 347.146   3
  -1 -12  -9 24.3107 137.098   4
  -1  12  -9 40.3435 156.891   1
   1  12   9 504.236 360.648   3
  -1 -12  -9-101.490 182.842   1
  -1 -12 -10 26.8126 138.950   4
  -1 -12 -10-3.82617 138.971   1
  -1  12 -10-417.722 495.820   1
   1 -12  10 121.801 457.028   3
   1  12  10 506.347 425.392   3
  -1  12 -10-8.50901 187.629   4
  -1 -12 -11 17.3919 192.904   4
  -1 -12 -11 1290.63 758.167   1
   1 -12  11 792.109 719.464   3
  -1  12 -11 369.167 524.359   1
  -1  12 -11-286.733 280.413   4
  -1  12 -12-90.4412 167.634   4
   1 -13 -11-8.77367 81.6179   4
   1  13 -11 22.2395 349.772   1
   1 -13 -11-179.645 366.700   1
  -1 -13  11 3.94747 377.399   3
   1  13 -10 801.814 759.957   1
   1  13 -10-541.523 511.533   2
  -1 -13  10 347.610 258.787   3
   1 -13 -10 384.070 175.448   4
   1 -13 -10 746.112 578.987   1
   1  13  -9 73.6172 178.512   2
   1 -13  -9 225.636 378.383   1
   1  13  -9 222.616 384.471   1
  -1 -13   9-314.513 442.955   3
   1 -13  -9 687.423 299.426   4
   1  13  -9-78.8598 82.9206   4
   1  13  -8 1947.10 966.500   1
   1 -13  -8 2065.34 730.205   1
  -1 -13   8 1629.67 663.699   3
   1 -13  -8 1045.01 312.952   4
   1  13  -8 1668.63 640.905   2
  -1  13   8 1700.53 500.276   3
   1  13  -8 1854.97 420.550   4
   1  13  -7 25.3352 274.402   1
  -1 -13   7 246.432 226.757   3
  -1  13   7 23.8784 70.4974   3
   1 -13  -7 62.0066 148.041   1
   1 -13  -7 313.837 145.051   4
   1  13  -7 48.1456 23.3681   2
   1  13  -7 125.332 143.828   4
  -1 -13   6 6030.60 1024.48   3
   1 -13  -6 5162.84 1061.99   1
   1  13  -6 4395.51 991.948   2
   1 -13  -6 4544.44 557.741   4
  -1  13   6 6181.89 712.327   3
   1  13  -6 4540.03 1209.98   1
   1 -13  -5 1326.75 385.346   3
   1 -13  -5 1974.58 336.600   4
  -1 -13   5 1687.57 501.204   3
   1  13  -5 2451.27 831.822   1
   1  13  -5 1663.23 375.191   4
   1  13  -5 771.910 372.769   2
   1 -13  -5 1787.88 598.685   1
   1  13  -4-12.4191 208.809   1
   1  13  -4 109.917 113.032   4
   1 -13  -4 122.756 214.933   1
   1 -13  -4 46.9085 31.5391   4
   1  13  -4-14.4623 143.813   2
  -1  13   4-17.9580 122.634   2
   1 -13  -4 19.1639 134.751   3
   1 -13  -3 7.62945 120.335   1
   1 -13  -3 72.2942 34.2331   3
  -1  13   3 83.5021 98.4030   2
   1 -13  -3-17.1964 18.5478   4
   1  13  -3 14.3498 23.2642   4
   1  13  -3 135.700 190.436   2
   1  13  -3-71.9798 207.457   1
   1 -13  -2 1028.38 388.819   1
   1  13  -2 1302.50 404.660   2
   1  13  -2 1354.87 139.466   4
  -1  13   2 1562.10 343.852   2
   1 -13  -2 881.032 254.952   3
  -1 -13   2 413.840 274.349   1
   1 -13  -2 1577.68 288.801   4
  -1  13   1 401.383 172.419   2
  -1 -13   1 424.925 148.341   4
   1  13  -1 336.856 180.434   2
   1 -13  -1 219.510 196.861   1
  -1 -13   1 139.213 180.576   1
   1  13  -1 345.510 76.1069   4
   1 -13  -1 269.896 126.397   4
   1  13   0 204.895 139.630   2
  -1  13   0 241.109 84.4156   4
   1 -13   0 244.377 183.458   4
  -1  13   0 186.654 87.9932   2
   1 -13   0 162.350 133.806   1
  -1 -13   0 1.32674 56.1384   1
   1  13   0 139.901 61.0836   4
  -1 -13   0 166.150 78.5071   4
   1  13   1 10125.3 679.345   4
   1  13   1 9971.61 743.544   2
   1 -13   1 8693.97 1149.06   1
  -1 -13  -1 8711.22 1062.76   1
  -1  13  -1 9316.04 625.808   4
  -1 -13  -1 9137.37 508.492   4
  -1  13  -1 8411.18 640.699   2
   1 -13   1 8148.92 878.772   4
  -1 -13  -2 2576.89 283.439   4
  -1  13  -2 2385.36 405.191   2
  -1  13  -2 2403.80 389.138   4
   1 -13   2 2291.62 456.423   3
   1  13   2 2837.77 366.436   2
   1 -13   2 1276.69 450.994   1
  -1 -13  -2 1873.95 494.710   1
   1 -13   2 2456.87 461.002   4
  -1  13  -3 17.9441 89.3564   2
   1 -13   3-23.4599 19.7221   3
  -1 -13  -3 4.43317 44.0879   4
   1  13   3 11.8877 20.6428   2
  -1 -13  -3-55.3727 71.6066   1
  -1  13  -3-32.8749 262.295   1
   1  13   4 13449.2 838.478   2
  -1 -13  -4 12794.7 1477.63   1
  -1 -13  -4 12593.2 808.553   4
  -1  13  -4 12544.2 1229.57   2
  -1  13  -4 12740.9 1820.45   1
   1 -13   4 11923.4 1319.36   3
   1  13   4 13788.4 1142.86   3
  -1  13  -5 4965.04 904.665   2
  -1  13  -5 5047.48 1204.86   1
   1  13   5 5060.39 537.107   2
   1 -13   5 4214.90 860.699   3
  -1 -13  -5 5493.09 1031.13   1
   1  13   5 6756.48 910.532   3
  -1 -13  -5 4954.97 560.586   4
   1  13   6 359.595 252.336   3
  -1  13  -6 1189.74 565.997   1
   1  13   6 300.819 171.620   2
  -1  13  -6-89.2896 146.198   2
   1 -13   6 593.498 405.694   3
  -1 -13  -6 510.967 381.558   1
  -1 -13  -6 167.122 151.181   4
   1  13   7 314.718 183.478   3
  -1  13  -7-51.6147 295.118   1
   1 -13   7 261.807 288.106   3
  -1 -13  -7 465.511 202.697   4
  -1 -13  -7 367.830 335.600   1
   1  13   7 419.958 188.586   2
  -1  13  -7 384.749 316.799   2
  -1  13  -8 519.788 610.344   1
  -1 -13  -8 565.720 430.439   1
   1  13   8 20.3311 57.4718   2
   1 -13   8 636.255 453.013   3
   1  13   8 2.05180 216.358   3
  -1  13  -8 90.2979 155.246   2
  -1 -13  -9-31.0697 111.144   1
  -1  13  -9-142.887 296.792   1
   1  13   9 306.252 381.303   3
   1 -13   9 268.013 386.869   3
   1  13   9 181.830 138.068   2
  -1 -13  -9-51.7210 77.3909   4
   1 -13  10 170.423 399.679   3
  -1  13 -10 39.1780 107.161   4
  -1 -13 -10 104.156 149.787   1
   1  13  10 143.841 275.404   3
  -1 -13 -10 6.42819 63.6358   4
  -1 -13 -11 165.629 186.325   4
  -1 -13 -11 743.144 610.000   1
  -1  13 -11 303.984 651.174   1
  -1  13 -11-53.1765 149.985   4
   1 -13  11 146.604 570.489   3
   1 -14 -11 368.521 410.205   1
   1 -14 -11-30.9077 59.9536   4
  -1 -14  11 455.381 474.298   3
   1  14 -11 547.116 772.625   1
  -1  14  10 352.831 369.580   2
   1  14 -10 306.161 240.342   1
  -1 -14  10-162.415 96.9416   3
   1  14 -10 640.392 628.740   2
   1 -14 -10 768.341 457.468   1
   1 -14 -10 144.223 127.208   4
   1  14  -9-45.5601 26.5936   4
  -1 -14   9 139.656 270.108   3
   1 -14  -9 148.100 99.3359   4
   1  14  -9-71.5088 235.718   2
  -1  14   9 224.272 216.805   2
   1  14  -9 308.648 624.090   1
   1 -14  -9 423.152 395.892   1
   1  14  -8 188.627 219.123   1
   1  14  -8 526.750 398.262   2
   1 -14  -8 392.279 215.468   4
  -1 -14   8-41.3471 117.661   3
   1 -14  -8 69.3074 80.9100   1
   1  14  -8 114.812 114.505   4
   1  14  -7 1691.92 665.791   2
   1  14  -7 1191.72 808.842   1
   1 -14  -7 639.188 592.974   1
   1 -14  -7 1502.30 349.493   4
  -1 -14   7 1516.74 573.555   3
   1  14  -7 1695.32 376.882   4
  -1  14   7 1754.27 421.156   3
  -1  14   6 59.2367 196.279   2
   1 -14  -6-12.0733 60.1008   4
   1  14  -6 186.419 379.446   1
  -1 -14   6-29.0722 120.921   3
   1 -14  -6-81.7665 209.080   1
   1  14  -6 54.4685 279.540   2
  -1 -14   5 1966.40 539.795   3
  -1  14   5 2656.98 614.216   2
   1 -14  -5 1767.24 330.173   4
   1  14  -5 1479.06 724.828   1
   1  14  -5 2152.02 428.574   4
   1 -14  -5 1607.76 611.110   1
   1  14  -5 1814.05 592.198   2
   1  14  -4 27.2974 93.6857   2
   1  14  -4 67.0366 44.9468   4
   1 -14  -4 334.679 138.083   4
   1 -14  -4 251.508 219.784   3
   1 -14  -4 62.6477 24.5724   1
  -1  14   4 498.600 259.303   2
   1  14  -3 386.915 101.751   4
  -1  14   3 401.950 211.606   2
   1 -14  -3 16.1701 31.3935   1
   1 -14  -3 306.747 128.506   4
   1 -14  -3 365.761 193.408   3
   1  14  -3 389.922 244.507   2
   1  14  -3 137.607 338.850   1
  -1 -14   2 1684.58 514.767   1
   1 -14  -2 1860.94 541.843   1
   1  14  -2 1643.82 157.345   4
  -1  14   2 1249.02 291.119   2
   1  14  -2 1663.66 466.587   2
   1 -14  -2 1293.12 316.213   3
   1 -14  -2 1983.77 343.873   4
   1  14  -1 23011.6 1518.08   2
  -1  14   1 26254.3 1179.35   2
  -1 -14   1 25432.5 1135.26   4
  -1 -14   1 26488.7 2017.03   1
   1  14  -1 24882.0 699.580   4
   1 -14  -1 25172.2 1364.92   4
   1  14   0 15970.8 713.896   4
   1  14   0 16820.2 1147.88   2
   1 -14   0 15374.7 1213.92   4
   1 -14   0 12945.6 1379.02   1
  -1 -14   0 17299.6 896.590   4
  -1  14   0 16592.5 889.166   2
  -1 -14   0 18114.0 1609.41   1
   1  14   1 14255.8 969.817   2
  -1  14  -1 16170.9 947.734   2
  -1 -14  -1 14119.0 698.370   4
   1 -14   1 15036.8 1198.53   4
   1  14   1 12863.6 793.248   4
  -1  14  -1 13588.8 740.723   4
  -1 -14  -1 14904.8 1462.53   1
   1  14   2 1422.93 266.038   2
  -1 -14  -2 1259.79 208.789   4
  -1  14  -2 1633.05 347.516   2
  -1 -14  -2 965.580 363.241   1
   1 -14   2 538.323 207.294   4
   1 -14   2 826.297 257.967   3
   1 -14   2 580.691 330.202   1
   1  14   3 68.7740 87.0867   2
  -1 -14  -3 52.5580 43.1139   4
  -1 -14  -3 218.269 242.127   1
  -1  14  -3-192.836 329.233   1
  -1  14  -3 8.22096 71.9334   2
   1 -14   3 160.074 175.264   3
  -1  14  -4-30.6952 113.788   2
   1  14   4-64.5610 72.4019   2
  -1 -14  -4 83.5031 75.5204   4
  -1 -14  -4 1.84029 119.836   1
   1  14   5 1784.51 448.823   3
  -1  14  -5 2124.41 565.642   2
  -1 -14  -5 1681.81 332.540   4
   1 -14   5 1742.19 561.764   3
  -1  14  -5 631.879 378.620   1
  -1 -14  -5 1881.76 607.512   1
   1  14   5 1812.67 336.547   2
  -1 -14  -6 84.9386 106.095   4
   1  14   6-39.5432 83.4144   2
  -1  14  -6-29.4883 158.006   2
   1  14   6 111.232 172.254   3
   1 -14   6 15.4554 163.227   3
  -1 -14  -6-38.0603 209.101   1
  -1  14  -6 247.333 298.257   1
   1  14   7 658.615 226.274   2
  -1  14  -7 784.634 607.793   1
   1 -14   7 77.0678 74.8116   3
  -1 -14  -7 66.8855 44.7387   4
  -1  14  -7 494.857 341.813   2
   1  14   7-66.9221 56.6994   3
  -1 -14  -7 150.252 120.792   1
  -1  14  -8 520.773 490.285   1
  -1  14  -8 46.7655 129.704   2
   1  14   8 58.2052 72.8994   3
   1  14   8 102.804 123.276   2
  -1 -14  -8 354.006 175.828   4
  -1 -14  -8-75.7950 165.091   1
  -1 -14  -9 46.7999 110.249   4
  -1  14  -9 709.844 665.997   1
   1  14   9 617.530 534.827   3
   1 -14   9 249.115 445.574   3
  -1 -14  -9-228.931 301.949   1
   1  14   9 19.3620 79.0926   2
  -1 -14 -10 295.206 607.743   1
  -1 -14 -10 144.835 175.284   4
  -1  14 -10 432.642 347.814   1
   1 -14  10 165.498 298.748   3
  -1  14 -10 223.048 205.774   4
  -1  14 -11 75.6860 169.547   1
  -1 -14 -11 135.428 103.877   1
  -1 -14 -11-11.2868 115.400   4
  -1 -15  11-503.294 549.082   3
   1 -15 -11-299.207 399.671   1
   1 -15 -11 311.007 256.418   4
   1  15 -11-191.049 200.762   1
   1 -15 -10 29.8239 54.3166   4
   1 -15 -10 528.084 437.505   1
  -1 -15  10 412.369 473.710   3
   1  15 -10 521.451 835.364   1
  -1  15  10 271.757 258.790   2
   1 -15  -9 342.043 233.133   4
  -1  15   9 58.0398 230.693   2
  -1 -15   9 37.4754 289.189   3
   1  15  -9 103.472 317.006   2
   1 -15  -9 361.578 433.907   1
   1  15  -9 549.213 359.218   1
   1 -15  -8-8.51783 137.808   4
   1  15  -8 355.369 438.474   1
   1  15  -8-87.3443 125.337   2
  -1 -15   8 110.980 366.360   3
   1  15  -8-58.2870 107.205   4
   1 -15  -8 453.597 442.284   1
  -1  15   8-246.034 256.538   2
  -1 -15   7 1059.93 481.144   3
   1  15  -7 777.987 232.792   4
   1  15  -7 850.785 585.283   1
   1 -15  -7 886.983 519.991   1
   1 -15  -7 785.258 244.453   4
   1  15  -7 1159.99 506.101   2
  -1  15   7 994.307 439.969   2
   1 -15  -6 231.093 147.477   4
   1 -15  -6 168.120 272.884   1
  -1 -15   6 217.489 268.560   3
  -1  15   6 254.181 272.063   2
   1  15  -6 242.216 355.621   2
   1  15  -6-28.4144 317.874   1
   1  15  -5 11653.7 1560.62   2
  -1  15   5 11846.5 1253.77   2
  -1 -15   5 10330.1 1238.91   3
   1  15  -5 11908.4 1987.09   1
   1 -15  -5 8367.21 1352.14   1
   1 -15  -5 11742.9 882.072   4
   1  15  -4 2371.97 736.774   1
   1  15  -4 3003.14 770.120   2
  -1  15   4 2233.50 500.022   2
   1 -15  -4 2518.97 381.669   4
   1  15  -4 1633.22 289.787   4
   1 -15  -4 1357.29 498.527   1
  -1  15   3 161.079 126.957   2
   1  15  -3 408.659 293.066   2
   1  15  -3 101.770 46.3082   4
   1 -15  -3 264.932 260.402   1
   1 -15  -3 203.766 100.768   4
   1  15  -3 111.838 267.562   1
  -1  15   2 375.302 177.970   2
   1 -15  -2 447.395 182.421   4
   1  15  -2 548.898 260.303   2
   1 -15  -2 662.609 378.144   1
   1  15  -2 325.955 70.8302   4
   1  15  -1 1388.82 177.011   4
  -1 -15   1 990.670 243.512   4
   1  15  -1 2154.89 478.433   2
   1 -15  -1 1538.82 353.861   4
   1 -15  -1 1164.25 401.991   1
  -1  15   1 1774.77 308.990   2
  -1 -15   1 1057.80 454.940   1
   1 -15   0 4316.11 831.637   1
  -1  15   0 4543.74 486.308   2
   1  15   0 3587.35 556.733   2
   1 -15   0 4321.40 662.969   4
  -1 -15   0 4770.86 860.125   1
   1  15   0 4196.73 383.782   4
  -1 -15   0 4606.05 509.373   4
  -1 -15  -1 77.4224 43.6397   4
   1  15   1-25.9089 53.7738   2
   1  15   1 11.7432 33.9777   4
  -1  15  -1-30.1524 57.8493   2
  -1 -15  -1 61.6931 173.049   1
   1 -15   1-143.678 231.944   1
   1 -15   1 39.7259 85.5098   4
   1  15   2 1809.94 331.833   2
  -1 -15  -2 1942.90 543.307   1
  -1 -15  -2 1499.70 238.734   4
   1 -15   2 1629.39 529.950   1
  -1  15  -2 1825.59 402.292   2
   1 -15   2 1618.84 414.787   4
   1 -15   2 1856.10 424.079   3
  -1 -15  -3 6970.46 552.903   4
  -1 -15  -3 8348.80 1175.26   1
   1  15   3 5852.58 578.798   2
  -1  15  -3 5566.00 783.926   2
  -1  15  -3 5520.40 1176.89   1
   1 -15   3 5640.72 829.791   3
   1  15   4 1108.66 255.873   2
  -1  15  -4 800.467 497.019   1
  -1 -15  -4 399.135 312.413   1
   1 -15   4 1060.31 437.666   3
  -1 -15  -4 1091.64 241.169   4
  -1  15  -4 448.799 190.405   2
   1 -15   5 212.357 265.446   3
  -1  15  -5 30.0939 45.9037   1
  -1 -15  -5 193.399 185.100   1
   1  15   5 26.7235 83.8109   2
  -1  15  -5-11.7873 160.990   2
  -1 -15  -5 87.0337 74.5143   4
  -1  15  -6 688.378 372.876   2
   1 -15   6 986.098 509.419   3
  -1 -15  -6 727.174 231.349   4
  -1 -15  -6 61.5316 82.7647   1
   1  15   6 384.029 160.419   2
   1  15   6 906.913 348.686   3
   1  15   7-40.8246 96.2823   3
  -1 -15  -7 39.2781 63.6782   4
   1  15   7 143.985 164.419   2
   1 -15   7-147.912 282.036   3
  -1  15  -7 142.007 231.983   2
  -1  15  -7 518.388 710.772   1
  -1 -15  -7 311.714 266.435   1
   1  15   8 165.011 236.362   3
   1  15   8-12.4865 61.0765   2
  -1  15  -8-208.414 487.000   1
  -1 -15  -8-317.815 401.766   1
  -1 -15  -8 285.503 230.834   4
  -1  15  -8 530.247 502.237   2
   1 -15   8 413.660 335.035   3
   1  15   9 171.740 233.181   3
   1  15   9 57.6314 91.2772   2
  -1 -15  -9 92.0608 96.7412   4
  -1  15  -9-107.100 250.058   1
   1 -15   9 116.799 242.944   3
  -1 -15  -9 146.127 260.594   1
  -1 -15 -10 3.87604 98.7551   4
  -1 -15 -10 225.482 435.241   1
  -1  15 -10 789.987 892.702   1
  -1  15 -10 280.466 273.627   4
   1 -15  10 318.420 1009.12   3
   1 -16 -10 545.294 444.159   1
   1  16 -10 475.247 409.765   1
  -1 -16  10 350.912 265.920   3
  -1  16  10 327.238 232.887   2
   1 -16 -10 568.661 267.440   4
  -1  16   9 27.0108 104.880   2
  -1 -16   9-96.8176 125.311   3
   1  16  -9-120.069 463.273   1
   1 -16  -9 273.242 206.005   4
   1 -16  -9 118.524 356.520   1
   1  16  -9-113.865 195.056   2
   1 -16  -8 147.020 334.015   1
   1  16  -8 399.951 391.944   2
   1  16  -8 288.027 217.417   1
  -1  16   8 425.351 261.138   2
  -1 -16   8 357.471 264.890   3
   1 -16  -8 329.038 187.080   4
   1  16  -7 97.3134 115.158   4
   1 -16  -7 3.53460 59.4288   4
   1  16  -7 66.2637 272.666   1
  -1  16   7-104.784 188.122   2
   1  16  -7 217.390 292.640   2
  -1 -16   7 173.107 326.712   3
   1 -16  -7-75.4253 247.052   1
   1  16  -6-55.9410 220.209   1
  -1 -16   6 458.254 290.170   3
   1 -16  -6 98.4785 98.3380   4
   1 -16  -6 350.295 182.074   1
  -1  16   6 129.824 142.767   2
   1  16  -6-192.128 189.173   2
  -1 -16   5 551.069 289.144   3
   1  16  -5 6.78138 228.037   1
  -1  16   5-15.9580 55.8911   2
   1 -16  -5 307.147 176.904   1
   1  16  -5-167.710 260.666   2
   1 -16  -5 209.868 118.207   4
   1 -16  -4 25.7753 83.6887   4
   1  16  -4 82.5464 96.7463   4
   1 -16  -4 7.94595 129.357   1
  -1  16   4-36.6392 59.1954   2
   1  16  -4 275.594 300.140   2
   1 -16  -3 3037.86 461.381   4
   1  16  -3 2801.25 231.140   4
  -1  16   3 2285.65 437.756   2
   1  16  -3 3903.86 799.706   2
   1 -16  -3 3607.45 816.676   1
   1  16  -3 2955.59 879.666   1
  -1 -16   2 961.665 411.170   1
   1  16  -2 1872.46 507.000   2
   1 -16  -2 1822.10 375.526   4
  -1  16   2 966.778 252.523   2
   1  16  -2 1084.01 135.221   4
   1 -16  -2 1179.40 453.176   1
   1  16  -1 633.588 315.671   2
  -1  16   1 1515.79 300.351   2
   1 -16  -1 971.893 320.908   4
   1  16  -1 925.492 156.575   4
  -1 -16   1 504.150 166.721   4
  -1 -16   1 1176.29 503.471   1
   1 -16  -1 654.566 375.499   1
   1  16   0 13277.7 724.234   4
  -1 -16   0 15667.3 1010.54   4
   1  16   0 12154.0 1068.17   2
  -1 -16   0 16929.7 1726.19   1
   1 -16   0 17205.8 1371.06   4
   1 -16   0 14621.1 1603.90   1
  -1  16   0 15251.1 958.336   2
   1  16   1 151.389 73.9869   4
   1  16   1 178.060 147.111   2
  -1  16  -1 316.014 170.432   2
  -1 -16  -1 323.012 301.833   1
  -1 -16  -1 77.7181 26.7522   4
   1 -16   1-99.4216 241.602   1
   1 -16   1 95.8865 134.210   4
  -1 -16  -2 2247.83 617.930   1
   1  16   2 2895.11 446.487   2
  -1  16  -2 2786.27 513.458   2
   1 -16   2 3082.31 791.297   1
   1 -16   2 2985.66 593.984   3
   1 -16   2 2747.55 517.583   4
  -1 -16  -2 3171.64 361.006   4
   1  16   3-22.3286 16.3847   2
   1 -16   3-109.822 103.191   3
  -1  16  -3 60.3018 86.0307   2
  -1  16  -3 18.5551 209.042   1
  -1 -16  -3 247.133 331.124   1
  -1 -16  -3 18.0196 47.2539   4
  -1 -16  -4 47.2443 56.6114   4
  -1  16  -4-175.879 316.862   1
   1  16   4 86.6566 45.6899   2
   1 -16   4 13.3970 144.487   3
  -1 -16  -4 44.5594 65.2092   1
  -1  16  -4-100.634 114.927   2
   1 -16   5 169.551 95.6906   3
   1  16   5 739.054 225.810   2
  -1  16  -5 143.316 382.004   1
  -1 -16  -5 214.630 325.542   1
  -1 -16  -5 300.952 133.763   4
  -1  16  -5 448.709 310.849   2
  -1  16  -6 599.301 408.241   2
  -1 -16  -6 361.304 174.818   4
   1  16   6 145.873 155.214   3
  -1 -16  -6 349.409 367.032   1
   1 -16   6 342.710 357.112   3
  -1  16  -6 1307.58 798.276   1
   1  16   6 210.490 144.320   2
  -1 -16  -7 139.166 120.156   4
  -1 -16  -7 565.191 516.525   1
   1 -16   7 131.168 344.847   3
  -1  16  -7 108.012 226.792   2
   1  16   7 495.521 277.399   3
   1  16   7 310.837 146.682   2
  -1  16  -7 816.502 634.912   1
  -1  16  -8-32.2693 205.068   1
   1  16   8-33.0738 56.6907   2
  -1  16  -8 87.4551 320.734   2
  -1 -16  -8-35.6714 38.3172   4
   1  16   8 155.958 183.700   3
  -1 -16  -8 266.766 423.816   1
  -1 -16  -9 158.572 138.951   4
   1  16   9 188.606 143.687   2
  -1 -16  -9 736.929 600.632   1
  -1  16  -9 267.361 529.678   1
   1 -16   9 7.25237 261.052   3
  -1 -16 -10 93.3273 167.862   4
   1 -16  10 908.611 694.709   3
  -1 -16 -10 83.6747 204.668   1
  -1  16 -10 287.432 386.853   1
   1 -17 -10 50.2289 146.867   4
  -1 -17  10-178.439 275.793   3
   1 -17 -10-224.974 327.352   1
   1  17 -10 17.2846 111.857   1
  -1  17  10 339.918 279.761   2
   1  17  -9-48.8612 143.737   2
  -1 -17   9-199.534 176.817   3
   1 -17  -9 159.455 159.416   4
   1 -17  -9-210.048 274.305   1
  -1  17   9 445.604 266.133   2
   1  17  -9-182.003 174.863   1
  -1  17   8-162.931 205.983   2
   1  17  -8 271.097 563.558   1
   1 -17  -8 510.221 551.099   1
  -1 -17   8-265.603 335.700   3
   1 -17  -8 28.9048 31.6890   4
   1  17  -8 18.9068 329.452   2
   1 -17  -7 828.126 597.109   1
   1 -17  -7-19.2696 74.5244   4
  -1 -17   7 432.171 341.540   3
   1  17  -7 600.718 363.315   1
  -1  17   7 453.600 304.320   2
   1  17  -7 34.8955 39.9208   2
   1 -17  -6 780.156 368.376   1
   1  17  -6 395.124 335.353   2
   1  17  -6 303.558 326.971   1
   1 -17  -6 454.012 196.835   4
  -1 -17   6 147.210 132.767   3
  -1  17   6 342.227 211.263   2
  -1 -17   5 497.532 233.719   3
  -1  17   5 1438.97 396.914   2
   1 -17  -5 1906.08 365.406   4
   1  17  -5 1240.30 473.837   2
   1 -17  -5 739.264 378.071   1
   1  17  -5 1373.21 684.535   1
   1 -17  -4 4154.99 905.961   1
   1  17  -4 3342.58 773.650   2
   1 -17  -4 3832.91 521.883   4
   1  17  -4 3335.21 1006.61   1
  -1  17   4 3805.37 600.061   2
  -1  17   3 2555.43 445.268   2
   1 -17  -3 2769.84 458.001   4
   1  17  -3 1418.18 750.533   1
   1  17  -3 2803.62 228.388   4
   1  17  -3 1589.35 542.249   2
   1  17  -2 1401.01 165.128   4
   1  17  -2 1076.89 387.032   2
  -1 -17   2 1391.91 533.936   1
   1 -17  -2 2037.72 593.770   1
   1 -17  -2 841.937 269.521   4
  -1  17   2 1142.61 292.048   2
   1 -17  -1 87.3397 100.242   4
  -1 -17   1-96.2907 176.338   1
  -1  17   1 27.6000 53.2523   2
   1 -17  -1 126.326 288.811   1
   1  17  -1-117.532 153.894   2
   1  17  -1 29.4096 37.0417   4
  -1 -17   1 11.5184 52.3414   4
  -1 -17   0 248.632 287.201   1
   1 -17   0-163.026 274.321   1
  -1 -17   0 105.085 94.3667   4
   1 -17   0 113.102 54.2068   4
   1  17   0 71.2555 42.0944   4
   1  17   0 111.050 140.384   2
  -1  17   0 208.072 131.770   2
  -1 -17  -1 4136.24 483.356   4
  -1 -17  -1 4415.49 909.099   1
  -1  17  -1 3967.77 564.736   2
   1  17   1 5216.64 683.990   2
   1 -17   1 5249.01 772.573   4
   1 -17   1 4376.33 999.084   1
  -1 -17  -2 12219.5 764.531   4
  -1 -17  -2 12036.7 1512.68   1
   1 -17   2 14168.0 1198.92   4
   1 -17   2 10884.2 1118.06   3
   1 -17   2 10882.2 1563.08   1
   1  17   2 12516.9 973.229   2
  -1  17  -2 11028.1 1064.67   2
  -1 -17  -3 1056.28 454.349   1
   1 -17   3 1094.28 430.489   3
  -1  17  -3 426.616 320.058   1
  -1  17  -3 616.996 240.450   2
   1  17   3 815.504 261.651   2
  -1 -17  -3 728.756 182.950   4
  -1  17  -4-516.085 387.668   1
  -1 -17  -4 184.767 298.752   1
  -1 -17  -4 211.062 119.596   4
  -1  17  -4 413.164 298.366   2
   1 -17   4 177.507 241.283   3
   1  17   4-2.01198 63.4541   2
  -1  17  -5 489.981 337.701   1
  -1  17  -5 1382.36 514.321   2
   1  17   5 596.918 205.528   2
  -1 -17  -5 1198.74 282.187   4
   1 -17   5 417.951 331.599   3
  -1 -17  -5 1359.27 563.034   1
  -1  17  -6-134.655 257.897   1
   1  17   6-27.5399 17.2326   2
  -1  17  -6 306.771 359.038   2
  -1 -17  -6-243.555 310.315   1
  -1 -17  -6 105.761 107.276   4
   1 -17   6-50.6427 190.180   3
   1 -17   7 704.153 476.717   3
  -1 -17  -7 320.921 156.094   4
  -1  17  -7 4.35826 410.179   1
   1  17   7 285.246 132.795   2
  -1 -17  -7 308.189 301.342   1
  -1  17  -7 364.844 340.723   2
   1  17   7 54.0303 72.3546   3
  -1  17  -8 1028.56 790.835   1
   1  17   8 127.954 116.043   3
   1  17   8 415.159 213.490   2
  -1 -17  -8 648.195 498.940   1
  -1  17  -8 513.962 485.727   2
   1 -17   8 178.158 298.305   3
  -1 -17  -8 199.448 114.291   4
   1 -17   9 405.394 219.608   3
   1  17   9 87.7948 91.1090   2
  -1 -17  -9-349.551 446.610   1
  -1  17  -9-355.754 525.327   1
  -1 -17  -9 59.8842 149.987   4
  -1 -17 -10 195.018 138.894   4
  -1 -17 -10 415.224 429.831   1
  -1  17 -10-388.314 515.636   1
   1 -17  10-84.0796 230.851   3
   1 -18 -10 196.936 464.910   1
   1 -18 -10 104.820 172.321   4
  -1  18  10-178.196 204.023   2
  -1 -18  10 175.710 317.124   3
   1  18 -10 237.197 558.096   1
   1 -18  -9 993.571 618.007   1
  -1  18   9 446.832 281.677   2
   1 -18  -9 639.574 289.112   4
   1  18  -9 281.169 385.707   1
   1  18  -9 431.651 353.869   2
  -1 -18   9 385.614 435.706   3
   1  18  -8-39.5739 144.058   1
   1 -18  -8-129.728 59.7864   4
  -1 -18   8-81.0051 239.945   3
   1  18  -8-43.2275 64.5569   2
   1 -18  -8 248.307 321.878   1
  -1  18   8-4.29999 81.1300   2
   1  18  -7 473.822 518.305   1
   1 -18  -7 327.623 207.291   4
  -1 -18   7 2.52243 156.786   3
   1  18  -7 579.526 414.518   2
  -1  18   7 258.191 193.253   2
   1 -18  -7 425.928 352.704   1
   1  18  -6-354.311 519.761   1
   1  18  -6 120.619 200.908   2
  -1  18   6 91.0117 105.906   2
  -1 -18   6-229.441 309.887   3
   1 -18  -6 57.8798 173.212   1
   1 -18  -6 135.687 111.299   4
   1  18  -5 639.823 515.754   1
  -1  18   5 221.105 154.204   2
   1 -18  -5 454.865 198.059   4
   1  18  -5 312.483 306.904   2
  -1 -18   5 608.280 367.619   3
   1 -18  -5-93.6010 205.759   1
   1 -18  -4 153.817 195.956   1
  -1  18   4 70.2530 68.8887   2
   1  18  -4-6.49854 201.964   1
   1  18  -4 73.1684 208.901   2
   1 -18  -4-9.77701 19.3730   4
  -1  18   3 2295.69 432.420   2
   1 -18  -3 2661.76 467.407   4
   1  18  -3 2404.34 630.629   2
   1  18  -3 2153.39 860.268   1
  -1  18   2 296.661 175.125   2
   1 -18  -2 293.982 185.014   4
   1  18  -2 214.797 68.8537   2
   1  18  -2 253.304 85.0465   4
   1 -18  -2 252.621 235.662   1
  -1 -18   2 382.922 290.176   1
  -1 -18   1 9193.62 1411.35   1
  -1  18   1 10278.5 833.475   2
   1  18  -1 7932.05 1061.52   2
   1 -18  -1 8027.84 962.618   4
  -1 -18   1 9337.08 779.488   4
   1  18  -1 8274.28 525.907   4
   1 -18  -1 9737.29 1397.97   1
  -1 -18   0 33.5103 81.6853   4
  -1  18   0-58.0674 88.2565   2
   1  18   0 13.9873 47.7474   4
   1  18   0-20.1567 89.8941   2
   1 -18   0 310.609 225.284   1
  -1 -18   0 191.812 222.045   1
   1 -18   0 16.5815 70.0410   4
   1 -18   1 809.971 406.257   1
   1 -18   1 1215.00 357.326   4
  -1 -18  -1 556.091 183.643   4
  -1  18  -1 322.669 137.952   2
   1  18   1 787.098 290.993   2
  -1 -18  -1 806.836 377.853   1
   1  18   2 1770.03 415.626   2
  -1 -18  -2 1666.19 310.197   4
  -1 -18  -2 2079.43 632.307   1
   1 -18   2 1769.63 455.469   3
  -1  18  -2 2398.21 535.641   2
   1 -18   2 1116.32 363.282   4
   1 -18   2 1207.24 511.058   1
  -1 -18  -3 11.1576 36.4696   4
  -1 -18  -3 101.025 119.130   1
  -1  18  -3-41.5321 89.0172   2
   1 -18   3 139.661 185.261   3
   1  18   3 64.2504 80.1345   2
  -1  18  -3 50.5781 187.169   1
  -1  18  -4 107.001 372.421   1
   1  18   4 115.823 121.862   2
  -1  18  -4 186.704 170.431   2
  -1 -18  -4 113.864 80.1859   4
   1 -18   4 101.983 179.413   3
  -1 -18  -4 195.964 184.240   1
   1  18   5-59.5391 96.6573   2
  -1 -18  -5-26.9675 114.132   1
  -1  18  -5 413.028 493.939   1
  -1 -18  -5 252.168 175.706   4
  -1  18  -5 210.103 242.606   2
   1 -18   5-59.7983 74.7479   3
   1 -18   6-2.47589 67.9787   3
  -1 -18  -6 192.120 98.7346   4
  -1  18  -6 635.886 391.719   2
  -1 -18  -6 671.354 465.910   1
  -1  18  -6 430.107 407.376   1
   1  18   6 658.194 238.090   2
  -1  18  -7 217.212 348.665   1
   1 -18   7 318.003 360.461   3
  -1  18  -7 191.646 169.044   2
  -1 -18  -7-28.3246 46.2711   4
  -1 -18  -7-32.9211 71.1629   1
  -1 -18  -8 13.2853 55.8429   1
  -1  18  -8-104.238 376.330   1
   1  18   8-57.9463 79.8745   2
  -1  18  -8-247.638 245.279   2
   1 -18   8 246.635 390.928   3
  -1 -18  -8 167.440 184.154   4
  -1 -18  -9 338.896 323.804   1
   1 -18   9 631.129 455.017   3
  -1  18  -9-37.9935 293.352   1
   1  18   9 400.324 209.388   2
  -1 -18  -9 798.104 318.141   4
  -1 -18 -10 89.4218 39.4564   1
  -1 -18 -10 42.8885 42.4179   4
  -1  19  10-140.522 151.830   2
   1 -19 -10-16.5112 80.1391   4
  -1  19   9 45.4939 78.0323   2
   1  19  -9 711.616 510.295   2
   1  19  -9 421.787 515.019   1
  -1 -19   9-7.04436 382.263   3
   1 -19  -9-147.885 129.367   4
   1 -19  -9 200.791 398.681   1
   1 -19  -8-331.388 318.370   1
  -1  19   8 398.968 226.793   2
   1  19  -8 594.925 596.307   1
   1 -19  -8 24.6488 79.9221   4
  -1 -19   8 50.9373 58.1719   3
   1  19  -8-35.1142 34.0862   2
   1  19  -7 144.143 307.816   2
   1  19  -7-193.333 429.397   1
   1 -19  -7 116.930 138.382   4
  -1  19   7 358.803 236.881   2
  -1 -19   7 15.7377 195.574   3
   1 -19  -7 150.886 289.994   1
   1 -19  -6 272.903 283.190   1
   1 -19  -6 71.6407 43.6784   4
  -1  19   6 350.928 219.035   2
   1  19  -6-141.303 274.275   2
  -1 -19   6 246.275 321.596   3
   1  19  -6 551.134 806.413   1
   1 -19  -5 316.546 126.824   4
  -1  19   5 696.550 262.493   2
   1  19  -5 408.633 345.810   2
  -1 -19   5 833.487 379.305   3
   1  19  -5 244.429 470.403   1
   1 -19  -5 1003.62 504.715   1
  -1  19   4 73.1498 59.5405   2
   1 -19  -4 129.310 194.997   1
   1  19  -4 92.4648 92.8806   2
  -1 -19   4 574.658 308.337   3
   1 -19  -4 632.858 264.770   4
   1  19  -4 374.122 430.568   1
  -1  19   3 7559.10 753.056   2
   1  19  -3 5202.21 993.701   2
   1  19  -3 5813.01 1336.96   1
   1 -19  -3 9064.75 1405.45   1
   1 -19  -3 7423.12 819.095   4
  -1  19   2 249.542 152.943   2
  -1 -19   2 318.276 383.216   1
   1  19  -2-27.9022 147.578   2
   1 -19  -2 591.075 359.456   1
   1 -19  -2 370.896 229.677   4
  -1 -19   1 2106.89 384.917   4
  -1  19   1 2407.86 408.173   2
  -1 -19   1 2015.92 710.120   1
   1  19  -1 1454.05 491.542   2
   1 -19  -1 2156.68 509.246   4
   1 -19  -1 3664.99 897.438   1
  -1  19   0-61.6993 104.748   2
   1  19   0-31.5105 91.9055   2
  -1 -19   0 22.5103 8.74051   4
   1 -19   0-227.807 256.634   1
   1 -19   0-153.015 189.576   4
  -1 -19   0 261.350 227.420   1
  -1 -19  -1 9123.63 1380.18   1
  -1 -19  -1 8636.50 817.352   4
   1 -19   1 9006.82 1042.75   4
  -1  19  -1 8860.45 940.297   2
   1  19   1 7043.02 902.670   2
   1 -19   1 9731.20 1489.69   1
   1 -19   2 1689.31 498.607   3
   1 -19   2 1271.78 546.507   1
   1  19   2 1688.89 421.883   2
  -1 -19  -2 1468.53 309.982   4
  -1  19  -2 1703.00 461.586   2
  -1 -19  -2 1125.36 446.319   1
   1 -19   2 1754.37 448.460   4
  -1  19  -3 129.187 228.890   1
   1  19   3-8.99732 68.2141   2
  -1 -19  -3-111.416 133.341   1
  -1 -19  -3 145.019 106.506   4
   1 -19   3-31.3247 67.9935   3
  -1  19  -3 166.270 211.877   2
   1  19   4-14.0898 88.8652   2
  -1  19  -4-52.7115 93.3647   2
  -1  19  -4-78.5722 114.876   1
  -1 -19  -4 164.027 261.076   1
  -1 -19  -4-1.25927 43.2184   4
   1 -19   4 22.8913 187.019   3
  -1  19  -5 645.824 363.114   2
  -1 -19  -5 653.740 214.431   4
   1  19   5 730.285 247.429   2
  -1  19  -5 1006.29 639.802   1
  -1 -19  -5 991.006 505.085   1
   1 -19   5 669.693 399.410   3
  -1 -19  -6 160.523 109.064   4
  -1  19  -6 321.581 540.909   1
   1 -19   6-10.2704 315.271   3
  -1 -19  -6-64.2336 46.9560   1
   1  19   6 149.867 143.436   2
  -1  19  -6-51.0880 81.8062   2
  -1  19  -7 222.925 249.387   2
  -1  19  -7-37.7321 64.7489   1
   1  19   7 146.840 89.2565   2
  -1 -19  -7 82.4084 91.9427   4
  -1 -19  -7 460.859 408.932   1
   1 -19   7 51.2404 285.181   3
  -1 -19  -8 526.072 258.255   4
  -1  19  -8 269.286 399.003   1
   1 -19   8 106.411 173.143   3
  -1  19  -8 142.233 321.803   2
  -1 -19  -8 258.796 403.491   1
   1  19   8 233.962 194.058   2
  -1 -19  -9 747.377 539.265   1
  -1 -19  -9 383.833 230.419   4
   1 -19   9-222.610 433.911   3
  -1  19  -9 264.690 560.183   1
   1  19   9 469.226 234.157   2
  -1 -19 -10 9.05906 71.0651   4
  -1  20  10 277.806 215.253   2
  -1  20   9 166.235 138.848   2
   1 -20  -9 223.966 198.438   1
   1  20  -9 162.952 455.465   1
   1  20  -9-123.453 256.741   2
  -1 -20   9 243.742 282.515   3
   1 -20  -9-89.4619 159.697   4
   1  20  -8-515.521 546.723   1
  -1  20   8 4.79263 99.3736   2
   1  20  -8 584.266 455.473   2
   1 -20  -8 372.311 255.444   4
  -1 -20   8 192.558 331.634   3
   1 -20  -8 661.031 496.493   1
   1 -20  -7-241.533 279.075   1
   1  20  -7 221.306 339.827   2
  -1  20   7 223.929 201.657   2
   1  20  -7 975.004 694.350   1
  -1 -20   7-79.1599 224.838   3
   1 -20  -7 648.027 253.002   4
   1 -20  -6 209.475 342.290   1
   1  20  -6-96.8450 452.120   1
  -1  20   6 29.7012 113.791   2
   1 -20  -6 75.2829 46.1151   4
  -1 -20   6-11.4926 22.3124   3
   1  20  -6 540.093 407.955   2
   1  20  -5 599.247 717.765   1
   1 -20  -5 816.220 271.398   4
   1 -20  -5 1053.40 556.828   1
  -1  20   5 1090.21 337.684   2
   1  20  -5-16.0863 209.825   2
  -1 -20   5 739.135 374.585   3
   1  20  -4-231.395 369.771   1
  -1 -20   4 67.3957 204.968   3
   1  20  -4 344.683 359.213   2
   1 -20  -4 5.99603 121.938   4
  -1  20   4-39.4724 79.0230   2
   1 -20  -4 560.089 397.057   1
  -1  20   3 20.5483 50.3076   2
   1  20  -3-33.6591 198.747   1
   1 -20  -3 28.3904 105.583   4
   1  20  -3 101.468 292.683   2
   1 -20  -3-137.546 176.824   1
  -1  20   2 1726.97 359.033   2
   1 -20  -2 477.134 285.387   1
   1  20  -2 1056.68 450.522   2
   1 -20  -2 1606.05 433.721   4
  -1 -20   2 1697.36 663.542   1
  -1 -20   1 44.2930 73.2386   4
   1  20  -1 28.2016 223.718   2
  -1  20   1-112.915 115.920   2
   1 -20  -1 266.403 396.578   1
  -1 -20   1-254.064 345.329   1
   1 -20  -1-9.59950 35.2205   4
   1 -20   0 1401.67 565.261   1
  -1  20   0 1677.92 387.469   2
  -1 -20   0 902.615 282.229   4
   1  20   0 1685.12 536.693   2
   1 -20   0 2018.18 537.025   4
  -1 -20  -1-79.1986 86.8129   4
  -1 -20  -1-88.7273 128.217   1
  -1  20  -1 42.0132 57.2746   2
   1 -20   1 253.226 361.949   1
   1  20   1 105.653 163.463   2
   1 -20   1 188.412 210.687   4
   1 -20   2 2284.49 524.141   4
   1  20   2 2319.69 510.427   2
   1 -20   2 1664.01 650.798   1
  -1  20  -2 2547.17 593.070   2
  -1 -20  -2 2258.17 404.447   4
  -1 -20  -2 2091.25 699.470   1
   1 -20   2 2372.43 601.439   3
   1  20   3 1710.87 402.325   2
   1 -20   3 1285.09 458.030   3
  -1 -20  -3 1128.19 487.393   1
  -1  20  -3 1930.66 570.122   2
  -1  20  -3 970.235 709.827   1
  -1 -20  -3 2385.34 400.035   4
  -1  20  -4 674.968 585.256   1
  -1 -20  -4 57.9100 103.695   1
   1  20   4 410.598 201.338   2
  -1  20  -4 530.762 391.418   2
   1 -20   4 41.9974 183.145   3
  -1 -20  -4 196.767 108.476   4
  -1 -20  -5 802.822 255.788   4
   1  20   5 1103.25 300.017   2
  -1 -20  -5 1265.57 618.555   1
  -1  20  -5 1062.82 782.624   1
   1 -20   5 918.848 474.609   3
  -1  20  -5 515.064 280.343   2
  -1  20  -6 412.630 425.858   2
  -1 -20  -6 169.370 279.185   1
   1 -20   6-141.282 272.628   3
  -1 -20  -6 60.0773 31.8122   4
  -1  20  -6 147.080 548.263   1
   1  20   6-19.3571 129.667   2
  -1  20  -7 250.581 393.304   1
  -1  20  -7 407.727 365.339   2
  -1 -20  -7 91.2793 103.862   4
   1 -20   7 31.1735 162.960   3
   1  20   7 151.304 137.198   2
  -1 -20  -7 373.146 485.359   1
  -1  20  -8-222.095 236.572   2
   1 -20   8 116.009 233.949   3
  -1  20  -8 151.408 148.467   1
   1  20   8 379.521 208.783   2
  -1 -20  -8 501.358 518.102   1
  -1 -20  -8 461.570 217.064   4
  -1 -20  -9 151.889 185.754   4
  -1  20  -9 58.4797 188.277   1
  -1 -20  -9-274.624 37.0256   1
   1  20   9 149.822 141.784   2
   1 -20   9 232.845 519.931   3
  -1  21  10 302.014 189.909   2
   1 -21  -9 615.480 306.828   4
   1  21  -9-187.782 311.148   1
   1  21  -9 448.508 326.930   2
  -1  21   9-7.19160 106.638   2
  -1 -21   8-235.169 396.796   3
   1  21  -8 316.920 448.642   2
   1 -21  -8 464.145 255.884   4
  -1  21   8 401.339 225.840   2
   1  21  -8 179.886 1319.67   1
   1 -21  -8 439.686 311.691   1
   1 -21  -7 191.603 138.659   4
   1 -21  -7 58.2839 332.646   1
  -1 -21   7-179.088 211.957   3
   1  21  -7 46.1717 482.829   1
   1  21  -7 586.540 456.146   2
  -1  21   7 171.899 153.046   2
  -1 -21   6 71.0503 121.269   3
   1 -21  -6-72.1806 113.071   1
  -1  21   6 187.244 173.266   2
   1  21  -6 19.0539 194.966   2
   1 -21  -6 2.18888 71.2681   4
  -1 -21   5 221.887 291.750   3
  -1  21   5 435.589 167.376   2
   1  21  -5 785.941 549.633   2
   1  21  -5 587.738 521.314   1
   1 -21  -5-47.4292 334.995   1
   1 -21  -5 593.744 284.943   4
   1 -21  -4 73.5482 52.9944   4
   1 -21  -4 681.016 445.502   1
   1  21  -4 556.827 489.760   1
  -1  21   4-66.3638 74.3806   2
  -1 -21   4 317.593 312.914   3
   1  21  -4 33.0245 85.4238   2
  -1  21   3 92.7613 106.700   2
   1 -21  -3-3.55455 60.8610   4
   1  21  -3 39.2091 134.010   1
   1 -21  -3-81.6979 116.243   1
   1  21  -3 295.751 397.372   2
  -1 -21   2-100.709 195.823   1
   1 -21  -2 548.205 284.957   4
   1  21  -2 254.505 217.457   2
  -1  21   2 424.661 214.338   2
   1 -21  -2 453.265 345.498   1
   1 -21  -1 2662.90 808.451   1
  -1  21   1 3033.61 518.206   2
   1 -21  -1 2670.14 653.586   4
   1  21  -1 2828.86 695.339   2
  -1 -21   1 2567.90 814.294   1
  -1  21   0 40.9368 119.697   2
   1  21   0 123.423 162.634   2
   1 -21   0-18.6276 81.6873   1
  -1 -21   0 207.759 151.837   4
   1 -21   0 47.0849 127.687   4
  -1 -21   0 284.446 337.971   1
  -1 -21  -1 73.0995 179.808   1
   1  21   1 245.786 225.678   2
  -1  21  -1 142.492 171.572   2
  -1 -21  -1 144.235 93.6185   4
   1 -21   1-94.6556 216.199   1
   1 -21   1 78.6241 139.882   4
  -1 -21  -2 340.932 155.691   4
   1 -21   2 813.505 352.498   3
   1  21   2 387.606 195.328   2
   1 -21   2 291.354 160.549   4
  -1  21  -2 228.747 182.508   2
   1 -21   2 541.071 353.824   1
   1 -21   3 148.809 167.613   3
  -1  21  -3 204.458 409.204   1
   1  21   3 168.331 131.202   2
  -1 -21  -3-38.2470 82.0917   1
  -1 -21  -3 78.9743 79.7337   4
  -1  21  -3 57.9181 17.5695   2
  -1  21  -4-374.186 443.328   1
   1  21   4 142.696 129.236   2
  -1 -21  -4 111.323 227.237   1
   1 -21   4 341.992 251.100   3
  -1  21  -4-202.229 223.536   2
  -1 -21  -4 129.193 95.6251   4
  -1  21  -5 395.869 300.072   2
  -1  21  -5 477.834 618.454   1
  -1 -21  -5 449.312 501.326   1
  -1 -21  -5-79.1747 81.3377   4
   1 -21   5 208.302 246.597   3
   1  21   5-6.03960 66.9888   2
   1  21   6-112.174 117.475   2
  -1  21  -6 699.403 512.725   1
  -1  21  -6 127.555 108.623   2
  -1 -21  -6 661.669 564.435   1
   1 -21   6 332.443 270.267   3
  -1 -21  -6 627.005 238.213   4
   1  21   7 58.7062 65.9111   2
  -1  21  -7-267.383 390.129   2
  -1 -21  -7-128.020 116.402   4
  -1 -21  -7 98.7490 110.687   1
   1 -21   7 61.3172 240.631   3
  -1  21  -7 617.953 797.841   1
   1  21   8 247.621 196.710   2
   1 -21   8-79.7939 192.843   3
  -1 -21  -8-48.0597 76.7175   4
  -1 -21  -8 521.068 523.125   1
  -1 -21  -9 188.680 158.614   4
   1  21   9 136.644 158.958   2
   1 -22  -9 106.160 129.893   4
  -1  22   9-175.107 176.884   2
   1  22  -9 33.4070 225.697   2
   1 -22  -8 289.645 202.182   4
  -1  22   8-11.3941 95.7872   2
   1  22  -8 392.877 518.627   2
   1 -22  -8 448.491 532.896   1
  -1 -22   8 133.741 32.4563   3
   1  22  -8-186.755 412.436   1
  -1  22   7 277.263 172.789   2
   1  22  -7 1808.19 1025.95   1
   1 -22  -7 563.304 240.254   4
   1  22  -7 475.540 579.221   2
  -1 -22   7 550.949 449.148   3
   1 -22  -7 574.497 513.474   1
   1  22  -6-440.277 564.402   1
  -1  22   6 258.325 179.071   2
  -1 -22   6-61.5292 131.688   3
   1  22  -6 213.928 293.827   2
   1 -22  -6-78.3191 208.484   1
   1 -22  -6 170.570 143.822   4
   1  22  -5 8.94347 264.042   1
  -1  22   5 424.559 220.742   2
   1  22  -5 470.293 448.556   2
  -1 -22   5 291.209 317.278   3
   1 -22  -5 85.8988 73.3428   4
   1 -22  -5 719.953 417.293   1
   1  22  -4 21.5641 119.908   2
   1 -22  -4 76.6960 112.647   4
  -1  22   4 2.74492 100.487   2
   1 -22  -4 317.100 280.608   1
   1  22  -4-213.070 258.862   1
  -1 -22   4 126.393 208.887   3
   1  22  -3 397.792 159.475   2
   1 -22  -3 280.226 260.129   4
  -1  22   3 746.866 262.327   2
   1 -22  -3 821.726 417.333   1
   1  22  -3 938.886 679.859   1
  -1 -22   2-173.552 294.793   1
   1  22  -2 330.193 423.158   2
  -1  22   2 16.9752 31.7123   2
   1 -22  -2-23.6432 71.7220   4
   1 -22  -2 58.9404 142.445   1
   1 -22  -1 2049.33 784.752   1
  -1 -22   1 1166.27 632.552   1
   1 -22  -1 2064.30 584.186   4
   1  22  -1 2597.73 720.015   2
  -1  22   1 1463.71 412.479   2
  -1  22   0 264.972 161.356   2
   1 -22   0-86.4576 127.216   4
   1 -22   0 395.580 440.284   1
   1  22   0 36.0238 37.2350   2
  -1 -22   0 528.182 501.685   1
  -1  22  -1 1708.94 490.722   2
  -1 -22  -1 859.220 315.994   4
  -1 -22  -1 834.552 544.788   1
   1  22   1 961.755 376.739   2
   1 -22   1 1201.22 397.367   4
   1 -22   1 1061.74 401.330   3
   1 -22   1 938.750 527.908   1
   1  22   2 467.118 273.298   2
  -1 -22  -2-67.0304 293.312   1
  -1 -22  -2 245.233 165.091   4
   1 -22   2 1262.44 371.263   4
   1 -22   2 1220.39 494.158   3
  -1  22  -2 544.116 300.551   2
   1 -22   2 1577.29 706.631   1
   1 -22   3 635.590 394.244   3
  -1 -22  -3 335.137 158.798   4
  -1  22  -3 750.842 359.348   2
   1  22   3 414.220 187.841   2
  -1 -22  -3 269.011 311.889   1
  -1  22  -3 525.104 483.670   1
  -1  22  -4 471.706 356.219   2
  -1 -22  -4 317.145 172.074   4
  -1  22  -4 397.734 362.184   1
  -1 -22  -4 736.798 474.161   1
   1 -22   4 502.901 298.766   3
   1  22   4 81.3905 117.296   2
  -1 -22  -5 300.694 417.803   1
  -1  22  -5 20.5284 192.946   2
  -1  22  -5-35.4494 215.073   1
   1  22   5 185.649 148.834   2
   1 -22   5 215.085 201.059   3
  -1 -22  -5-62.6902 90.4601   4
  -1  22  -6 282.701 551.114   1
  -1 -22  -6 136.673 438.518   1
  -1 -22  -6 183.443 135.800   4
  -1  22  -6-201.067 171.882   2
   1 -22   6-51.8701 79.1198   3
   1  22   6 357.083 199.290   2
   1  22   7 353.270 205.769   2
  -1 -22  -7 40.9363 262.841   1
  -1  22  -7 1508.33 867.281   1
  -1 -22  -7 359.871 212.473   4
   1 -22   7 598.549 516.301   3
  -1  22  -7 999.027 632.664   2
  -1 -22  -8-99.8958 304.751   1
  -1 -22  -8 11.5525 64.4211   4
   1  22   8 97.8074 143.331   2
   1 -22   8 247.166 414.488   3
  -1  22  -8 191.827 319.203   1
   1  22   9 48.6086 111.287   2
  -1 -22  -9 2.56838 67.1312   4
  -1  23   9 125.428 183.712   2
   1 -23  -8 325.890 518.914   1
  -1  23   8 333.403 222.434   2
   1  23  -8 63.2065 245.424   2
   1 -23  -8 303.299 185.287   4
  -1 -23   8 427.029 488.380   3
   1  23  -8-157.809 478.659   1
   1  23  -7 235.946 364.034   2
   1  23  -7 5.58916 93.9730   1
   1 -23  -7 14.0970 258.286   1
  -1 -23   7 676.266 522.644   3
   1 -23  -7 129.343 122.254   4
  -1  23   7 76.7519 147.097   2
   1  23  -6-70.1415 189.549   2
   1 -23  -6 295.803 230.069   1
   1  23  -6 357.424 601.688   1
   1 -23  -6 160.216 161.564   4
  -1 -23   6-13.4185 249.875   3
  -1  23   6 181.611 157.615   2
   1  23  -5 225.263 422.469   1
  -1  23   5 59.0632 50.4944   2
   1 -23  -5 195.961 105.044   4
  -1 -23   5 90.0326 277.236   3
   1  23  -5-210.705 320.178   2
   1 -23  -5-58.4598 225.495   1
   1  23  -4 537.787 287.740   1
  -1  23   4 646.478 268.763   2
   1  23  -4 251.615 306.571   2
   1 -23  -4 361.576 305.826   1
   1 -23  -4 591.030 310.610   4
  -1 -23   4 539.789 296.826   3
   1  23  -3-11.9537 164.102   1
   1 -23  -3-90.6276 152.825   4
   1  23  -3 221.934 242.626   2
  -1  23   3 254.841 231.473   2
   1 -23  -3-80.9897 101.237   1
  -1  23   2 118.542 152.751   2
   1 -23  -2 330.489 406.185   1
  -1 -23   2 3.18551 253.112   1
   1 -23  -2 312.376 254.659   4
   1  23  -2 341.839 394.231   2
   1 -23  -1 737.093 481.246   1
  -1 -23   1 1162.61 655.221   1
  -1  23   1 490.881 271.116   2
   1 -23  -1 337.618 315.494   4
   1  23  -1 97.6427 286.998   2
  -1  23   0 973.345 357.077   2
   1 -23   0 1459.45 562.390   4
   1  23   0 523.053 337.267   2
  -1 -23   0 825.002 482.927   1
   1 -23   0 667.171 509.645   1
   1  23   1 103.779 206.931   2
  -1  23  -1 92.6826 142.254   2
   1 -23   1-310.599 245.992   4
   1 -23   1-41.4177 237.555   1
   1 -23   1-82.3218 86.8009   3
  -1 -23  -1 49.6890 69.4998   1
  -1  23  -2 174.406 240.419   2
  -1 -23  -2 361.339 426.751   1
   1  23   2 125.900 155.343   2
   1 -23   2 67.7616 148.000   3
   1 -23   2 487.021 523.912   1
   1  23   3 47.1999 58.7402   2
  -1 -23  -3 84.7139 56.7131   1
  -1  23  -3 83.3274 219.497   2
  -1 -23  -3-9.92418 119.162   4
   1 -23   3-21.7024 99.5161   3
  -1  23  -3 235.884 407.470   1
  -1  23  -4 468.542 499.017   1
  -1 -23  -4-121.983 367.595   1
   1 -23   4 560.745 382.635   3
  -1  23  -4 195.079 317.485   2
  -1 -23  -4 814.981 283.932   4
   1  23   4 201.011 210.047   2
  -1  23  -5 19.0800 213.321   2
   1  23   5 3.79758 82.4306   2
  -1  23  -5 431.747 408.084   1
  -1 -23  -5-21.8280 171.233   1
   1 -23   5 364.404 357.946   3
  -1 -23  -5 341.358 197.104   4
  -1  23  -6 606.110 768.771   1
  -1  23  -6-78.9943 72.2427   2
  -1 -23  -6 132.722 282.634   1
   1 -23   6 62.9942 337.078   3
  -1 -23  -6 104.113 115.101   4
   1  23   6-77.5522 138.974   2
  -1  23  -7-387.853 507.411   1
  -1 -23  -7 64.1505 272.408   1
   1 -23   7 225.372 447.784   3
  -1 -23  -7-88.9661 138.125   4
  -1  23  -7 1076.50 652.672   2
   1  23   7 82.3633 138.651   2
  -1 -23  -8 175.655 390.536   1
   1  23   8 244.593 183.234   2
  -1 -23  -8 221.048 132.965   4
   1  24  -8-74.9474 181.568   2
  -1  24   8-34.4092 28.2129   2
   1  24  -7 69.8453 309.466   1
  -1  24   7-84.2716 95.0958   2
   1 -24  -7-39.4251 70.5926   4
   1  24  -7-174.124 309.516   2
  -1 -24   7 70.8465 327.860   3
   1 -24  -6 954.708 584.301   1
  -1 -24   6 665.977 336.301   3
   1 -24  -6 960.850 378.150   4
   1  24  -6 2245.40 1223.45   1
  -1  24   6 999.114 361.249   2
   1  24  -6 1136.66 592.995   2
   1  24  -5-172.284 320.538   1
   1 -24  -5 676.433 446.450   1
  -1 -24   5 397.530 342.242   3
  -1  24   5 52.8620 118.802   2
   1  24  -5 494.957 437.407   2
   1 -24  -5 275.700 242.482   4
  -1  24   4 8.46205 54.3326   2
   1  24  -4 276.329 408.156   1
  -1 -24   4 143.438 190.790   3
   1 -24  -4-119.959 260.023   1
   1  24  -4 276.314 373.427   2
   1 -24  -4-73.9245 161.017   4
  -1  24   3 744.657 291.358   2
   1 -24  -3 467.978 400.972   1
   1 -24  -3 542.175 311.586   4
   1  24  -3 54.2738 158.055   2
   1  24  -3 59.0136 468.334   1
   1 -24  -2 328.150 305.056   1
  -1 -24   2 576.914 402.116   1
  -1  24   2 83.5063 52.0839   2
   1 -24  -2 247.049 282.444   4
   1  24  -2 354.628 234.636   2
   1  24  -1-174.566 184.125   2
  -1 -24   1 29.8509 140.342   1
   1 -24  -1-111.419 160.558   4
  -1  24   1 73.7126 157.024   2
   1 -24  -1-25.1568 281.430   1
   1  24   0 353.889 287.356   2
  -1  24   0 843.682 385.055   2
  -1 -24   0 355.212 456.550   1
   1 -24   0 485.589 451.850   1
  -1  24  -1 215.375 244.174   2
  -1 -24  -1 112.806 252.667   1
   1  24   1 215.787 219.335   2
   1 -24   1-239.008 225.885   3
   1 -24   1 202.899 358.094   1
  -1 -24  -2-184.449 251.450   1
  -1  24  -2 20.0693 123.213   2
   1 -24   2-12.5742 147.960   3
   1  24   2 116.047 146.308   2
   1 -24   2-55.8233 162.426   1
  -1 -24  -3 166.334 219.725   1
   1  24   3-48.4692 122.491   2
  -1  24  -3 207.790 445.584   1
   1 -24   3 23.2393 182.281   3
  -1  24  -3 246.289 281.757   2
  -1  24  -4 329.847 515.850   1
  -1  24  -4-245.753 65.0687   2
   1 -24   4 178.450 291.594   3
  -1 -24  -4 107.842 148.764   4
  -1 -24  -4-57.3260 141.672   1
   1  24   4-106.446 117.334   2
  -1 -24  -5 508.385 383.390   1
  -1  24  -5 622.384 712.709   1
  -1  24  -5 29.1372 157.480   2
   1  24   5 92.3063 166.829   2
   1 -24   5-27.6200 88.9235   3
  -1 -24  -5-175.388 133.350   4
  -1  24  -6-74.9678 167.938   1
  -1 -24  -6 511.368 454.309   1
  -1  24  -6-99.5528 285.711   2
   1 -24   6-115.607 315.204   3
  -1 -24  -6-67.0545 72.7366   4
   1  24   6-33.0619 140.252   2
  -1  24  -7-74.8734 301.078   1
  -1 -24  -7-85.2606 230.414   1
  -1  24  -7 307.491 501.768   2
  -1 -24  -7-193.427 170.967   4
   1 -24   7 208.647 254.225   3
   1  24   7 99.2188 187.145   2
  -1 -24  -8 380.880 219.593   4
   1  24   8 253.617 186.498   2
   1 -25  -8 65.7266 186.211   4
   1  25  -8-64.5148 306.674   2
   1 -25  -7 322.128 233.579   4
   1  25  -7-12.7341 188.823   2
  -1  25   7 171.021 188.273   2
   1 -25  -6-52.7217 160.730   4
   1  25  -6-115.760 83.6405   1
  -1  25   6-215.359 192.717   2
  -1 -25   6 207.946 254.681   3
   1  25  -6-411.485 505.569   2
  -1  25   5 146.103 144.746   2
   1  25  -5 211.618 290.511   2
   1 -25  -5 22.8304 110.810   4
   1  25  -5 835.962 686.826   1
   1 -25  -5 531.180 354.345   1
  -1 -25   5 340.130 389.016   3
  -1 -25   4 215.368 276.147   3
   1  25  -4 831.393 776.477   1
   1  25  -4 165.925 199.741   2
   1 -25  -4-63.8778 336.005   1
   1 -25  -4 131.425 282.349   4
  -1  25   4-73.9205 115.595   2
   1 -25  -3 186.015 228.772   4
   1  25  -3 76.0417 303.129   2
  -1  25   3-36.8627 25.8111   2
   1 -25  -3 65.5116 31.7969   1
   1  25  -3-146.702 276.319   1
  -1 -25   2 288.177 404.778   1
  -1  25   2 134.435 162.253   2
   1 -25  -2-327.476 359.001   1
   1  25  -2 530.371 359.471   2
   1 -25  -2 428.217 252.163   4
  -1  25   1 20.7022 49.7251   2
   1 -25  -1 146.160 161.645   1
   1  25  -1-110.136 123.451   2
  -1 -25   1 119.961 294.628   1
   1  25   0 349.983 316.345   2
  -1 -25   0 890.129 587.020   1
  -1  25   0 539.589 311.203   2
   1 -25   0 45.2070 368.241   1
  -1  25  -1 1468.12 570.996   2
   1 -25   1 717.273 354.717   3
  -1 -25  -1 1111.31 705.814   1
   1 -25   1 904.652 525.037   1
   1  25   1 580.784 396.435   2
  -1  25  -2 570.925 300.296   2
  -1 -25  -2 95.5096 223.791   1
   1  25   2 265.584 324.776   2
   1 -25   2 1078.20 722.229   1
   1 -25   2 498.103 348.261   3
  -1  25  -3 137.338 242.782   2
   1  25   3-54.9640 138.762   2
  -1  25  -3 78.8483 392.036   1
   1 -25   3-71.3533 348.345   3
  -1 -25  -3-95.6486 84.7083   1
   1 -25   4 273.636 236.406   3
  -1  25  -4 815.015 773.384   1
  -1  25  -4 189.076 244.565   2
   1  25   4 414.449 273.244   2
  -1 -25  -4 709.029 636.868   1
  -1  25  -5-225.535 301.403   2
   1 -25   5 80.9227 140.274   3
  -1  25  -5 5.09084 292.361   1
   1  25   5 56.7896 44.5494   2
  -1 -25  -5-79.7359 279.542   1
  -1  25  -6 156.399 373.895   1
  -1 -25  -6 641.734 472.187   1
  -1  25  -6 532.476 453.809   2
   1 -25   6 174.097 326.742   3
   1  25   6 74.5838 146.138   2
  -1  25  -7 718.347 640.726   2
   1  25   8 25.5888 34.7146   2
   1 -26  -7 335.922 233.099   4
   1  26  -7 746.961 648.842   2
  -1  26   6 130.746 195.952   2
   1 -26  -6-86.9184 155.638   1
   1  26  -6-93.8638 352.111   2
   1  26  -6 648.819 659.283   1
   1 -26  -6 278.935 281.137   4
  -1 -26   6-12.4439 237.788   3
   1  26  -5 923.024 630.968   2
   1 -26  -5 640.865 394.726   4
  -1 -26   5 883.140 502.071   3
  -1  26   5 248.126 201.832   2
   1 -26  -5 526.668 420.082   1
   1  26  -5 1059.52 967.580   1
   1 -26  -4 226.753 229.640   4
   1  26  -4 804.527 768.096   1
  -1 -26   4 441.749 328.614   3
  -1  26   4 290.456 166.448   2
   1 -26  -4 314.038 265.316   1
   1  26  -4 616.711 474.158   2
   1 -26  -3-185.232 225.042   1
   1  26  -3 217.440 190.708   2
  -1  26   3 25.6064 98.7710   2
   1  26  -2 203.227 320.705   2
  -1  26   2 21.6153 109.253   2
  -1 -26   2 568.622 491.462   1
   1 -26  -2-24.6040 170.598   1
   1  26  -1 247.346 242.323   2
  -1 -26   1-48.8320 224.776   1
  -1  26   1-141.196 175.312   2
   1 -26  -1 241.946 152.798   1
  -1  26   0 183.517 199.172   2
  -1 -26   0 157.082 290.263   1
   1  26   0 100.266 121.047   2
   1 -26   0 329.785 402.153   1
   1 -26   0 234.674 240.839   3
   1 -26   1 354.748 269.570   1
  -1  26  -1 356.767 391.862   2
  -1 -26  -1 1139.43 699.580   1
   1  26   1 533.732 342.130   2
   1  26   2-217.207 240.348   2
   1 -26   2 237.328 206.253   3
  -1  26  -2 144.534 121.863   2
  -1 -26  -3 470.003 460.594   1
   1  26   3 430.684 294.771   2
   1 -26   3 93.5240 178.805   3
  -1  26  -3 272.722 380.742   1
  -1  26  -3-36.9850 200.290   2
  -1  26  -4-143.510 293.541   2
   1  26   4 88.6395 151.047   2
  -1 -26  -4 324.781 368.286   1
   1 -26   4-344.549 338.287   3
  -1  26  -4 24.3132 359.486   1
  -1  26  -5-159.827 335.158   1
   1  26   5 53.8880 106.064   2
  -1 -26  -5 29.5492 62.1031   1
   1  26   6 459.950 269.987   2
  -1  26  -6-349.040 384.231   2
  -1 -26  -6 854.418 632.718   1
   1 -26   6 23.9684 263.820   3
   1  26   7 97.8896 161.630   2
  -1  26  -7 707.377 489.765   2
   1  27  -6-262.340 93.3504   2
  -1 -27   5 670.655 447.167   3
   1  27  -5-220.674 432.493   1
  -1  27   5-62.5383 154.407   2
   1  27  -5 286.498 386.646   2
   1 -27  -5-151.227 232.034   1
   1  27  -4 305.725 522.742   1
   1  27  -4 802.585 527.644   2
  -1  27   4 232.372 261.860   2
  -1 -27   4 96.6062 211.000   3
   1 -27  -4-30.0857 309.765   1
   1 -27  -3-252.296 283.591   1
   1  27  -3 20.0582 189.224   2
   1  27  -3-172.858 166.076   1
  -1 -27   3-120.627 112.656   3
  -1  27   3 68.1911 194.667   2
  -1  27   2-93.5666 158.085   2
   1  27  -2 243.810 198.172   2
   1 -27  -2 177.621 183.427   1
  -1 -27   1-3.99265 245.125   1
   1  27  -1 235.219 269.542   2
  -1  27   1 304.242 248.847   2
   1 -27  -1 187.815 364.558   1
  -1 -27   0 634.451 547.540   1
   1 -27   0 125.911 113.557   3
   1 -27   0-383.164 411.205   1
  -1  27   0-36.1138 227.126   2
   1  27   0 166.695 274.650   2
   1 -27   1 222.589 323.961   1
   1  27   1 114.847 346.995   2
   1 -27   1 184.993 241.335   3
  -1  27  -1 297.695 344.374   2
  -1 -27  -1 524.879 414.138   1
  -1 -27  -2 677.680 631.952   1
  -1  27  -2 664.682 452.759   2
  -1  27  -2 226.893 308.156   1
   1  27   2 513.181 332.794   2
   1 -27   2 204.396 200.000   3
  -1 -27  -3 216.850 170.231   1
  -1  27  -3 445.275 396.105   2
   1  27   3-80.5245 255.271   2
  -1  27  -3-48.6451 483.871   1
   1 -27   3 301.368 244.173   3
  -1  27  -4 408.210 472.510   1
   1  27   4 176.643 236.121   2
  -1  27  -4 80.7308 235.411   2
   1 -27   4 214.745 303.201   3
  -1 -27  -4 49.1225 179.696   1
  -1 -27  -5 513.012 494.192   1
   1 -27   5 306.476 331.752   3
  -1  27  -5 206.889 243.090   2
   1  27   5 220.591 255.200   2
  -1  27  -6 265.466 393.061   2
   1  28  -4 223.670 381.762   2
  -1  28   4 119.464 184.901   2
   1  28  -4 98.2634 330.939   1
  -1 -28   4 772.869 403.950   3
  -1  28   3-180.808 184.382   2
   1 -28  -3 274.690 336.896   1
   1  28  -3 131.115 426.881   2
   1  28  -3-15.5771 230.978   1
  -1 -28   3 51.2242 182.224   3
   1 -28  -2-487.088 544.276   1
  -1  28   2 282.870 190.779   2
   1  28  -2 307.584 473.732   2
   1  28  -2 1113.21 805.088   1
  -1  28   1-244.027 230.430   2
   1 -28  -1 77.3862 311.316   1
  -1 -28   1 257.505 447.019   1
   1  28  -1-186.844 235.852   2
  -1  28   0 249.990 299.534   2
   1  28   0-271.391 315.288   2
   1 -28   0 268.392 503.538   1
  -1 -28   0 87.5967 394.663   1
   1 -28   0 187.334 170.810   3
  -1  28  -1 508.276 381.650   2
   1 -28   1 2.08791 154.355   3
   1 -28   1-115.567 278.722   1
   1  28   1-180.535 298.333   2
  -1  28  -2 22.0153 128.113   2
  -1  28  -2 38.9872 66.9027   1
   1 -28   2-66.7893 108.607   3
  -1  28  -3 248.599 482.542   1
   1 -28   3 425.336 346.900   3
   1  28   3 127.269 84.0465   2
  -1  28  -3 141.588 154.740   2
  -1 -28  -3-601.436 492.115   1
   1 -28   4 391.702 437.757   3
   1  28   4 22.6402 128.149   2
  -1 -28  -4 482.311 420.215   1
  -1  28  -4 503.904 500.802   2
  -1  28  -5 626.243 618.868   2
   1 -28   5-291.999 303.871   3
  -1 -29   3-193.028 166.434   3
   1  29  -2 588.018 461.922   2
   1 -29  -2-98.5395 231.558   1
   1  29  -2 249.523 390.878   1
  -1 -29   1-133.959 221.022   1
  -1  29   1-274.865 292.649   2
   1  29  -1 229.403 327.454   2
   1 -29  -1-103.805 178.131   1
   1  29   0 346.509 399.145   2
  -1  29   0 283.258 345.664   2
  -1 -29   0-292.265 454.924   1
   1 -29   0-600.283 663.093   1
   1 -29   1-212.693 294.685   1
  -1  29  -1 197.322 234.689   2
   1  29   1 386.389 158.340   2
   1 -29   1 446.251 245.315   3
  -1 -29  -1-316.126 93.9978   1
  -1  29  -2 434.662 489.640   2
  -1 -29  -2 633.190 650.460   1
   1  29   2 192.113 198.952   2
   1 -29   3-185.594 230.235   3
  -1  29  -3 452.229 510.636   2
   1 -29   4-9.49270 203.747   3
  -1 -30   2 163.250 310.922   3
   1 -30   2-138.492 204.186   3
   1 -30   3-610.397 445.824   3
   2   0 -13 108.484 119.021   4
   2   0 -12 1217.77 739.882   1
  -2   0  12 393.510 332.837   3
   2   0 -12 642.430 301.899   4
  -2   0  11-125.577 103.661   3
   2   0 -11 59.5422 110.718   4
   2   0 -11-48.4675 222.247   1
   2   0 -10 30.0752 141.024   4
   2   0 -10-127.232 347.077   1
  -2   0  10 165.509 304.268   3
   2   0  -9-0.89155 46.6061   4
  -2   0   9 112.527 223.881   3
   2   0  -9-67.3392 130.736   1
  -2   0   8 4074.64 836.253   3
   2   0  -8 2957.99 965.290   1
   2   0  -8 2776.17 474.250   4
   2   0  -7-19.6851 77.6861   4
   2   0  -7-4.98000 269.158   1
  -2   0   7 48.7890 193.014   3
   2   0  -6 66.2322 79.5881   4
   2   0  -6 223.247 250.521   1
  -2   0   6 104.020 179.607   3
  -2   0   5 35.3074 61.4293   3
   2   0  -5 43.8325 77.0034   4
   2   0  -5 139.456 210.124   1
  -2   0   4 85752.5 2098.11   4
   2   0  -4 87585.3 3164.44   2
  -2   0   4 84433.4 3247.58   2
   2   0  -4 85947.3 1638.38   4
  -2   0   4 83976.0 3367.92   1
  -2   0   4 82279.6 2219.29   3
   2   0  -4 79916.1 3227.37   1
  -2   0   3-27.6372 37.1088   1
   2   0  -3-8.69893 20.9800   1
   2   0  -3 30.0416 77.7657   2
  -2   0   3-9.27566 33.6804   3
   2   0  -3-17.2204 21.2653   4
  -2   0   3-26.8699 39.0980   4
  -2   0   3 16.7337 39.3200   2
   2   0  -2 18555.5 572.066   4
  -2   0   2 18519.8 1070.59   1
   2   0  -2 17946.6 1050.41   1
   2   0  -2 17576.4 1197.85   2
  -2   0   2 18230.8 551.682   4
  -2   0   2 15579.1 1136.83   2
   2   0  -1-38.3709 110.877   2
  -2   0   1 92.5982 46.6170   2
  -2   0   1-11.5729 10.7559   4
   2   0  -1-10.0345 41.2128   4
  -2   0   1 4.86206 30.9137   1
  -2   0   1 6.36990 24.9569   3
   2   0  -1 71.3298 49.3264   1
  -2   0   0 223021. 2918.56   4
  -2   0   0 229933. 3092.40   3
  -2   0   0 232497. 3219.31   2
   2   0   0 228751. 3194.12   2
   2   0   0 226731. 2933.72   3
  -2   0  -1 19.0485 44.3364   1
   2   0   1 2.10415 55.4131   1
  -2   0  -1 45.7456 67.4317   4
  -2   0  -1 41.7481 29.6614   2
   2   0   1-22.7258 30.0434   2
   2   0   1 79.6164 115.640   3
  -2   0  -1 20.1886 27.2143   3
   2   0   2 114540. 2980.53   1
   2   0   2 113021. 2988.28   3
  -2   0  -2 110051. 2974.49   3
  -2   0  -2 108059. 2797.59   1
   2   0   3 29.3203 99.5961   3
  -2   0  -3-25.7365 45.3745   1
   2   0   3 116.685 93.9580   1
  -2   0  -3 66.9632 89.4472   3
  -2   0  -4 70429.7 3128.08   1
   2   0   4 69473.4 2992.61   3
  -2   0  -5 134.794 223.663   1
   2   0   5 40.0032 56.5872   2
   2   0   5-61.0558 107.459   3
   2   0   6 13920.9 787.148   2
   2   0   6 13593.4 1590.07   3
  -2   0  -6 10630.4 1590.86   1
  -2   0  -7 175.328 330.229   1
   2   0   7 169.031 264.421   3
   2   0   7 34.0180 89.1073   2
  -2   0  -8 6.08384 334.079   1
   2   0   8 296.429 323.484   3
  -2   0  -9 41.3799 124.458   4
  -2   0  -9 545.648 428.137   1
   2   0   9 37.6949 243.762   3
  -2   0 -10 314.152 343.102   1
   2   0  10 61.5314 224.504   3
  -2   0 -10-12.7667 116.094   4
   2   0  11 126.743 207.964   3
  -2   0 -11 135.471 219.176   1
  -2   0 -11 294.685 244.142   4
   2   0  12-28.3762 331.575   3
  -2   0 -12 111.564 484.825   1
  -2   0 -12-60.1371 129.075   4
   2   0  13 964.485 831.249   3
   2  -1 -13 251.186 232.937   4
   2   1 -13 465.569 256.972   4
  -2  -1  12 371.473 369.907   3
   2   1 -12-131.016 143.013   4
   2   1 -12 459.905 654.655   1
   2  -1 -12 433.941 667.673   1
   2  -1 -12 413.683 224.999   4
   2   1 -11 269.024 200.343   4
   2  -1 -11 288.242 228.301   4
   2   1 -11-97.0801 142.069   1
  -2  -1  11 238.758 288.242   3
   2  -1 -11-65.1137 103.217   1
  -2   1  11 332.727 365.100   3
   2  -1 -10 283.561 221.424   4
   2   1 -10 528.289 209.103   4
  -2  -1  10-78.9580 158.315   3
  -2   1  10 380.098 341.377   3
   2   1 -10 182.898 53.4223   1
   2  -1 -10 276.949 388.039   1
   2  -1  -9 237.282 173.617   4
   2   1  -9 304.505 171.406   4
   2   1  -9 293.650 254.598   1
  -2  -1   9 494.557 386.539   3
  -2   1   9-82.5685 194.274   3
  -2  -1   8 1567.45 511.717   3
   2  -1  -8 398.860 448.908   1
   2  -1  -8 1594.21 364.390   4
   2   1  -8 1050.80 298.867   4
  -2   1   8 525.495 241.045   3
   2  -1  -7 1963.55 361.102   4
   2  -1  -7 960.172 517.567   1
   2   1  -7 1923.60 359.905   4
   2   1  -7 1195.58 531.372   1
  -2  -1   7 2193.66 591.468   3
  -2   1   7 1080.12 468.431   3
   2   1  -6 2238.62 768.421   1
  -2   1   6 2424.04 522.698   3
   2   1  -6 4242.07 866.498   2
   2  -1  -6 3283.90 777.735   1
   2   1  -6 3773.70 462.975   4
  -2  -1   6 2960.37 595.815   3
   2  -1  -6 3785.79 456.715   4
   2  -1  -5 3789.17 407.542   4
   2   1  -5 2947.59 358.896   4
   2   1  -5 2876.16 667.667   1
  -2  -1   5 3994.68 607.402   3
   2   1  -5 2202.23 541.393   2
  -2   1   5 2668.41 471.086   3
   2  -1  -5 2313.38 609.752   1
  -2  -1   4 27666.9 1936.15   1
   2  -1  -4 30519.1 1979.32   1
  -2   1   4 28644.5 1194.58   4
  -2  -1   4 27351.5 1799.90   2
  -2  -1   4 31667.3 1387.80   3
  -2   1   4 29459.0 1321.19   3
  -2  -1   4 28492.3 1213.57   4
  -2   1   4 29385.1 1926.70   2
   2   1  -4 32963.6 1009.53   4
   2  -1  -4 32736.7 1032.08   4
   2   1  -4 28922.8 1890.10   2
   2   1  -4 28377.4 1927.60   1
  -2   1   4 30641.7 2048.89   1
   2  -1  -3 112.674 59.2877   4
  -2  -1   3 90.3333 126.502   1
  -2  -1   3 8.48678 9.15370   4
   2   1  -3 5.29008 22.3455   4
  -2   1   3 46.4279 39.8073   3
  -2   1   3 26.8115 87.7217   2
   2   1  -3 2.87518 90.1996   1
  -2  -1   3-1.01621 58.3599   2
  -2   1   3 52.9418 32.1823   4
  -2   1   3 28.2027 26.7014   1
   2  -1  -3 336.503 175.807   1
   2   1  -3 215.474 181.251   2
   2  -1  -2 10643.7 455.381   4
   2   1  -2 10864.4 406.377   4
  -2   1   2 9504.67 890.356   2
  -2   1   2 10826.1 443.845   4
  -2   1   2 10825.4 850.653   1
  -2  -1   2 10841.0 414.630   4
  -2  -1   2 8692.50 835.593   2
   2   1  -2 10155.5 923.422   2
  -2  -1   2 11191.7 838.713   1
   2   1  -2 10065.8 776.087   1
   2  -1  -2 10977.1 817.308   1
  -2   1   1 54651.1 1342.87   1
  -2  -1   1 52571.1 1195.06   1
  -2   1   1 54143.0 1065.71   4
  -2  -1   1 51295.0 1798.43   2
  -2   1   1 52772.7 1050.00   3
  -2  -1   1 53306.4 945.699   4
   2   1  -1 51220.2 1154.57   4
   2  -1  -1 52304.6 1187.61   1
  -2   1   1 53025.4 1873.15   2
  -2  -1   1 45293.6 1007.74   3
   2   1  -1 52585.0 1214.69   1
   2  -1  -1 50496.5 1234.98   4
   2   1  -1 46500.0 1751.84   2
   2  -1  -1 56102.8 901.558   3
   2   1   0 345051. 4155.33   2
   2   1   0 343279. 3655.39   3
   2  -1   0 336994. 3875.38   4
  -2  -1   0 332473. 3973.28   2
   2  -1   0 343176. 3543.75   3
  -2   1   0 340790. 3724.54   3
  -2  -1   0 327216. 3399.96   4
   2   1   0 338231. 3348.97   4
  -2   1   0 343854. 4035.56   2
  -2  -1   0 350144. 3871.73   3
  -2   1   0 330400. 3739.48   4
  -2  -1  -1 30.7900 20.2674   2
   2  -1   1 89.9392 79.1665   3
   2   1   1 28.3920 51.9262   1
  -2  -1  -1 13.3359 43.9103   1
   2   1   1-37.4291 41.6172   2
  -2   1  -1-3.29953 24.6405   4
  -2   1  -1-32.6787 70.5244   3
   2  -1   1-9.44768 38.8164   1
  -2  -1  -1 67.1872 107.102   3
  -2   1  -1 31.0472 42.5112   1
   2   1   1 15.7221 55.9573   3
  -2   1  -1 13.7305 24.0476   2
  -2   1  -2 31217.0 1572.54   3
  -2   1  -2 28245.6 1513.94   1
   2   1   2 29110.4 1520.64   3
   2  -1   2 29853.9 1537.66   1
  -2  -1  -2 32027.5 1628.49   3
   2  -1   2 27782.1 1511.61   3
   2   1   2 31148.7 1554.68   1
  -2  -1  -2 30267.0 1505.65   1
   2  -1   3 1466.45 425.206   1
  -2   1  -3 2184.78 466.684   3
  -2   1  -3 1680.14 419.982   1
   2   1   3 1812.88 462.426   1
   2  -1   3 1807.70 428.366   3
  -2  -1  -3 2129.36 459.625   1
   2   1   3 2830.04 560.089   3
  -2  -1  -3 1298.70 370.214   3
   2   1   4 1442.90 136.656   2
   2   1   4 1065.12 168.007   2
  -2   1  -4 1015.24 378.380   1
  -2  -1  -4 888.599 343.325   1
   2   1   4 382.868 212.387   3
   2  -1   5 6791.01 389.727   2
   2   1   5 8690.76 1158.84   3
  -2   1  -5 6393.83 1055.10   1
   2   1   5 7395.15 541.925   2
   2  -1   5 8362.52 1149.46   3
  -2  -1  -5 5639.83 1009.80   1
   2   1   6 7469.85 635.106   2
   2  -1   6 6980.21 493.174   2
  -2   1  -6 7047.84 1320.50   1
   2  -1   6 7115.77 1156.27   3
   2   1   6 7215.71 1143.37   3
  -2  -1  -6 6311.50 1122.41   1
  -2   1  -7 2083.59 750.817   1
  -2  -1  -7 4309.01 1085.21   1
   2   1   7 3102.25 457.746   2
   2  -1   7 3393.55 841.354   3
   2   1   7 3567.49 863.780   3
   2  -1   7 2762.12 350.057   2
  -2  -1  -8 23.7424 69.0819   4
  -2  -1  -8-152.941 325.465   1
  -2   1  -8-40.1622 127.235   1
   2  -1   8-152.962 311.069   3
   2   1   8 56.9415 227.992   3
  -2  -1  -9-89.2218 184.969   4
  -2   1  -9 300.928 351.003   4
  -2   1  -9 77.9573 311.485   1
  -2  -1  -9-20.7801 357.382   1
   2   1   9 103.008 267.534   3
   2  -1   9 498.120 343.683   3
  -2   1 -10 311.165 268.291   4
  -2  -1 -10 208.004 271.340   4
  -2  -1 -10 538.416 606.421   1
  -2   1 -10 701.420 623.651   1
   2  -1  10-36.8689 145.505   3
   2   1  10 1207.61 634.121   3
   2   1  11 381.943 356.750   3
  -2   1 -11-172.559 360.817   1
  -2  -1 -11 362.791 388.069   4
  -2  -1 -11 493.213 580.695   1
   2  -1  11-66.8015 902.710   3
  -2   1 -11 149.220 259.303   4
  -2   1 -12 38.5284 162.322   4
   2   1  12-127.907 102.657   3
  -2   1 -12 357.848 454.817   1
  -2  -1 -12-101.378 61.0196   4
  -2  -1 -12 175.117 261.550   1
   2  -1  12-362.039 472.534   3
   2   1  13 489.002 482.469   3
   2   2 -13 108.227 190.277   4
   2  -2 -13 261.268 214.336   4
   2   2 -12 190.424 432.362   1
  -2  -2  12 118.775 242.075   3
   2  -2 -12 271.919 218.876   4
   2   2 -12 19.9268 83.6147   4
   2  -2 -12 776.758 719.350   1
   2  -2 -11 145.676 82.4224   4
   2   2 -11 410.100 249.369   4
   2   2 -11-17.8338 273.723   1
  -2   2  11 787.627 521.787   3
  -2  -2  11 180.206 254.169   3
   2  -2 -11 322.857 432.252   1
   2   2 -10 57.4677 92.3294   4
   2  -2 -10 612.480 590.856   1
  -2   2  10 296.103 317.739   3
   2  -2 -10 149.010 151.665   4
  -2  -2  10-134.906 281.565   3
   2   2 -10 169.879 143.494   1
   2  -2  -9 236.906 335.047   1
  -2   2   9 161.471 75.8832   3
   2   2  -9-58.8098 33.5813   1
   2   2  -9 108.696 117.316   4
  -2  -2   9 178.483 206.276   3
   2  -2  -9 195.659 166.117   4
  -2   2   8 418.448 296.636   3
  -2  -2   8 507.434 340.201   3
   2   2  -8 230.409 98.8548   4
   2   2  -8 252.042 273.231   1
   2  -2  -8 1086.17 545.202   1
   2  -2  -8 155.517 111.840   4
   2   2  -7 1804.08 389.168   4
  -2  -2   7 2411.24 586.616   3
   2  -2  -7 1417.19 620.360   1
   2   2  -7 830.203 449.800   1
  -2   2   7 2099.78 545.213   3
   2  -2  -7 1495.75 349.395   4
   2   2  -7 2445.38 645.822   2
   2  -2  -6 2443.66 359.974   4
   2   2  -6 2942.05 400.630   4
   2  -2  -6 2353.76 680.523   1
  -2  -2   6 2004.59 497.022   3
  -2   2   6 3175.15 585.282   3
   2   2  -6 2429.14 607.178   2
   2   2  -6 2659.12 788.233   1
   2   2  -5 18367.8 1599.94   2
   2  -2  -5 21412.5 1883.58   1
  -2  -2   5 21746.8 1382.80   3
  -2   2   5 19678.1 1263.05   3
   2  -2  -5 21051.2 952.164   4
   2   2  -5 21281.1 1904.34   1
   2   2  -5 22573.4 979.387   4
  -2  -2   4 4497.60 476.220   4
   2   2  -4 4596.44 372.827   4
   2   2  -4 3951.27 719.127   2
   2   2  -4 5345.53 833.457   1
   2  -2  -4 5579.89 430.686   4
  -2  -2   4 5147.38 806.740   2
  -2  -2   4 4665.24 802.452   1
  -2   2   4 5766.96 857.570   2
  -2  -2   4 5521.47 576.330   3
  -2   2   4 5209.44 547.893   3
   2  -2  -4 3893.96 704.965   1
  -2   2   4 3821.98 730.670   1
   2   2  -3 1697.00 417.924   2
   2  -2  -3 1228.88 177.840   4
  -2  -2   3 1162.19 343.658   2
  -2  -2   3 1255.23 350.034   1
   2   2  -3 1212.47 152.680   4
  -2  -2   3 1107.26 189.702   4
  -2   2   3 1228.84 344.322   2
  -2   2   3 1414.63 216.784   4
  -2   2   3 1133.49 190.260   3
   2  -2  -3 1456.20 379.747   1
  -2   2   3 853.682 333.281   1
   2   2  -3 637.506 308.252   1
  -2   2   2 12469.9 937.151   1
  -2  -2   2 14296.5 965.850   1
   2  -2  -2 14222.3 925.520   1
  -2  -2   2 11394.8 988.396   2
   2  -2  -2 13024.4 532.473   4
   2   2  -2 13617.4 1124.44   2
   2   2  -2 13235.9 416.822   4
  -2  -2   2 13656.3 446.171   4
  -2   2   2 13082.5 504.576   4
  -2   2   2 12193.4 1042.84   2
   2   2  -2 14225.8 950.734   1
  -2   2   1 1400.99 234.664   1
  -2  -2   1 1342.69 284.894   2
  -2   2   1 1660.87 197.275   4
   2  -2  -1 735.124 168.602   4
   2   2  -1 1487.85 227.769   1
  -2  -2   1 1280.76 132.272   4
   2  -2  -1 1170.70 195.875   1
  -2  -2   1 1225.91 190.921   1
   2   2  -1 955.553 249.142   2
  -2   2   1 1068.97 143.810   3
   2   2  -1 1335.51 182.803   4
   2  -2  -1 1372.24 137.036   3
  -2  -2   0 17191.1 876.134   2
  -2   2   0 18308.7 914.198   4
  -2  -2   0 16375.1 830.466   3
   2  -2   0 16048.4 764.858   3
   2   2   0 17053.1 941.745   2
  -2  -2   0 17602.5 713.905   4
   2   2   0 18290.8 722.412   4
  -2   2   0 17399.8 629.892   1
  -2   2   0 15970.1 765.486   3
   2  -2   0 18750.6 696.476   1
   2   2   0 17315.6 835.389   3
   2   2   1 158394. 2639.85   1
  -2  -2  -1 165290. 1964.77   2
   2   2   1 162018. 2345.39   2
   2  -2   1 157745. 2776.61   4
  -2  -2  -1 158870. 3189.07   3
   2  -2   1 156660. 3056.54   3
  -2   2  -1 156072. 2808.19   4
   2  -2   1 162561. 2838.24   1
  -2  -2  -1 164003. 2560.43   1
  -2   2  -1 170713. 3051.62   1
  -2   2  -1 155263. 2965.01   3
  -2  -2  -2 21198.8 1259.52   1
  -2  -2  -2 22088.4 459.124   2
   2   2   2 20981.9 645.709   2
  -2   2  -2 21239.5 327.467   2
  -2   2  -2 20089.4 1283.82   1
  -2   2  -2 19637.4 1221.24   3
   2  -2   2 21501.0 1341.20   3
   2   2   2 20705.5 1255.16   1
  -2  -2  -2 19678.1 1288.37   3
   2  -2   2 22175.7 1366.78   1
   2   2   2 19631.3 1253.60   3
  -2  -2  -3 20847.3 1475.90   1
   2   2   3 21001.4 437.074   2
  -2   2  -3 19926.4 1367.05   3
  -2  -2  -3 23703.7 1572.06   3
   2  -2   3 20226.6 1504.51   3
  -2   2  -3 20467.9 1552.31   1
   2   2   3 21497.2 1473.96   3
   2  -2   3 21081.8 1588.76   1
   2   2   3 20105.5 1514.49   1
   2   2   4 894.791 112.571   2
  -2   2  -4 533.759 320.597   1
   2  -2   4 793.384 68.7311   2
  -2  -2  -4 1639.10 491.630   1
   2   2   4 913.791 332.575   3
   2  -2   4 884.348 326.660   3
  -2   2  -5 15344.6 1672.49   1
   2  -2   5 16668.9 527.930   2
   2   2   5 17013.6 920.044   2
   2   2   5 17389.7 1603.28   3
  -2  -2  -5 16518.0 1724.67   1
   2  -2   5 17054.8 1653.86   3
   2   2   6 426.018 176.973   2
  -2   2  -6 848.505 421.971   1
   2  -2   6 716.364 140.908   2
  -2  -2  -6 142.239 72.4706   1
   2   2   6 612.949 352.184   3
   2  -2   6 1031.13 461.732   3
   2   2   7-25.2741 82.3462   2
   2  -2   7 127.354 60.8740   2
  -2  -2  -7 71.6151 193.913   1
   2   2   7 216.221 259.240   3
  -2   2  -7 34.6686 246.950   1
   2  -2   7 150.221 267.881   3
  -2  -2  -8 513.622 468.308   1
   2  -2   8-83.6770 71.7955   3
  -2  -2  -8 393.192 259.077   4
  -2   2  -8 131.975 301.961   1
   2   2   8 743.328 415.077   3
  -2  -2  -9 558.127 599.193   1
   2  -2   9 395.143 305.216   3
   2   2   9 636.691 439.361   3
  -2  -2  -9 213.409 242.199   4
  -2   2  -9-115.275 110.582   1
  -2   2 -10 209.621 244.740   4
  -2  -2 -10-91.4442 135.494   4
  -2  -2 -10 318.884 512.720   1
  -2   2 -10-89.9274 68.7268   1
   2  -2  10 541.817 605.241   3
   2   2  10-218.834 403.738   3
  -2  -2 -11 40.7842 123.371   4
  -2   2 -11 23.7534 195.011   4
   2  -2  11-176.664 345.729   3
  -2   2 -11-410.027 184.392   1
  -2  -2 -11 482.829 686.647   1
   2   2  11-14.1240 232.474   3
  -2  -2 -12 96.5541 101.216   4
  -2   2 -12 41.2578 274.203   1
   2   2  12 518.117 616.684   3
  -2  -2 -12 148.701 245.344   1
   2  -2  12 118.051 283.549   3
  -2   2 -12 12.2912 157.837   4
   2   2  13 4.37507 220.680   3
   2   3 -13 75.9762 99.1012   4
  -2  -3  13 570.084 451.675   3
   2   3 -12-78.3363 56.4444   4
   2  -3 -12 199.316 183.476   4
  -2  -3  12 392.338 412.784   3
   2   3 -12 268.534 476.852   1
   2  -3 -12 393.857 384.481   1
   2   3 -11 78.5987 132.488   4
   2  -3 -11-128.951 273.612   1
  -2  -3  11 365.455 393.240   3
  -2   3  11 92.9688 145.861   3
   2  -3 -11 255.908 206.186   4
   2   3 -10-40.3200 83.0276   4
   2  -3 -10 54.7811 62.9891   4
  -2  -3  10 103.787 184.484   3
   2   3 -10 252.366 334.504   1
  -2   3  10 444.984 336.964   3
   2  -3 -10-15.1327 168.292   1
  -2   3   9 906.940 461.870   3
  -2  -3   9 319.128 336.305   3
   2   3  -9 1346.01 352.827   4
   2  -3  -9 1664.13 373.716   4
   2   3  -9 404.278 460.378   1
   2  -3  -9 268.161 253.048   1
   2  -3  -8 263.596 83.4389   1
   2   3  -8 306.262 157.836   4
   2   3  -8 415.724 440.123   1
   2  -3  -8 246.499 132.009   4
   2   3  -8 423.434 336.259   2
  -2   3   8 820.093 413.778   3
  -2  -3   8 146.198 265.541   3
   2  -3  -7 584.265 200.084   4
   2   3  -7 458.317 177.978   4
   2   3  -7 304.990 257.509   2
   2   3  -7 369.069 411.670   1
  -2  -3   7 462.147 323.025   3
   2  -3  -7 239.585 263.198   1
  -2   3   7 231.690 191.949   3
   2  -3  -6 21506.7 1080.61   4
  -2  -3   6 16137.1 1417.79   3
   2  -3  -6 17383.7 1868.66   1
   2   3  -6 18780.1 1001.71   4
   2  -3  -6 21493.2 1187.50   3
  -2   3   6 20760.2 1479.57   3
   2   3  -6 17838.4 1714.16   2
   2   3  -6 17752.7 1940.68   1
   2   3  -5 3339.46 372.324   4
   2  -3  -5 3183.22 368.437   4
  -2  -3   5 2634.65 496.649   3
  -2   3   5 2897.01 463.290   3
   2   3  -5 2609.12 696.012   1
   2   3  -5 3948.43 754.779   2
   2  -3  -5 2944.29 699.917   1
   2  -3  -5 3202.15 401.511   3
   2  -3  -4 14389.3 1352.90   1
  -2   3   4 13431.9 1447.72   1
   2  -3  -4 16389.8 743.795   4
  -2  -3   4 16914.6 1395.29   2
   2   3  -4 15683.8 688.419   4
  -2  -3   4 14555.0 943.994   3
   2   3  -4 16676.2 1470.81   2
  -2  -3   4 15963.4 1492.20   1
  -2   3   4 14741.7 894.752   3
   2   3  -4 14109.2 1393.06   1
   2   3  -3 49872.2 954.671   4
  -2  -3   3 48301.9 2194.87   2
  -2   3   3 48150.6 1271.54   4
  -2   3   3 47743.0 2285.70   1
  -2   3   3 47808.2 2347.62   2
   2  -3  -3 47089.8 2200.76   1
   2   3  -3 44073.8 2251.19   2
   2  -3  -3 49339.4 1144.15   4
   2   3  -3 48415.4 2221.68   1
  -2  -3   3 49648.9 1281.67   4
  -2   3   3 49217.7 1215.31   3
  -2  -3   3 47905.6 2258.61   1
   2  -3  -2 16.4307 36.2613   4
   2   3  -2 52.2790 17.8962   4
   2   3  -2-8.83929 21.4513   1
   2  -3  -2-6.40806 59.3394   1
  -2  -3   2 74.0394 78.2442   2
  -2   3   2 14.7472 7.87700   4
   2   3  -2 4.42194 93.6511   2
  -2  -3   2 20.3088 62.6872   1
  -2   3   2 114.663 87.8731   1
  -2  -3   1 9005.30 305.151   4
  -2   3   1 9714.48 495.879   4
   2   3  -1 9084.78 627.377   1
  -2   3   1 9472.88 655.749   1
   2   3  -1 9559.73 829.386   2
   2   3  -1 8490.78 434.865   4
  -2  -3   1 8414.13 733.692   2
   2   3  -1 8939.18 549.670   1
   2  -3  -1 8224.19 569.579   1
   2  -3  -1 8636.29 562.039   4
   2   3   0 120305. 2179.23   3
  -2   3   0 123084. 1978.59   1
  -2  -3   0 120226. 1646.91   1
   2  -3   0 116291. 2546.07   4
   2   3   0 124820. 2595.41   2
  -2  -3   0 117812. 1713.78   4
   2  -3   0 123353. 2078.51   1
  -2   3   0 118571. 1989.16   3
  -2  -3   0 114598. 2244.30   3
   2   3   0 120045. 1716.47   1
  -2  -3   0 120551. 2310.10   2
   2  -3   0 123971. 2180.30   3
  -2   3   0 118510. 2372.05   4
  -2   3  -1 182686. 3154.97   3
   2  -3   1 188330. 3450.49   3
  -2  -3  -1 190189. 2074.59   2
   2   3   1 189745. 3018.43   1
   2   3   1 193279. 2650.48   2
  -2   3  -1 183575. 3303.32   1
   2   3   1 182067. 3367.43   3
  -2  -3  -1 188257. 2869.05   1
  -2   3  -1 194487. 3297.19   4
   2  -3   1 184817. 3185.15   4
  -2   3  -1 192533. 3077.59   1
  -2  -3  -1 181411. 3453.37   3
  -2  -3  -2 103.867 42.4292   2
  -2   3  -2 63.2349 26.3383   2
  -2   3  -2 55.6091 82.7977   4
   2  -3   2 0.86357 72.1123   1
  -2   3  -2-98.4968 108.502   1
   2   3   2 81.0344 87.2406   1
  -2  -3  -2 152.376 132.009   1
  -2   3  -2 36.8116 54.8955   3
  -2  -3  -2 50.8921 67.0678   3
   2  -3   2-53.1280 109.583   3
   2   3   2 83.5999 48.4691   2
   2   3   2 128.996 128.878   3
  -2  -3  -3 4167.77 661.906   1
   2   3   3 4173.45 225.951   2
  -2  -3  -3 4008.81 661.919   3
  -2   3  -3 3842.39 307.122   2
   2   3   3 3500.99 597.254   3
  -2   3  -3 4749.53 664.114   3
   2   3   3 3876.13 678.107   1
   2  -3   3 3451.45 649.244   1
  -2   3  -3 4141.78 712.055   1
   2  -3   3 5731.98 807.384   3
   2   3   4 6675.47 932.519   3
  -2   3  -4 7556.51 515.631   2
  -2  -3  -4 8335.31 1075.00   1
   2  -3   4 8960.15 277.722   2
   2  -3   4 9295.87 1135.44   3
   2   3   4 8581.31 353.219   2
  -2   3  -4 8821.26 1185.31   1
   2   3   5 1075.53 184.826   2
  -2   3  -5 455.354 373.045   1
   2  -3   5 790.299 107.394   2
   2   3   5 1236.60 272.320   2
  -2   3  -5 1015.19 206.540   2
   2  -3   5 850.226 411.844   3
  -2  -3  -5 1073.90 445.948   1
   2   3   5 741.452 339.197   3
   2  -3   6 6554.46 393.111   2
   2   3   6 5193.79 600.581   2
  -2  -3  -6 6633.56 1248.26   1
   2  -3   6 6400.71 1134.09   3
   2   3   6 5983.97 1046.08   3
  -2   3  -6 9249.96 1437.33   1
  -2  -3  -7 687.079 340.284   4
  -2   3  -7 362.510 331.359   1
   2  -3   7 285.992 102.039   2
  -2  -3  -7 313.963 318.940   1
   2  -3   7 282.514 358.256   3
   2   3   7 613.971 373.093   3
   2   3   7 148.244 106.488   2
   2   3   8 422.877 251.573   3
  -2  -3  -8 510.880 437.912   1
   2  -3   8 66.7262 36.6410   3
  -2  -3  -8 749.046 287.129   4
  -2   3  -8 142.846 171.567   1
   2   3   9 372.731 324.533   3
  -2  -3  -9-219.601 137.333   1
  -2   3  -9-183.208 299.710   1
   2  -3   9 460.225 350.069   3
  -2  -3  -9 441.540 270.335   4
  -2  -3 -10 720.823 347.145   4
  -2   3 -10-86.7238 164.163   4
  -2  -3 -10 1500.44 846.783   1
  -2   3 -10 1126.83 714.097   1
   2  -3  10-13.7391 298.223   3
   2   3  10-309.115 295.530   3
  -2   3 -11 80.1512 193.537   4
   2  -3  11 1136.34 725.145   3
  -2  -3 -11 115.651 281.193   4
  -2  -3 -11 487.912 592.780   1
  -2   3 -11 308.706 408.639   1
   2   3  11 244.395 338.915   3
  -2   3 -12-120.933 114.496   4
  -2  -3 -12 114.905 196.470   4
  -2   3 -12 197.886 567.431   1
   2  -3  12 112.914 321.059   3
   2   3  12 272.861 262.156   3
  -2  -3 -12 177.941 299.641   1
   2   3  13 209.243 284.185   3
   2   4 -13-48.6532 76.5901   4
  -2  -4  13-383.305 419.239   3
   2  -4 -12 286.448 552.249   1
   2  -4 -12 104.086 156.348   4
   2   4 -12 338.759 462.053   1
   2   4 -12-189.396 144.447   4
  -2  -4  12-286.494 331.621   3
   2  -4 -11 391.488 211.057   4
   2   4 -11 243.043 160.449   4
   2   4 -11 183.951 154.642   1
  -2  -4  11 351.055 227.691   3
   2  -4 -11 315.376 320.457   1
   2   4 -10 1489.29 370.034   4
   2  -4 -10 1172.81 384.017   4
  -2  -4  10 316.775 306.129   3
   2   4 -10-297.707 489.675   1
  -2   4  10 1555.95 586.924   3
   2  -4 -10 49.0240 383.935   1
   2  -4  -9 797.858 461.252   1
   2   4  -9 2092.81 911.784   1
   2  -4  -9 1381.73 333.870   4
   2   4  -9 1847.03 390.958   4
  -2  -4   9 2437.99 793.107   3
  -2   4   9 1345.20 508.833   3
  -2   4   8 201.250 222.674   3
  -2  -4   8-30.6424 111.545   3
   2   4  -8 221.897 126.487   4
   2  -4  -8 45.7879 59.7245   4
   2   4  -8 278.245 262.427   2
   2   4  -8 119.763 355.220   1
   2  -4  -8 312.413 269.751   1
  -2  -4   7 10858.2 1287.03   3
   2  -4  -7 14623.1 1842.23   1
   2   4  -7 11729.3 867.545   4
  -2   4   7 11830.2 1241.75   3
   2   4  -7 9836.80 1560.66   1
   2  -4  -7 10872.5 835.464   4
   2   4  -7 12741.7 1553.78   2
   2   4  -6 40.7649 89.5809   4
   2  -4  -6 119.538 129.601   4
   2  -4  -6 18.2521 50.6221   3
  -2  -4   6 334.505 252.786   3
  -2   4   6 307.670 197.358   3
   2   4  -6 85.7231 240.167   2
   2   4  -6 328.795 378.366   1
   2  -4  -6 147.903 226.483   1
   2  -4  -5 7414.21 610.844   3
   2  -4  -5 8069.32 1190.02   1
  -2   4   5 6484.67 719.208   3
   2   4  -5 7706.76 559.219   4
   2   4  -5 6662.26 1049.91   2
   2  -4  -5 6852.83 554.857   4
  -2  -4   5 8310.23 873.577   3
   2   4  -5 5579.20 1055.05   1
   2  -4  -4 1203.55 205.394   4
   2   4  -4 1118.02 179.907   4
   2  -4  -4 1089.56 405.379   1
  -2  -4   4 1366.27 291.054   3
   2   4  -4 639.466 332.184   1
  -2   4   4 1308.96 254.394   3
  -2  -4   4 1132.00 409.970   1
   2   4  -4 468.468 279.927   2
   2  -4  -4 1284.58 200.272   3
   2   4  -3 90.1012 94.6820   1
  -2   4   3 12.2605 32.0797   4
  -2  -4   3 27.4742 118.297   1
   2  -4  -3-26.5634 77.5869   1
  -2   4   3-38.8992 60.8302   1
   2  -4  -3 15.5604 49.2807   4
  -2   4   3-17.2470 29.3640   3
   2   4  -3 12.8694 18.3779   4
  -2  -4   3-59.1703 70.2020   2
   2   4  -3-61.7908 122.902   2
  -2  -4   2 38885.4 1785.68   2
   2   4  -2 41082.2 1954.28   2
   2   4  -2 38991.0 602.791   4
  -2   4   2 37830.5 1757.29   1
   2  -4  -2 38402.4 1030.91   4
  -2   4   2 39764.7 977.810   4
  -2  -4   2 36206.6 1633.37   1
   2   4  -2 36847.3 1742.43   1
  -2  -4   2 37733.1 752.399   4
   2  -4  -2 37813.2 1628.02   1
   2   4  -1 18087.7 849.473   1
   2   4  -1 15205.3 497.651   4
  -2  -4   1 17647.2 357.282   4
  -2  -4   1 15773.1 1008.73   2
   2   4  -1 17423.2 1143.86   2
  -2   4   1 16903.7 973.694   1
   2  -4  -1 15447.6 788.142   4
  -2   4   1 15783.2 652.417   4
   2  -4  -1 15345.2 839.105   1
   2   4  -1 17097.2 960.957   1
   2   4   0 21.5856 40.2059   2
  -2   4   0 74.5521 67.6922   1
  -2  -4   0-20.9984 7.67512   3
   2  -4   0-9.89968 51.7445   3
   2   4   0-10.0343 12.9224   3
   2  -4   0-26.1301 55.5937   4
  -2  -4   0-7.87322 10.4004   2
  -2   4   0 26.6650 15.2779   3
   2  -4   0 18.7556 17.3395   1
  -2  -4   0 10.3448 33.9279   4
   2   4   0 20.0573 42.6815   1
  -2  -4   0-25.0916 47.2549   1
  -2   4   0 45.4021 37.5089   4
   2  -4   1 4634.88 552.223   3
  -2  -4  -1 4705.13 325.034   2
   2   4   1 5050.10 446.092   2
   2  -4   1 4242.31 497.235   4
   2   4   1 4582.85 551.551   3
  -2   4  -1 5130.37 523.144   3
  -2   4  -1 6290.94 639.656   4
   2   4   1 4104.45 477.118   1
  -2  -4  -1 5085.94 501.451   1
  -2  -4  -1 3580.55 484.324   3
  -2   4  -1 4583.86 575.343   1
  -2   4  -1 4304.85 484.462   1
  -2  -4  -2 7394.13 752.464   1
   2   4   2 7905.17 811.448   1
  -2   4  -2 6614.28 832.801   1
  -2  -4  -2 7300.01 383.163   2
  -2   4  -2 7305.86 289.600   2
   2   4   2 7068.73 424.147   2
   2   4   2 7350.78 769.977   3
  -2   4  -2 7310.67 729.212   4
  -2   4  -2 6452.78 679.527   3
   2  -4   2 6838.79 781.288   3
  -2  -4  -2 6943.34 798.533   3
   2  -4   2 7253.39 835.374   1
   2   4   3 6141.11 864.040   1
  -2  -4  -3 6415.45 830.746   3
   2  -4   3 5289.67 374.843   2
   2   4   3 5370.71 288.322   2
   2  -4   3 6027.90 831.303   3
  -2   4  -3 5349.43 390.456   2
   2  -4   3 5956.45 870.077   1
  -2   4  -3 5707.07 717.956   3
   2   4   3 5540.69 743.778   3
  -2   4  -3 4314.77 738.602   1
  -2  -4  -3 6516.67 870.570   1
  -2   4  -4 572.676 168.513   2
   2   4   4 704.083 108.855   2
   2  -4   4 605.589 86.5058   2
  -2  -4  -4 611.097 270.652   1
  -2   4  -4 870.370 321.363   1
   2   4   4 665.936 265.221   3
   2  -4   5 5280.43 271.276   2
   2   4   5 5472.01 401.011   2
  -2  -4  -5 5180.76 939.837   1
   2  -4   5 4806.94 889.733   3
  -2   4  -5 4996.95 518.864   2
   2   4   5 5141.74 867.489   3
  -2   4  -5 6111.56 1102.08   1
   2  -4   6 113.731 49.1156   2
  -2  -4  -6 56.1505 384.850   1
   2   4   6 174.622 97.5720   2
  -2   4  -6 288.062 146.159   1
  -2   4  -6 81.0532 86.4718   2
   2  -4   6-120.353 254.356   3
   2   4   6-66.1137 143.265   2
   2   4   6 84.8341 195.613   3
   2   4   7 2303.68 677.355   3
   2   4   7 1424.88 295.225   2
   2   4   7 1569.03 383.578   2
  -2  -4  -7 2406.90 557.599   4
   2  -4   7 1770.30 683.514   3
  -2  -4  -7 489.769 384.410   1
   2  -4   7 2105.88 240.114   2
  -2   4  -7 1989.69 818.274   1
   2   4   8 85.6739 121.718   2
  -2  -4  -8 30.8618 95.6984   4
  -2   4  -8 190.500 340.424   1
   2   4   8-137.160 97.3942   3
   2  -4   8 215.191 206.518   3
  -2  -4  -8 139.422 242.638   1
   2   4   9 624.470 591.463   3
  -2   4  -9 426.125 466.220   1
  -2  -4  -9 499.795 251.199   4
   2  -4   9 941.537 474.067   3
  -2  -4  -9 412.025 428.439   1
  -2  -4 -10 21.8874 56.6157   4
  -2   4 -10-89.0917 141.869   4
   2   4  10-15.3191 252.364   3
  -2   4 -10 110.054 333.810   1
   2  -4  10 794.568 685.977   3
  -2  -4 -10-232.743 351.221   1
  -2  -4 -11 459.632 297.324   4
   2  -4  11 385.220 93.4662   3
  -2   4 -11 294.642 288.581   4
  -2   4 -11 314.044 482.233   1
   2   4  11 262.095 308.640   3
  -2  -4 -11 153.202 350.387   1
  -2  -4 -12 122.747 224.958   4
  -2   4 -12 150.035 214.075   4
  -2   4 -12 361.354 446.736   1
   2  -4  12 426.311 272.635   3
   2   4  12 484.164 601.294   3
  -2  -4 -12 547.979 555.907   1
   2   4  13 543.657 495.038   3
   2   5 -13 135.209 164.470   4
  -2  -5  13-408.179 472.162   3
   2  -5 -12 56.7169 355.388   1
   2   5 -12 571.399 692.142   1
  -2  -5  12 929.109 620.125   3
   2  -5 -12 68.4164 153.259   4
   2   5 -12-67.9118 102.144   4
   2  -5 -11-223.516 337.586   1
   2  -5 -11 78.9798 121.690   4
   2   5 -11 327.792 528.157   1
  -2  -5  11 263.292 381.738   3
   2   5 -11 451.805 271.815   4
   2  -5 -10 1267.26 688.629   1
   2   5 -10 186.300 173.538   4
  -2  -5  10 327.653 267.688   3
  -2   5  10 136.782 192.741   3
   2  -5 -10 772.356 321.809   4
   2   5 -10 365.359 496.884   1
   2   5  -9 109.801 120.525   4
   2  -5  -9 53.4500 117.301   4
   2   5  -9-145.025 241.283   1
   2   5  -9 118.871 304.423   2
  -2  -5   9 284.542 331.972   3
  -2   5   9 508.627 349.634   3
   2  -5  -9 55.8667 171.791   1
  -2  -5   8 555.992 341.398   3
   2   5  -8 1753.92 646.852   2
   2   5  -8 1254.22 330.979   4
   2  -5  -8 418.628 422.878   1
   2   5  -8 239.773 468.976   1
  -2   5   8 748.557 335.088   3
   2  -5  -8 727.793 234.828   4
   2  -5  -7 884.367 231.389   4
  -2   5   7 1077.22 393.984   3
   2   5  -7 1165.57 288.296   4
   2   5  -7 293.542 316.513   2
  -2  -5   7 847.799 356.806   3
   2   5  -7 595.425 480.662   1
   2  -5  -7 1184.37 487.115   1
   2  -5  -6 363.280 153.519   4
   2   5  -6 383.381 139.842   4
   2   5  -6 212.648 287.336   1
   2  -5  -6 414.492 150.874   3
  -2  -5   6 78.4165 92.6935   3
   2   5  -6 74.2898 101.041   2
  -2   5   6 424.680 241.884   3
   2  -5  -6 387.306 247.659   1
   2  -5  -5 6133.46 526.511   4
   2  -5  -5 6223.17 998.023   1
   2   5  -5 6306.27 517.146   4
   2  -5  -5 6387.93 569.255   3
  -2  -5   5 5902.54 736.291   3
  -2   5   5 6264.03 675.665   3
   2   5  -5 6487.01 1080.68   1
   2   5  -5 6871.93 1043.04   2
   2   5  -4 25321.4 1844.51   2
   2  -5  -4 23577.3 1831.11   1
  -2   5   4 24318.4 1068.12   3
   2  -5  -4 24222.1 952.241   4
   2  -5  -4 24913.8 931.322   3
   2   5  -4 23663.8 823.592   4
   2   5  -4 22010.9 1800.33   1
   2   5  -3 20302.9 566.407   4
  -2   5   3 19202.4 838.853   4
   2  -5  -3 18188.0 1342.65   1
  -2  -5   3 19419.6 1382.50   2
   2   5  -3 20846.7 1580.70   1
  -2   5   3 19405.0 639.514   3
  -2  -5   3 18384.7 1420.82   1
   2  -5  -3 18837.8 548.181   3
   2  -5  -3 21209.4 811.897   4
  -2   5   3 17793.2 1460.26   1
   2   5  -3 18842.8 1483.94   2
   2   5  -2 5573.93 726.298   2
   2  -5  -2 5631.13 419.788   4
  -2  -5   2 5195.13 655.399   2
  -2   5   2 5927.44 727.779   1
  -2   5   2 5134.73 358.634   4
   2   5  -2 4710.51 658.463   1
   2  -5  -2 4378.64 576.404   1
   2   5  -2 5348.55 614.794   1
   2   5  -2 6882.95 233.157   4
   2   5  -1 13842.2 809.597   1
  -2  -5   1 12501.2 881.586   2
   2  -5  -1 13065.3 519.906   3
  -2   5   1 14021.4 627.907   4
  -2   5   1 13059.3 909.945   1
   2  -5  -1 12224.1 733.170   4
  -2  -5   1 12917.1 819.403   1
   2  -5  -1 13635.2 866.429   1
   2   5  -1 13217.9 1005.21   2
   2  -5   0 28973.6 1264.90   1
  -2  -5   0 29366.6 1118.57   2
  -2  -5   0 24841.5 1023.92   1
   2   5   0 26686.5 1255.81   2
   2  -5   0 28934.4 1111.60   3
   2  -5   0 26332.6 1307.55   4
  -2   5   0 28023.8 898.573   3
   2   5   0 28589.8 1109.13   1
  -2   5   0 25009.1 1120.60   4
  -2  -5   0 22844.9 1041.23   3
  -2   5   0 25891.6 1137.54   1
  -2   5  -1 77599.3 1799.84   2
  -2   5  -1 86528.5 2326.20   1
   2  -5   1 81207.3 2389.93   1
   2  -5   1 82423.2 2315.81   4
   2   5   1 78052.7 1826.39   2
  -2   5  -1 94718.1 2500.51   4
  -2  -5  -1 81723.6 2419.57   3
  -2  -5  -1 89847.0 1390.01   2
   2  -5   1 84358.9 2368.25   3
  -2  -5  -1 86631.8 2160.46   1
   2   5   1 79141.0 2203.58   1
  -2   5  -1 85106.9 2095.15   3
   2   5   1 90792.0 2404.27   3
  -2  -5  -2 10766.8 533.697   2
  -2   5  -2 10061.1 388.903   2
   2   5   2 10484.6 987.167   1
   2   5   2 9824.36 525.249   2
  -2  -5  -2 9786.59 891.493   1
  -2   5  -2 11263.0 908.968   4
   2   5   2 10170.6 916.000   3
   2  -5   2 11826.3 1034.95   3
  -2   5  -2 10038.5 1026.37   1
  -2  -5  -2 12031.4 1054.09   3
  -2   5  -2 11178.5 881.219   3
  -2   5  -2 11045.6 990.949   1
   2   5   3 26003.3 1804.38   1
   2  -5   3 27420.1 939.984   2
   2   5   3 26716.2 703.234   2
  -2  -5  -3 26745.1 1719.30   1
   2   5   3 27231.6 1648.12   3
  -2   5  -3 27698.7 961.960   2
   2  -5   3 28884.7 1826.18   3
   2  -5   3 25163.3 1816.40   1
  -2  -5  -3 27682.7 1772.12   3
  -2   5  -3 27488.4 1545.25   4
  -2   5  -3 25890.0 1871.99   1
   2  -5   4 5196.31 294.220   2
   2   5   4 4882.13 315.864   2
  -2  -5  -4 4022.48 753.609   1
  -2   5  -4 5292.15 523.881   2
   2   5   4 5071.96 779.122   3
   2  -5   4 4920.69 819.906   3
  -2   5  -4 5449.15 979.694   1
   2   5   5 886.707 163.755   2
   2  -5   5 809.488 111.675   2
  -2   5  -5 485.565 237.306   1
   2  -5   5 209.912 260.308   3
   2   5   5 1006.35 393.264   3
  -2   5  -5 651.871 200.604   2
  -2  -5  -5 456.061 395.944   1
   2   5   6 9450.39 645.366   2
   2  -5   6 10522.4 1456.71   3
   2  -5   6 9588.70 434.472   2
   2   5   6 11667.7 1417.21   3
  -2  -5  -6 10885.0 1113.53   4
  -2   5  -6 9101.97 813.321   2
  -2   5  -6 9375.72 1489.48   1
   2   5   7 1387.52 271.744   2
  -2   5  -7 1275.10 575.580   1
   2  -5   7 1355.62 549.063   3
   2  -5   7 1777.20 211.278   2
  -2  -5  -7 1829.29 536.427   4
   2   5   7 1486.10 353.567   2
  -2   5  -7 1981.84 397.259   2
  -2  -5  -7 990.937 506.355   1
   2   5   7 1832.44 596.881   3
  -2  -5  -8 172.371 235.704   4
   2   5   8 179.017 131.189   2
  -2  -5  -8 332.993 410.194   1
   2  -5   8 313.822 363.905   3
   2   5   8-124.165 203.407   3
  -2   5  -8 63.5110 141.262   1
  -2  -5  -9 784.713 396.430   4
  -2   5  -9 403.213 430.345   1
   2  -5   9 836.154 547.404   3
   2   5   9 376.863 199.291   3
  -2  -5  -9-54.4305 57.1978   1
   2  -5  10-82.7621 316.305   3
  -2  -5 -10 436.252 382.183   1
  -2   5 -10 246.234 322.104   1
  -2  -5 -10-41.7368 131.658   4
   2   5  10 159.404 140.018   3
  -2   5 -11 208.983 198.917   4
  -2  -5 -11 908.711 692.232   1
  -2  -5 -11 158.582 164.090   4
   2   5  11 457.129 440.182   3
  -2   5 -11-96.8498 270.036   1
   2  -5  11-329.384 544.505   3
  -2  -5 -12 507.331 580.155   1
  -2   5 -12 248.842 347.931   4
   2   5  12 450.710 456.910   3
  -2   5 -12-291.304 578.402   1
   2  -5  12 339.719 469.348   3
  -2  -5 -12 151.206 194.170   4
   2   5  13 396.103 349.552   3
   2   6 -13 106.601 166.293   4
  -2  -6  13 399.607 513.256   3
   2  -6 -12 48.8921 58.1273   4
   2   6 -12-136.169 177.996   4
   2   6 -12-106.550 242.566   1
   2  -6 -12 400.128 445.388   1
  -2  -6  12-238.702 399.900   3
   2   6 -11 124.039 403.726   1
   2   6 -11 145.811 166.439   4
   2  -6 -11-65.6223 98.3637   4
   2  -6 -11-58.8207 282.565   1
  -2  -6  11-35.7997 204.742   3
   2  -6 -10-48.4235 169.598   1
  -2  -6  10-133.912 248.206   3
   2   6 -10 21.5713 99.8264   4
   2   6 -10-118.260 135.979   1
   2  -6 -10 57.4620 79.5013   4
   2   6 -10 178.854 92.0570   2
   2  -6  -9 3267.26 1012.91   1
   2   6  -9 3221.37 911.370   2
   2  -6  -9 2092.58 435.355   4
   2   6  -9 2636.67 976.365   1
   2   6  -9 2072.22 419.401   4
  -2  -6   9 1331.85 518.194   3
  -2   6   9 2721.92 713.691   3
   2   6  -8 2580.89 442.896   4
   2  -6  -8 3377.17 962.197   1
   2   6  -8 3824.47 982.840   2
   2  -6  -8 2900.33 494.521   4
   2   6  -8 3234.03 1039.19   1
  -2   6   8 2690.90 661.908   3
  -2  -6   8 2955.51 805.088   3
   2  -6  -7 234.991 154.209   1
   2  -6  -7-63.1894 116.366   4
   2   6  -7-89.7311 212.455   2
   2   6  -7 147.614 97.4811   1
   2   6  -7 87.4729 74.9772   4
  -2  -6   7 400.048 282.726   3
  -2   6   7 142.520 217.769   3
   2  -6  -6 2741.11 743.759   1
   2   6  -6 2820.20 391.350   4
   2   6  -6 1901.77 620.112   1
   2  -6  -6 1630.97 342.281   3
   2   6  -6 2491.61 677.500   2
   2  -6  -6 2262.23 355.538   4
  -2  -6   6 1903.76 493.097   3
  -2   6   6 1822.69 403.970   3
  -2   6   5 7111.01 724.814   3
   2  -6  -5 7097.67 1094.81   1
   2   6  -5 6933.40 541.811   4
  -2  -6   5 7443.26 827.788   3
   2  -6  -5 8343.64 667.767   3
   2   6  -5 8534.09 1295.05   1
   2   6  -5 5237.92 967.270   2
   2  -6  -5 7916.95 600.770   4
   2   6  -4 451.854 112.733   4
   2  -6  -4 735.560 328.160   1
   2   6  -4-4.85359 114.334   1
   2  -6  -4 505.057 138.398   3
   2   6  -4 384.502 264.390   2
  -2   6   4 831.919 192.757   3
   2  -6  -4 814.479 179.912   4
   2  -6  -3 5881.74 339.738   3
  -2   6   3 5417.64 826.602   1
   2   6  -3 5849.85 294.563   4
  -2  -6   3 5654.67 811.542   1
   2  -6  -3 6378.51 816.878   1
   2   6  -3 5372.62 845.730   1
   2   6  -3 6034.17 853.054   2
   2  -6  -3 6458.36 469.286   4
  -2   6   3 5869.40 288.984   3
   2  -6  -2 5067.85 420.670   4
  -2  -6   2 3483.36 529.125   2
   2  -6  -2 5403.01 645.291   1
   2   6  -2 3921.54 636.739   2
  -2   6   2 4636.55 355.071   4
   2   6  -2 4805.96 604.804   1
   2   6  -2 4482.89 660.996   1
  -2   6   2 5122.53 702.023   1
  -2  -6   1 29488.9 1358.27   2
   2   6  -1 30109.1 1546.37   2
   2   6  -1 27698.8 1240.79   1
  -2   6   1 30068.1 1462.78   1
  -2   6   1 28862.5 914.352   4
   2  -6  -1 33279.6 915.164   3
   2  -6  -1 27453.8 1336.32   1
  -2  -6   1 25201.5 1230.16   1
   2  -6  -1 24160.8 1078.62   4
   2  -6   0-69.3832 74.5753   1
  -2  -6   0 17.9787 32.8799   3
  -2   6   0 262.403 125.468   1
  -2   6   0 165.610 112.858   4
  -2  -6   0 122.214 75.4770   2
   2  -6   0 143.960 96.6628   4
   2  -6   0 80.1881 59.6663   3
   2   6   0 168.399 98.3071   1
   2   6   0-1.19844 58.7468   2
  -2  -6   0 158.586 86.8374   1
  -2   6  -1 429.208 121.463   2
   2   6   1 849.202 230.440   3
  -2  -6  -1 731.758 130.030   2
  -2   6  -1 666.265 213.492   1
   2  -6   1 333.494 150.383   3
   2   6   1 816.794 236.541   1
   2   6   1 562.923 165.796   2
   2  -6   1 324.272 151.250   1
   2  -6   1 787.616 237.720   4
  -2  -6  -1 304.288 134.785   3
  -2   6  -1 580.898 155.246   3
  -2  -6  -1 387.359 148.026   1
  -2   6  -1 496.466 175.288   4
  -2   6  -2 57484.3 2317.72   1
  -2   6  -2 57945.8 1028.91   2
   2   6   2 57586.1 1351.94   2
   2   6   2 51412.7 2223.36   1
  -2  -6  -2 52587.2 2198.58   3
  -2  -6  -2 57363.8 2228.28   1
  -2   6  -2 54819.8 2046.30   4
  -2   6  -2 56905.4 1980.28   3
  -2  -6  -2 56677.6 1394.04   2
   2  -6   2 55266.9 2266.32   3
  -2   6  -2 59485.5 2592.53   1
   2   6   2 57037.9 2164.70   3
   2  -6   3 34498.7 1184.64   2
   2   6   3 37309.9 916.757   2
  -2   6  -3 34718.4 1129.89   2
  -2  -6  -3 38994.1 2089.15   1
  -2   6  -3 38678.9 1852.25   4
  -2   6  -3 37189.0 2349.87   1
   2   6   3 37863.7 2228.68   1
   2  -6   3 40352.7 2187.68   3
   2   6   3 37927.8 1974.51   3
  -2  -6  -4 1842.68 532.957   1
   2  -6   4 4584.41 327.849   2
   2   6   4 4647.60 328.691   2
  -2  -6  -4 3599.20 573.626   4
   2  -6   4 5939.42 916.719   3
  -2   6  -4 3662.67 459.958   2
  -2   6  -4 4352.37 885.854   1
   2   6   4 1466.94 432.182   3
  -2  -6  -5 1768.84 594.847   1
   2   6   5 1676.55 222.902   2
   2  -6   5 2072.79 202.338   2
  -2   6  -5 2073.81 401.940   2
   2  -6   5 1327.53 496.704   3
   2   6   5 2880.50 648.724   3
  -2  -6  -5 1245.82 364.288   4
  -2   6  -5 1768.17 634.517   1
  -2  -6  -6 491.179 374.440   1
  -2   6  -6 644.369 232.925   2
   2  -6   6 684.156 115.933   2
   2   6   6 666.179 158.147   2
  -2  -6  -6 1078.09 342.415   4
  -2   6  -6 976.276 521.534   1
   2  -6   6 562.612 445.800   3
   2   6   6 593.166 334.839   3
  -2  -6  -7 2292.98 571.428   4
   2   6   7 2104.22 324.722   2
   2  -6   7 1703.48 204.186   2
  -2   6  -7 967.920 511.631   1
  -2  -6  -7 1108.68 555.601   1
   2  -6   7 2481.33 769.956   3
   2   6   7 1930.51 599.516   3
  -2   6  -7 1199.25 318.773   2
   2   6   7 1591.19 454.155   2
   2   6   8 782.224 216.067   2
  -2  -6  -8 1028.43 369.977   4
  -2  -6  -8 1041.77 562.976   1
  -2   6  -8 1538.95 717.039   1
   2  -6   8 502.227 447.511   3
  -2  -6  -9 98.2754 360.358   1
  -2  -6  -9 121.877 151.539   4
  -2   6  -9 380.156 546.840   1
   2  -6   9 107.381 275.370   3
   2   6   9 189.951 266.119   3
  -2  -6 -10 358.248 470.030   1
  -2   6 -10-139.890 268.387   1
   2  -6  10 397.900 537.412   3
  -2  -6 -10-54.1160 77.9854   4
   2   6  10 37.7517 178.287   3
  -2  -6 -11 284.854 302.118   1
   2  -6  11-390.697 545.925   3
  -2   6 -11-44.4502 151.610   1
  -2  -6 -11 391.862 337.728   4
   2   6  11 254.553 218.951   3
  -2   6 -11 700.062 392.767   4
  -2  -6 -12 494.695 437.358   1
  -2   6 -12 456.592 375.781   4
  -2   6 -12-71.4673 119.329   1
   2  -6  12 68.3284 353.750   3
   2   6  12 568.385 469.809   3
   2   6  13 236.895 398.303   3
  -2  -7  13 254.164 378.673   3
   2   7 -12-114.478 116.111   4
   2   7 -12 364.056 434.954   1
   2  -7 -12 23.5061 353.494   1
   2  -7 -12 58.0574 114.387   4
  -2  -7  12 225.429 467.684   3
   2  -7 -11 648.323 513.683   1
   2   7 -11-56.3759 131.017   4
   2  -7 -11 269.902 228.385   4
   2   7 -11 155.849 340.919   1
  -2  -7  11-380.086 484.448   3
   2  -7 -10 1792.70 427.927   4
   2  -7 -10 733.443 611.194   1
   2   7 -10 955.682 294.220   4
   2   7 -10 1644.89 809.531   1
  -2  -7  10 239.545 262.618   3
   2   7 -10 879.892 532.170   2
   2  -7  -9 179.703 222.018   1
   2   7  -9 518.157 191.385   4
   2   7  -9 758.101 522.492   1
   2  -7  -9 700.466 275.881   4
  -2  -7   9 579.846 344.350   3
   2   7  -9 322.397 258.982   2
  -2   7   9 337.569 228.067   3
   2   7  -8-30.8213 79.9380   4
   2  -7  -8-289.947 277.316   1
   2  -7  -8 212.372 137.683   4
   2   7  -8 326.891 376.798   1
  -2  -7   8 167.905 256.094   3
   2   7  -8 460.259 317.449   2
  -2   7   8 45.8092 144.474   3
  -2   7   7 2253.93 524.345   3
   2  -7  -7 1149.54 621.915   1
   2  -7  -7 1702.00 382.781   3
   2   7  -7 2590.22 923.031   1
   2   7  -7 2684.87 419.574   4
   2  -7  -7 2104.28 373.798   4
  -2  -7   7 1751.58 522.471   3
   2   7  -7 829.914 402.962   2
   2  -7  -6 3633.20 505.240   3
   2  -7  -6 2474.03 793.310   1
   2  -7  -6 2790.18 391.706   4
   2   7  -6 4473.48 1112.62   1
  -2  -7   6 3374.99 662.517   3
   2   7  -6 3631.23 825.460   2
  -2   7   6 4468.89 634.919   3
   2   7  -6 3075.12 399.521   4
   2   7  -5 282.173 263.404   2
   2   7  -5 504.358 145.811   4
   2   7  -5 811.450 404.812   1
  -2  -7   5 249.031 172.255   3
   2  -7  -5 348.961 136.286   3
   2  -7  -5 91.7760 52.4963   4
  -2   7   5 458.612 173.690   3
   2  -7  -4 8805.77 589.762   3
   2  -7  -4 7362.61 1007.37   1
   2   7  -4 9027.15 497.619   4
   2  -7  -4 8441.19 596.298   4
  -2   7   4 8639.49 563.013   3
   2   7  -4 7383.38 1042.25   2
   2   7  -4 9052.50 1251.71   1
   2   7  -3 1214.51 349.921   1
   2   7  -3 1262.61 425.941   1
   2  -7  -3 1452.84 396.331   1
   2   7  -3 911.092 327.103   2
   2  -7  -3 1387.55 190.936   3
   2  -7  -3 1146.98 215.833   4
   2   7  -3 1269.96 131.949   4
   2  -7  -2 263.338 100.966   4
   2  -7  -2 217.583 64.1345   3
   2  -7  -2 205.199 134.341   1
   2   7  -2 181.391 109.063   1
  -2   7   2 253.439 90.6566   4
  -2  -7   2 284.368 155.787   2
   2   7  -2 416.506 218.710   1
   2   7  -2 41.4270 49.2522   2
  -2   7   2 434.990 212.765   1
   2   7  -1 1051.48 300.351   2
   2  -7  -1 1342.70 267.542   4
  -2   7   1 1124.78 297.620   1
   2  -7  -1 796.395 251.304   1
  -2   7   1 1112.22 178.462   4
   2  -7  -1 1093.79 172.784   3
  -2  -7   1 1162.84 275.415   1
   2   7  -1 922.548 240.425   1
  -2  -7   1 1367.03 278.945   2
  -2   7   0 18212.2 1115.59   1
  -2  -7   0 16816.5 793.626   2
   2   7   0 16245.3 1037.46   2
  -2  -7   0 16297.7 998.878   1
   2  -7   0 17995.7 1160.75   1
  -2  -7   0 16169.3 494.968   4
  -2   7   0 17345.9 903.491   4
   2  -7   0 16172.7 877.096   3
   2  -7   0 17459.8 1128.05   4
   2   7   0 15803.6 986.759   1
  -2  -7   0 13903.6 849.040   3
   2  -7   1 4719.80 582.264   4
   2   7   1 4616.84 597.799   1
  -2   7  -1 4770.04 421.850   2
  -2  -7  -1 4978.85 351.151   2
   2   7   1 4893.11 487.493   2
  -2   7  -1 3173.40 484.716   1
  -2  -7  -1 5349.63 621.558   3
  -2   7  -1 3661.30 513.326   4
  -2  -7  -1 5094.19 409.275   4
   2  -7   1 5420.29 616.100   3
   2  -7   1 3465.24 553.447   1
  -2  -7  -1 4866.71 575.627   1
   2   7   1 4575.78 527.017   3
  -2  -7  -2 85516.9 2756.57   1
  -2  -7  -2 82025.7 1847.65   2
  -2   7  -2 79592.5 1319.79   2
   2   7   2 78056.9 1668.46   2
   2   7   2 79569.4 2893.95   1
   2  -7   2 78434.4 2425.57   4
  -2   7  -2 78644.8 2796.61   1
  -2  -7  -2 82419.9 2027.86   4
   2  -7   2 81717.6 2782.77   3
  -2   7  -2 75711.5 2209.78   3
  -2  -7  -2 71642.3 2628.58   3
  -2   7  -2 71204.7 2937.93   1
   2   7   2 81992.3 2623.34   3
  -2   7  -2 83971.6 2762.95   4
   2  -7   3 27602.5 1158.16   2
   2   7   3 28990.7 877.862   2
  -2   7  -3 29334.5 1098.53   2
  -2  -7  -3 28412.0 1368.83   4
   2  -7   3 26790.0 1791.94   3
   2   7   3 29909.7 1767.89   3
  -2   7  -3 26820.0 2071.64   1
  -2  -7  -3 28076.8 1795.60   1
   2   7   4 89.6977 131.922   3
  -2   7  -4 169.597 219.509   1
  -2  -7  -4 469.074 253.721   1
   2  -7   4 242.026 84.1929   2
   2   7   4 127.038 52.4161   2
  -2   7  -4 56.7140 97.0206   2
  -2  -7  -4 98.3166 49.6677   4
   2  -7   4 327.787 203.298   3
   2  -7   5 2631.06 252.136   2
  -2  -7  -5 4392.21 905.121   1
  -2   7  -5 1728.29 629.138   1
  -2  -7  -5 3180.02 583.996   4
   2   7   5 2594.98 283.127   2
   2  -7   5 3477.59 770.608   3
   2   7   5 3164.24 670.952   3
  -2   7  -5 2633.37 473.481   2
  -2   7  -6 3338.18 958.474   1
  -2  -7  -6 3785.08 641.573   4
  -2  -7  -6 3396.74 894.032   1
  -2   7  -6 2956.31 537.501   2
   2  -7   6 3709.91 299.027   2
   2   7   6 3409.68 765.942   3
   2   7   6 3834.59 390.503   2
   2  -7   6 3189.74 790.540   3
  -2   7  -7 197.938 189.193   2
  -2   7  -7-347.168 443.461   1
   2   7   7 293.639 111.393   2
   2   7   7 89.7629 453.153   3
   2  -7   7 33.3646 18.9553   2
  -2  -7  -7-25.9476 124.648   4
   2  -7   7 444.505 359.938   3
  -2  -7  -7 229.088 249.549   1
  -2   7  -8 1368.37 675.114   1
   2   7   8 418.182 161.037   2
  -2  -7  -8 931.354 361.014   4
  -2  -7  -8 283.222 415.014   1
   2  -7   8 368.336 370.305   3
  -2   7  -8 184.483 157.902   2
   2   7   8 118.504 246.517   3
  -2  -7  -9 74.2651 86.6976   1
   2   7   9 787.157 537.208   3
  -2   7  -9 223.901 502.408   1
   2  -7   9 229.210 302.498   3
  -2  -7  -9 198.891 153.627   4
  -2  -7 -10-89.4015 143.753   4
  -2   7 -10-171.962 314.530   1
  -2  -7 -10 118.373 365.066   1
   2  -7  10 290.997 514.713   3
   2   7  10-54.2704 61.9999   3
  -2   7 -11-416.933 482.722   1
  -2  -7 -11-208.134 210.290   4
   2   7  11-509.589 424.302   3
  -2  -7 -11 381.989 260.189   1
   2  -7  11 353.007 234.346   3
  -2   7 -11 276.220 258.966   4
  -2  -7 -12 427.188 531.248   1
  -2   7 -12 208.837 284.101   4
  -2  -7 -12 204.080 205.200   4
  -2   7 -12 464.696 532.503   1
   2  -7  12 344.337 569.570   3
   2   7  12 454.574 547.256   3
  -2  -8  13-267.781 85.2268   3
   2  -8 -12-1.25368 50.1772   4
   2  -8 -12 510.860 539.105   1
   2   8 -12-53.5131 102.496   4
   2   8 -12 837.048 705.723   1
  -2  -8  12 385.089 299.704   3
   2  -8 -11-192.190 367.263   1
   2  -8 -11 223.698 175.131   4
   2   8 -11-52.1800 23.1147   4
   2   8 -11 362.181 464.451   1
  -2  -8  11 226.000 160.411   3
   2   8 -10 146.790 162.382   4
   2  -8 -10 119.370 311.499   1
   2  -8 -10-114.805 133.050   4
   2   8 -10-21.5726 209.411   1
  -2  -8  10-400.095 385.589   3
   2   8 -10 118.936 27.4890   2
   2  -8  -9 9.84056 191.050   1
   2   8  -9 107.458 138.035   4
   2   8  -9-71.6089 63.3680   1
   2   8  -9 181.463 342.684   2
   2  -8  -9 70.0193 142.921   4
  -2  -8   9 71.5946 153.451   3
  -2   8   9 221.751 272.209   3
   2   8  -8 1009.33 283.914   4
   2   8  -8 1120.12 596.725   1
   2  -8  -8 1518.88 695.563   1
   2  -8  -8 927.975 271.562   4
   2   8  -8 557.127 427.516   2
  -2  -8   8 896.100 432.867   3
  -2   8   8 489.520 317.487   3
   2  -8  -7 3050.63 885.876   1
   2  -8  -7 2538.39 463.014   3
   2   8  -7 3442.24 472.728   4
  -2   8   7 3130.25 593.928   3
   2  -8  -7 3283.06 472.270   4
   2   8  -7 1824.84 630.052   2
  -2  -8   7 2157.84 618.916   3
   2   8  -7 3259.81 1017.09   1
   2   8  -6 5695.84 541.239   4
   2   8  -6 7449.06 1225.98   2
   2  -8  -6 7559.37 1242.85   1
   2  -8  -6 6431.45 672.399   3
  -2  -8   6 7492.00 991.177   3
  -2   8   6 7171.53 796.279   3
   2   8  -6 7058.12 1314.93   1
   2  -8  -6 8205.68 688.271   4
  -2   8   5 115.500 86.7804   3
   2   8  -5 59.3674 71.4325   4
   2   8  -5 272.410 347.395   1
   2  -8  -5 50.1512 65.3151   4
   2  -8  -5-60.3314 16.7329   1
  -2  -8   5 7.12184 122.561   3
   2   8  -5 10.2959 94.2289   2
   2  -8  -5 78.2044 83.1696   3
   2   8  -4 1526.14 195.414   4
   2   8  -4 1694.43 565.730   1
   2  -8  -4 1318.68 243.108   3
   2  -8  -4 1126.47 420.596   1
   2   8  -4 1638.52 508.322   2
   2  -8  -4 1229.72 226.878   4
  -2   8   4 1693.20 226.533   3
   2  -8  -3 28.6910 51.9394   3
   2   8  -3 89.3436 128.810   2
   2   8  -3 12.1342 73.6187   1
   2  -8  -3 17.9987 28.6759   4
   2  -8  -3 53.5275 74.1620   1
   2   8  -3 37.4796 25.8528   4
   2   8  -2 358.575 173.553   2
   2  -8  -2 363.148 87.8382   3
  -2   8   2 313.570 192.561   1
   2  -8  -2 450.937 157.261   4
   2   8  -2 416.689 227.992   1
   2  -8  -2 288.536 169.857   1
   2   8  -2 556.198 240.028   1
  -2  -8   1 672.472 238.440   1
  -2  -8   1 387.518 144.234   2
   2  -8  -1 417.648 160.370   4
   2   8  -1 361.925 155.358   1
   2   8  -1 242.709 124.426   2
   2  -8  -1 355.142 105.686   3
  -2   8   1 263.871 167.679   1
  -2   8   1 577.307 131.789   4
   2  -8  -1 426.310 203.288   1
   2   8   0 266.505 161.022   1
   2  -8   0 335.829 153.295   1
  -2  -8   0 266.453 123.515   3
  -2   8   0 609.928 213.825   2
   2  -8   0 317.981 132.771   3
  -2   8   0 377.413 178.743   1
  -2  -8   0 381.443 179.347   1
   2  -8   0 135.732 120.879   4
  -2  -8   0 301.468 61.2573   4
  -2  -8   0 445.540 127.986   2
  -2   8   0 492.419 153.538   4
   2   8   0 333.417 147.574   2
  -2   8  -1 5005.68 431.185   2
   2   8   1 5290.31 535.949   2
   2  -8   1 4968.04 596.104   3
  -2  -8  -1 4957.52 377.410   2
   2   8   1 5519.53 698.016   1
  -2   8  -1 4736.67 623.484   1
  -2  -8  -1 4860.26 374.880   4
   2  -8   1 4198.66 582.381   4
  -2   8  -1 4515.53 578.011   4
   2  -8   1 4762.12 681.451   1
  -2  -8  -1 4928.79 609.712   3
  -2  -8  -1 4919.20 609.881   1
  -2   8  -2 768.979 263.230   4
   2   8   2 1015.33 199.354   2
  -2  -8  -2 519.645 141.052   2
   2  -8   2 628.015 237.807   4
   2   8   2 961.427 326.286   1
  -2   8  -2 917.404 158.038   2
  -2  -8  -2 1022.37 305.256   1
   2   8   2 645.578 242.398   3
   2  -8   2 1033.99 317.417   3
  -2  -8  -2 703.230 185.522   4
  -2   8  -2 1119.25 369.514   1
  -2  -8  -3 19309.6 1114.43   4
   2  -8   3 20006.8 1095.09   2
   2   8   3 18000.8 741.549   2
   2  -8   3 21343.3 1637.83   3
  -2   8  -3 20651.8 966.778   2
  -2  -8  -3 18296.2 1491.62   1
   2   8   3 16920.2 1340.61   3
  -2   8  -3 20222.9 1826.50   1
   2   8   4 460.854 266.039   3
  -2   8  -4 147.107 166.002   1
   2  -8   4 734.983 171.695   2
   2   8   4 492.195 124.502   2
   2  -8   4 722.606 340.912   3
  -2   8  -4 627.563 221.583   2
  -2  -8  -4 830.651 357.707   1
  -2  -8  -4 578.993 211.619   4
   2  -8   5 1483.11 207.572   2
   2   8   5 1555.62 234.104   2
  -2  -8  -5 2003.35 605.754   1
  -2   8  -5 2101.33 681.072   1
  -2  -8  -5 1600.85 432.731   4
   2   8   5 590.470 280.830   3
  -2   8  -5 1340.55 361.502   2
   2  -8   5 1578.61 544.365   3
   2   8   6 5897.89 490.869   2
  -2   8  -6 5448.40 1181.58   1
   2  -8   6 4886.54 371.722   2
   2   8   6 4584.53 886.009   3
   2  -8   6 6463.51 1196.60   3
  -2   8  -6 5989.74 787.314   2
  -2  -8  -6 4634.84 981.976   1
  -2  -8  -6 5390.22 761.143   4
  -2  -8  -7 361.575 282.729   1
   2   8   7 258.767 113.102   2
   2  -8   7 236.193 290.662   3
  -2   8  -7 414.919 200.569   2
  -2   8  -7 635.298 406.084   1
  -2  -8  -7 458.265 252.167   4
   2   8   7 1018.73 467.126   3
   2   8   8 4788.56 1026.09   3
  -2  -8  -8 1886.17 764.389   1
   2   8   8 3781.45 439.070   2
  -2   8  -8 4224.45 1228.68   1
  -2   8  -8 2303.11 539.157   2
  -2  -8  -8 4681.29 778.792   4
   2  -8   8 1846.12 674.747   3
  -2  -8  -9-155.686 266.907   1
  -2   8  -9 325.307 465.321   1
  -2  -8  -9-20.4969 138.522   4
   2  -8   9 97.8479 329.162   3
   2   8   9-30.3653 77.6770   3
  -2  -8 -10 180.236 424.436   1
   2   8  10-39.9052 193.685   3
  -2   8 -10 502.709 551.351   1
  -2  -8 -10 254.599 206.941   4
   2  -8  10 329.143 506.686   3
  -2  -8 -11 523.851 494.941   1
  -2   8 -11-10.2777 82.2709   4
  -2  -8 -11-197.832 123.944   4
  -2   8 -11 674.684 518.007   1
   2  -8  11 4.25767 328.049   3
   2   8  11-38.0534 92.3485   3
  -2  -8 -12 1359.92 857.100   1
  -2   8 -12 70.4982 126.520   4
   2   8  12 573.927 484.013   3
  -2   8 -12 1679.61 1109.14   1
   2  -8  12-90.3356 276.919   3
   2  -9 -12 402.912 272.578   4
  -2  -9  12-83.2815 214.341   3
   2  -9 -11-4.15857 255.311   1
   2  -9 -11 213.793 136.654   4
   2   9 -11 825.435 536.503   2
   2   9 -11 336.641 327.186   1
  -2  -9  11 454.585 473.953   3
   2  -9 -10 114.546 109.276   4
   2   9 -10-25.4684 28.9556   4
   2  -9 -10-173.412 295.347   1
   2   9 -10 536.400 448.445   2
  -2  -9  10 462.385 478.464   3
   2   9 -10 209.112 292.991   1
   2  -9  -9 1564.37 650.089   1
  -2  -9   9 815.821 447.372   3
   2  -9  -9 768.325 298.774   4
   2   9  -9 762.912 243.200   4
   2   9  -9 299.387 676.530   1
   2   9  -9 2133.86 757.516   2
   2  -9  -8 494.712 195.683   4
   2   9  -8 643.245 453.964   2
  -2  -9   8 245.764 180.469   3
   2  -9  -8 480.449 444.127   1
   2   9  -8 253.710 131.233   4
   2   9  -8 563.144 496.292   1
  -2   9   8 272.711 238.254   3
  -2   9   7 11.2027 67.9125   3
   2   9  -7 33.7626 82.2701   4
   2  -9  -7 12.3486 153.510   1
   2   9  -7-199.576 105.836   1
   2  -9  -7 54.4556 60.2363   4
   2   9  -7-37.5381 227.745   2
  -2  -9   7 66.4293 73.9689   3
  -2   9   6 270.661 181.538   3
   2  -9  -6-16.7362 83.7313   1
  -2  -9   6-109.827 114.638   3
   2  -9  -6 133.290 81.5459   4
   2   9  -6 109.347 75.6267   4
   2   9  -6 320.786 283.077   1
   2  -9  -6-0.74809 47.0627   3
   2   9  -6-52.9899 159.504   2
  -2   9   5 107.123 63.2579   3
   2   9  -5 11.4551 94.3540   1
  -2  -9   5-28.6217 120.005   3
   2  -9  -5-12.4181 66.6960   1
   2  -9  -5 85.6511 103.410   4
   2   9  -5 27.9418 49.6928   4
   2  -9  -5 65.7822 69.9592   3
   2   9  -4 4245.26 871.716   2
   2   9  -4 4406.37 325.989   4
   2  -9  -4 3625.65 414.884   4
   2  -9  -4 3645.47 420.002   3
   2   9  -4 3930.53 878.447   1
   2  -9  -4 3910.03 775.947   1
   2   9  -3 77.6578 105.353   1
   2  -9  -3 22.3170 26.3316   3
   2   9  -3 17.2112 10.0850   4
   2   9  -3 17.7906 31.3106   4
   2   9  -3 157.362 140.618   2
   2  -9  -3 44.8534 65.1705   4
   2  -9  -3-63.6071 143.158   1
   2  -9  -2 1345.53 368.647   1
   2   9  -2 2027.16 472.722   2
   2   9  -2 2020.82 440.506   1
   2   9  -2 2448.10 584.415   1
   2  -9  -2 2003.18 240.299   3
   2  -9  -2 1925.85 301.363   4
   2   9  -1 8946.82 853.722   1
   2  -9  -1 7317.21 812.717   1
   2   9  -1 7057.15 793.927   2
  -2   9   1 8828.55 545.863   4
  -2  -9   1 8568.79 891.536   1
   2  -9  -1 7107.55 666.361   4
   2  -9  -1 8417.87 522.358   3
  -2   9   0 11017.6 875.805   2
  -2  -9   0 12038.0 987.743   1
   2   9   0 10851.2 903.622   2
   2  -9   0 12307.1 1013.43   4
   2  -9   0 12589.0 1093.64   1
  -2  -9   0 12980.8 365.903   4
   2  -9   0 15320.9 906.863   3
   2   9   0 12182.2 992.172   1
  -2   9   0 12343.1 1043.89   1
  -2   9   0 12316.2 758.659   4
   2  -9   1 35628.2 1754.67   4
  -2   9  -1 36422.8 1113.70   2
  -2  -9  -1 39318.3 1128.97   2
   2   9   1 35745.6 1418.63   2
   2  -9   1 41548.5 2144.76   1
   2   9   1 39661.6 2002.74   1
  -2   9  -1 36845.4 1653.85   4
  -2  -9  -1 38492.5 1013.51   4
   2  -9   1 38170.0 1703.05   3
  -2  -9  -1 39570.1 1854.83   1
  -2  -9  -2 10998.2 785.316   2
  -2   9  -2 10313.6 560.188   2
   2   9   2 10426.0 683.238   2
  -2   9  -2 12822.1 1095.95   4
  -2  -9  -2 12333.7 1125.19   1
  -2  -9  -2 12187.2 727.704   4
   2  -9   2 10456.8 927.700   4
   2  -9   2 10726.4 1026.16   3
  -2   9  -2 11372.9 1265.81   1
   2   9   2 10662.1 921.465   3
   2  -9   3 22593.6 1253.17   2
   2   9   3 24993.4 947.710   2
  -2  -9  -3 26773.9 1845.14   1
  -2  -9  -3 25838.2 1246.60   4
   2   9   3 27019.6 1668.59   3
   2  -9   3 23877.8 1736.72   3
  -2   9  -3 26449.1 2135.39   1
  -2   9  -3 25006.4 1134.43   2
  -2   9  -4 73.0979 197.990   1
   2   9   4 62.6514 43.8560   3
   2  -9   4-7.20154 14.7377   2
   2   9   4 46.4752 44.9994   2
  -2   9  -4-5.96331 88.9164   2
  -2  -9  -4 36.1375 124.843   1
   2  -9   4 89.0220 66.0839   3
  -2  -9  -4 67.2924 52.8394   4
   2   9   5 164.359 190.774   3
  -2   9  -5 114.603 228.264   1
   2  -9   5 77.3417 54.6681   2
   2   9   5 100.136 55.7262   2
   2  -9   5 86.2951 149.060   3
  -2  -9  -5 264.367 243.506   1
  -2   9  -5 86.1758 82.8716   2
  -2  -9  -5 9.89058 23.0927   4
   2   9   6 936.972 392.079   3
   2  -9   6 991.347 181.238   2
   2   9   6 1536.50 244.238   2
  -2  -9  -6 282.709 119.373   1
  -2   9  -6 1445.35 435.812   2
  -2  -9  -6 1132.34 355.289   4
  -2   9  -6 1219.15 528.246   1
   2  -9   6 1618.10 610.868   3
  -2  -9  -7 565.158 413.533   1
   2   9   7 825.612 191.367   2
  -2  -9  -7 637.391 300.779   4
  -2   9  -7 388.941 207.759   2
   2  -9   7 201.679 97.2092   3
  -2   9  -7 847.393 531.627   1
  -2  -9  -8 667.660 433.992   1
   2   9   8 10.2987 19.0424   2
  -2   9  -8 278.539 471.981   1
  -2  -9  -8 189.923 147.183   4
  -2   9  -8-87.4338 136.325   2
   2  -9   8 213.300 341.342   3
   2   9   8 161.698 155.053   3
  -2  -9  -9 189.600 144.649   4
  -2  -9  -9-219.423 264.193   1
   2  -9   9 546.354 547.078   3
   2   9   9-228.615 252.261   3
  -2  -9 -10-125.929 82.8308   1
   2   9  10-118.498 293.701   3
  -2  -9 -10-245.250 193.548   4
   2  -9  10-3.90192 265.139   3
  -2   9 -10-17.9528 261.408   1
  -2  -9 -11 314.558 384.880   1
  -2   9 -11-51.5765 158.324   1
  -2  -9 -11 187.940 164.647   4
  -2   9 -11 200.654 172.738   4
   2  -9  11-86.9129 270.111   3
   2   9  11-109.662 113.802   3
   2   9  12-235.246 456.005   3
  -2   9 -12-132.265 224.433   4
   2  10 -12 594.835 739.486   1
  -2 -10  12-97.0209 1173.69   3
   2 -10 -12 13.9977 317.051   1
  -2 -10  11 281.498 392.436   3
   2  10 -11 228.539 120.759   1
   2 -10 -11 274.236 206.975   4
   2  10 -11 201.796 184.015   4
   2 -10 -11 137.759 265.728   1
   2 -10 -10 635.202 268.129   4
   2  10 -10 529.610 452.775   1
   2 -10 -10 1046.68 544.305   1
  -2 -10  10 932.172 555.835   3
   2  10 -10 314.057 150.213   4
   2  10 -10-246.652 255.713   2
   2 -10  -9 481.930 232.870   4
   2 -10  -9 55.7800 152.753   1
   2  10  -9 82.1653 79.7599   1
   2  10  -9 357.222 439.502   2
  -2 -10   9 25.9873 183.652   3
   2  10  -9 68.1762 137.182   4
  -2  10   8 230.564 184.935   3
   2  10  -8 159.512 101.048   4
  -2 -10   8 350.150 262.896   3
   2 -10  -8 321.014 425.608   1
   2 -10  -8 115.355 26.3397   4
   2  10  -8 29.4929 153.977   2
   2  10  -7 2531.25 750.860   2
   2 -10  -7 2746.92 819.813   1
   2  10  -7 3927.09 1106.10   1
   2  10  -7 3610.15 467.991   4
  -2 -10   7 3149.39 765.443   3
   2 -10  -7 3551.66 506.998   4
  -2  10   7 4219.79 674.971   3
  -2 -10   6 3337.79 663.731   3
   2 -10  -6 3247.94 456.399   4
   2  10  -6 1813.63 604.240   2
   2  10  -6 4284.48 1080.36   1
   2  10  -6 2882.28 379.080   4
   2 -10  -6 3448.31 517.494   3
  -2  10   6 3071.88 471.287   3
   2 -10  -6 3588.05 881.618   1
  -2  10   5 26.4812 19.7658   3
   2  10  -5 21.6524 176.318   1
   2 -10  -5 57.6500 86.6727   3
  -2 -10   5 204.883 180.852   3
   2  10  -5 53.6855 75.0331   4
   2 -10  -5-12.9035 243.383   1
   2  10  -5-70.3855 152.276   2
   2 -10  -5 22.3349 79.4767   4
   2  10  -4 15229.1 1573.15   2
   2 -10  -4 15089.4 854.656   4
   2  10  -4 14443.5 580.927   4
   2 -10  -4 14672.3 1501.27   1
   2  10  -4 17707.5 1939.89   1
   2 -10  -4 16207.1 943.772   3
   2  10  -3 5919.12 344.167   4
   2 -10  -3 6081.58 904.294   1
   2  10  -3 5985.61 918.257   2
   2  10  -3 5794.14 226.434   4
   2 -10  -3 7057.82 580.220   4
   2 -10  -3 7331.47 580.984   3
   2  10  -3 8096.96 1182.38   1
   2 -10  -2 1573.18 407.622   1
   2  10  -2 1640.82 435.970   2
   2 -10  -2 1907.63 314.107   4
   2 -10  -2 2308.65 284.410   3
   2 -10  -1-18.6564 44.9953   4
   2  10  -1-100.683 138.062   2
  -2 -10   1-53.5148 42.3841   1
   2 -10  -1 104.612 111.753   1
  -2 -10   0 1431.44 127.293   4
  -2  10   0 1318.29 286.932   2
   2 -10   0 1268.94 363.591   1
   2  10   0 1657.10 355.254   2
   2 -10   0 1439.27 341.430   4
  -2  10   0 1400.28 257.536   4
   2 -10   0 1594.17 283.925   3
  -2 -10   0 1190.72 325.496   1
   2  10   0 833.195 276.455   1
  -2  10  -1 177.466 103.286   4
  -2  10  -1 557.674 138.342   2
   2 -10   1 818.601 289.980   4
   2 -10   1 648.423 408.663   1
   2 -10   1 585.325 205.766   3
  -2 -10  -1 639.294 209.298   1
   2  10   1 577.776 190.934   2
  -2 -10  -1 627.981 116.359   4
  -2  10  -2 15949.4 750.447   2
   2  10   2 15644.2 882.867   2
  -2 -10  -2 14330.6 1267.58   1
   2 -10   2 14370.0 1136.51   4
   2 -10   2 14036.3 1190.86   3
  -2 -10  -2 16380.3 805.894   4
  -2  10  -2 16437.1 1588.12   1
  -2  10  -3 860.859 392.397   1
   2  10   3 861.255 184.675   2
   2  10   3 1049.21 374.151   3
  -2 -10  -3 1654.94 492.255   1
   2 -10   3 1593.90 442.428   3
  -2  10  -3 1199.81 259.540   2
  -2 -10  -3 1455.97 282.165   4
  -2 -10  -4 4467.43 843.027   1
  -2  10  -4 4183.95 1007.95   1
   2  10   4 3697.40 370.678   2
  -2  10  -4 2539.42 447.438   2
  -2 -10  -4 3589.01 512.138   4
   2 -10   4 2134.07 584.992   3
   2  10   4 3932.95 704.752   3
   2  10   5 1419.73 446.420   3
   2  10   5 1300.01 221.854   2
  -2  10  -5 1821.31 676.730   1
  -2  10  -5 1454.14 391.226   2
   2 -10   5 2051.82 617.108   3
  -2 -10  -5 1211.29 321.450   4
  -2 -10  -5 1397.59 561.395   1
   2  10   6 357.148 235.554   3
  -2  10  -6 183.614 163.076   2
   2  10   6 806.648 188.788   2
  -2  10  -6 174.642 224.266   1
   2 -10   6 284.400 267.454   3
  -2 -10  -6 73.6758 138.353   4
  -2 -10  -6 599.059 416.816   1
   2  10   7 5956.53 549.636   2
  -2 -10  -7 3882.35 966.744   1
  -2 -10  -7 7145.22 910.783   4
  -2  10  -7 4618.96 1239.68   1
   2 -10   7 4328.93 1034.51   3
  -2  10  -7 4455.83 772.613   2
   2  10   7 6504.77 1127.85   3
   2  10   8-53.9062 61.6693   3
  -2 -10  -8-110.167 289.032   1
   2  10   8 45.9257 67.1451   2
  -2 -10  -8 225.725 227.318   4
  -2  10  -8 317.183 250.372   2
   2 -10   8-27.3134 153.077   3
   2  10   9 910.633 496.425   3
  -2 -10  -9 1329.56 687.125   1
  -2  10  -9 2933.95 1118.13   1
  -2 -10  -9 1255.89 430.004   4
   2 -10   9 2275.85 854.445   3
   2  10  10 376.834 233.379   3
  -2 -10 -10 304.343 300.014   1
  -2  10 -10-305.103 397.224   1
  -2 -10 -10 899.664 366.914   4
   2 -10  10-222.449 288.557   3
   2  10  11-377.263 378.721   3
  -2 -10 -11-516.067 491.617   1
  -2  10 -11 562.150 571.650   1
  -2 -10 -11-138.770 188.183   4
   2 -10  11-519.574 464.287   3
  -2  10 -12 2.21902 107.703   4
   2  11 -12 1166.16 946.375   1
  -2 -11  11-183.809 92.5639   3
   2  11 -11 455.409 598.631   1
   2 -11 -11 92.7399 130.192   4
   2 -11 -11 883.854 810.195   1
  -2 -11  10-18.7815 171.890   3
   2 -11 -10 558.242 263.938   4
   2 -11 -10 287.508 371.407   1
   2  11 -10 452.038 570.424   1
   2  11 -10 188.270 396.687   2
   2  11 -10 176.241 163.799   4
   2  11  -9-331.549 345.222   1
   2  11  -9 72.1195 206.264   2
   2 -11  -9 36.4234 187.423   1
   2  11  -9 207.513 140.104   4
   2 -11  -9 79.3616 116.669   4
  -2 -11   9 134.028 237.061   3
   2 -11  -8 2983.87 498.805   4
  -2 -11   8 1964.31 656.173   3
   2  11  -8 2607.83 426.566   4
   2 -11  -8 3927.89 1062.24   1
   2  11  -8 1657.78 745.664   1
  -2  11   8 3188.18 634.191   3
   2  11  -8 5059.38 1187.37   2
  -2  11   7 137.995 156.468   3
   2  11  -7-22.8891 185.083   1
   2  11  -7-18.7322 28.1311   4
   2 -11  -7 114.460 99.8364   4
   2  11  -7 225.739 210.859   2
   2 -11  -7 228.140 301.371   1
  -2 -11   7 40.7399 177.043   3
  -2  11   6 74.1611 89.1912   3
   2  11  -6 211.892 225.413   1
   2 -11  -6 216.202 293.636   1
   2  11  -6 3.45393 50.9157   4
   2  11  -6 164.841 95.4148   2
  -2 -11   6 76.0216 223.489   3
   2 -11  -6 20.1305 45.5774   3
   2 -11  -6 115.742 120.109   4
   2  11  -5 268.429 42.5774   1
   2  11  -5 272.982 223.139   2
   2 -11  -5 181.120 116.094   4
  -2 -11   5-61.6125 166.234   3
   2 -11  -5-16.2019 77.3640   3
   2  11  -5 137.301 83.8085   4
   2  11  -4 1380.18 498.331   2
   2  11  -4 1344.10 175.547   4
   2 -11  -4 1166.67 264.341   3
   2 -11  -4 1588.93 291.766   4
   2  11  -4 1467.52 246.157   4
   2 -11  -4 586.007 321.353   1
   2  11  -3 721.222 386.943   1
   2 -11  -3 1688.60 293.398   4
   2 -11  -3 1634.35 289.673   3
   2  11  -3 1314.61 447.244   2
   2 -11  -3 1310.14 424.824   1
   2 -11  -2 1157.66 347.473   1
  -2 -11   2 1585.10 449.473   1
   2 -11  -2 1061.24 210.990   3
   2  11  -2 960.442 386.335   2
   2 -11  -2 721.174 227.502   4
   2 -11  -1 76.7826 140.214   4
   2 -11  -1-12.5421 11.0681   1
   2  11  -1 44.2227 84.1206   2
  -2  11   1-5.74301 9.29147   2
  -2 -11   1 39.9176 99.6404   1
  -2 -11   0 62240.1 2559.78   1
   2 -11   0 65424.8 2790.23   1
   2  11   0 66215.7 2396.94   2
   2 -11   0 59794.4 2411.95   4
  -2 -11   0 66563.4 942.044   4
   2 -11   0 62351.4 1911.82   3
  -2  11   0 63968.2 1898.96   2
  -2 -11  -1 7840.01 920.347   1
   2 -11   1 8943.88 1092.98   1
  -2  11  -1 9024.94 579.060   2
   2  11   1 8070.45 747.522   2
  -2 -11  -1 8099.01 421.239   4
   2 -11   1 8480.17 935.397   4
  -2 -11  -2 809.517 178.999   4
  -2  11  -2 657.839 155.659   2
   2  11   2 565.618 186.979   2
   2 -11   2 1276.18 364.597   4
  -2 -11  -2 184.579 183.224   1
   2 -11   2 1123.39 344.843   3
  -2  11  -3 649.305 341.270   1
  -2 -11  -3 780.615 334.203   1
   2  11   3 849.120 297.251   3
  -2  11  -3 620.825 205.082   2
  -2 -11  -3 773.125 198.406   4
   2 -11   3 1406.51 451.160   3
   2  11   3 457.130 149.805   2
  -2 -11  -4 9014.86 1203.68   1
  -2 -11  -4 11911.0 897.469   4
   2  11   4 11069.5 685.352   2
   2 -11   4 9715.11 1264.07   3
  -2  11  -4 10088.5 950.477   2
  -2  11  -4 9566.90 1489.19   1
   2  11   4 11041.5 1168.09   3
   2  11   5 380.463 236.287   3
  -2 -11  -5 61.7621 263.053   1
   2  11   5 83.4774 95.1802   2
  -2  11  -5 674.477 555.639   1
  -2 -11  -5 199.010 153.783   4
  -2  11  -5 13.7297 99.3394   2
   2 -11   5 269.439 242.716   3
   2  11   6 242.442 155.684   3
  -2  11  -6 207.930 447.215   1
   2  11   6 183.453 103.845   2
  -2 -11  -6 246.951 73.6172   1
  -2  11  -6 272.782 203.700   2
   2 -11   6 210.164 298.263   3
  -2 -11  -6 34.1028 71.4093   4
  -2 -11  -7-65.9964 126.787   4
  -2  11  -7-82.1306 269.875   1
  -2 -11  -7 397.403 396.441   1
  -2  11  -7-53.1748 57.1189   2
   2  11   7 420.723 334.930   3
   2  11   7 23.4580 45.2550   2
   2 -11   7 109.795 245.240   3
   2  11   8 223.555 238.115   3
  -2 -11  -8 17.2026 113.157   4
   2  11   8 7.36082 27.4848   2
  -2 -11  -8 300.669 235.311   1
   2 -11   8 71.0139 187.173   3
  -2  11  -9-448.478 435.265   1
   2  11   9 825.031 474.527   3
  -2 -11  -9 932.178 387.735   4
  -2 -11  -9 181.024 175.443   1
   2 -11   9 486.701 452.275   3
   2  11  10 474.254 263.100   3
  -2 -11 -10 324.822 223.050   4
  -2 -11 -10 191.928 98.5857   1
   2 -11  10 511.536 415.631   3
  -2  11 -10-184.249 305.029   1
   2  11  11 526.307 461.656   3
  -2  11 -11 35.3636 72.8075   4
  -2 -11 -11 381.289 223.525   4
   2 -11  11 163.648 206.974   3
  -2  11 -11 200.831 205.213   1
  -2 -11 -11 210.344 346.143   1
  -2  11 -12 275.163 231.000   4
   2 -12 -11 106.811 162.649   4
   2 -12 -11 84.3434 344.942   1
  -2 -12  11 214.324 175.729   3
   2  12 -10 131.408 271.401   1
   2 -12 -10-139.474 271.374   1
   2 -12 -10 44.4997 120.739   4
  -2 -12  10 504.813 501.060   3
   2 -12  -9-16.7315 299.482   1
   2  12  -9 21.8752 474.824   1
   2 -12  -9 100.099 98.5820   4
   2  12  -9 194.073 141.669   4
   2  12  -9 281.021 345.592   2
  -2 -12   9 400.484 335.759   3
   2  12  -8 2137.06 741.801   2
   2 -12  -8 1440.71 347.755   4
   2  12  -8 973.106 715.501   1
   2 -12  -8 1252.24 539.157   1
   2  12  -8 1490.95 322.277   4
  -2 -12   8 1560.74 610.661   3
  -2  12   7-97.5093 136.741   3
   2  12  -7 361.472 203.147   4
   2 -12  -7 174.991 130.546   4
   2 -12  -7-83.2996 25.2691   1
   2  12  -7-205.419 371.570   1
   2  12  -7 191.946 334.237   2
  -2 -12   7 3.83669 120.683   3
   2  12  -6 27154.4 1129.77   4
   2  12  -6 31252.3 2676.48   2
   2 -12  -6 31987.0 1474.57   4
   2 -12  -6 32921.9 2720.75   1
   2 -12  -6 24178.7 1426.16   3
  -2 -12   6 27849.7 2021.13   3
   2  12  -6 28171.8 2893.58   1
  -2  12   6 33204.7 1330.70   3
   2  12  -5 11186.2 1501.76   2
   2  12  -5 10201.0 800.728   4
   2  12  -5 10960.2 603.033   4
   2 -12  -5 13250.5 895.827   4
  -2 -12   5 10102.8 1097.34   3
   2 -12  -5 11932.9 1482.41   1
   2 -12  -5 10344.1 894.786   3
   2  12  -5 10279.9 1617.27   1
   2  12  -4 1554.37 613.443   1
   2  12  -4 1090.48 201.488   4
   2  12  -4 760.189 371.459   2
   2  12  -4 823.885 124.115   4
   2 -12  -4 1011.74 232.771   4
   2 -12  -4 653.844 343.392   1
   2 -12  -4 1017.73 260.627   3
   2 -12  -3 1000.99 403.215   1
   2  12  -3 553.228 304.512   2
   2 -12  -3 874.166 235.073   4
   2  12  -3 844.933 358.328   1
   2 -12  -3 722.014 208.042   3
   2 -12  -2 644.358 171.301   3
   2 -12  -2 815.600 336.099   1
   2  12  -2 177.933 144.806   2
  -2 -12   2 330.712 212.762   1
   2 -12  -2 481.324 181.911   4
   2 -12  -1 55.4581 152.817   1
  -2  12   1 138.273 112.132   2
   2  12  -1-76.0991 133.288   2
   2 -12  -1 27.6248 96.8336   4
  -2 -12   1 58.1152 72.5541   1
  -2 -12   0 42.4719 173.684   1
   2 -12   0-89.7002 193.352   1
  -2  12   0-3.20364 71.4438   2
   2  12   0 134.740 183.759   2
  -2 -12   0 11.7256 19.0115   4
   2 -12   0-43.9823 39.4321   3
   2 -12   0 130.960 137.601   4
  -2  12  -1 2498.91 317.057   2
  -2 -12  -1 2065.20 481.008   1
   2 -12   1 1713.47 426.015   4
   2 -12   1 2138.09 421.162   3
   2  12   1 2857.37 447.569   2
   2 -12   1 3624.80 717.281   1
  -2 -12  -1 2389.51 225.354   4
   2 -12   2 188.306 101.581   1
  -2 -12  -2-3.87892 117.070   1
  -2  12  -2 6.49997 34.3237   2
  -2 -12  -2 236.170 93.6246   4
   2 -12   2 362.034 234.455   3
   2 -12   2 161.096 171.841   4
   2  12   2 344.241 142.606   2
  -2 -12  -3 14368.9 844.116   4
   2  12   3 13032.6 826.688   2
  -2  12  -3 13154.2 956.649   2
   2 -12   3 11741.5 1252.47   3
  -2 -12  -3 14392.3 1449.02   1
  -2  12  -3 15535.1 1754.94   1
   2  12   3 14859.0 1205.79   3
   2  12   4 12775.5 772.713   2
  -2  12  -4 13285.4 1116.30   2
  -2 -12  -4 13152.8 916.718   4
   2 -12   4 14657.8 1563.97   3
  -2 -12  -4 14945.9 1602.58   1
  -2  12  -4 13719.9 1811.48   1
   2  12   4 15072.8 1379.52   3
   2  12   5 786.490 314.874   3
  -2  12  -5 112.902 288.669   1
  -2 -12  -5 596.591 204.261   4
   2  12   5 214.723 104.710   2
  -2 -12  -5 728.413 404.448   1
  -2  12  -5 282.962 193.460   2
   2 -12   5 503.653 293.706   3
   2  12   6 469.023 289.221   3
   2 -12   6 571.729 314.816   3
  -2  12  -6 435.756 233.108   1
   2  12   6 822.619 210.039   2
  -2  12  -6 1275.55 465.466   2
  -2 -12  -6 763.223 269.013   4
   2  12   7 1924.57 601.974   3
   2  12   7 2496.37 366.850   2
  -2  12  -7 1142.41 584.017   1
  -2  12  -7 1813.43 573.365   2
  -2 -12  -7 2458.50 880.252   1
  -2 -12  -7 1618.87 446.484   4
   2 -12   7 1921.63 718.839   3
   2  12   8 1276.34 534.534   3
   2  12   8 701.165 203.751   2
  -2 -12  -8 1262.56 685.888   1
  -2  12  -8 1466.06 863.733   1
  -2 -12  -8 757.749 312.577   4
   2 -12   8 427.047 487.700   3
   2  12   9-72.9829 198.468   3
  -2 -12  -9-135.393 127.499   4
  -2  12  -9 378.811 422.164   1
   2 -12   9 36.0791 427.509   3
  -2 -12  -9-243.018 348.476   1
   2  12  10-198.459 222.099   3
  -2 -12 -10 759.039 624.913   1
  -2 -12 -10 163.722 232.968   4
  -2  12 -10 383.540 497.178   1
   2 -12  10-119.040 326.158   3
   2  12  11 565.532 487.421   3
  -2 -12 -11 389.036 580.995   1
  -2  12 -11-10.8676 316.485   1
  -2  12 -11-33.3757 193.164   4
  -2 -12 -11 335.613 252.545   4
   2 -12  11 101.463 306.922   3
  -2  12 -12 164.111 295.960   4
   2 -13 -11-349.680 236.242   4
   2 -13 -11 372.719 426.140   1
   2  13 -11 260.891 129.238   1
  -2 -13  11 400.206 337.896   3
   2  13 -10 343.976 269.204   2
  -2 -13  10 326.063 470.537   3
   2 -13 -10 84.3126 83.1861   1
   2  13 -10 166.422 324.728   1
   2 -13 -10-3.44486 103.970   4
   2  13  -9 206.903 447.405   1
   2  13  -9 173.758 333.780   2
  -2 -13   9 796.551 515.868   3
   2 -13  -9 154.043 431.985   1
   2 -13  -9 499.286 269.995   4
   2 -13  -8 224.718 342.507   1
   2  13  -8 231.919 115.182   4
   2  13  -8 177.777 162.855   2
  -2 -13   8 312.174 257.778   3
   2  13  -8 539.684 613.923   1
   2 -13  -8 509.925 230.571   4
   2 -13  -7 1241.14 347.691   4
   2 -13  -7 1146.96 499.751   1
   2  13  -7 1307.06 777.490   1
   2  13  -7 999.560 517.607   2
   2  13  -7 1599.79 309.106   4
  -2  13   7 2976.51 459.309   3
  -2 -13   7 1633.80 581.116   3
   2  13  -6 220.775 90.5082   4
   2 -13  -6 194.821 135.001   4
   2  13  -6-7.28932 108.087   2
   2 -13  -6-119.305 235.347   1
  -2 -13   6 85.4706 164.560   3
   2 -13  -5 1451.86 317.751   4
   2  13  -5 1714.72 650.193   1
   2  13  -5 1309.40 278.530   4
   2  13  -5 851.931 436.135   2
   2 -13  -5 802.127 496.079   1
   2 -13  -5 1436.43 342.121   3
   2  13  -5 1137.16 181.084   4
   2  13  -4 85.1236 49.9994   4
   2  13  -4 48.2062 186.173   2
   2 -13  -4 224.655 149.621   4
   2  13  -4 145.718 55.8679   4
   2  13  -4-51.7863 128.911   1
   2 -13  -4-28.9124 143.926   1
   2 -13  -4 205.069 150.390   3
   2 -13  -3 978.501 255.563   3
   2 -13  -3 1232.59 433.379   1
   2  13  -3 1246.99 440.947   2
   2 -13  -3 880.353 223.807   4
   2  13  -3 1009.05 533.460   1
   2  13  -2 23.3472 37.7075   2
   2 -13  -2 8.71759 21.8071   3
  -2  13   2 63.5184 143.071   2
  -2 -13   2 223.868 179.814   1
   2 -13  -2 294.280 156.953   4
   2 -13  -2 296.557 216.152   1
  -2  13   1 1881.05 394.453   2
   2 -13  -1 911.392 285.530   4
  -2 -13   1 1046.05 142.905   4
   2  13  -1 696.117 313.639   2
  -2 -13   1 1604.68 463.486   1
   2 -13  -1 836.468 373.658   1
  -2  13   0 2552.94 360.253   2
  -2 -13   0 3074.20 632.603   1
   2 -13   0 3424.66 687.579   1
   2  13   0 3671.24 607.445   2
  -2 -13   0 2371.60 229.894   4
   2 -13   0 2774.67 431.036   3
   2 -13   0 2347.31 505.177   4
  -2 -13  -1 242.586 70.2319   4
   2 -13   1 69.4863 120.709   1
  -2  13  -1 264.599 116.423   2
  -2 -13  -1 291.418 225.912   1
   2 -13   1 267.528 202.380   4
   2  13   1 244.864 136.759   2
   2 -13   1 149.895 101.745   3
  -2  13  -2 2324.62 356.184   2
   2  13   2 2355.52 405.353   2
  -2 -13  -2 2308.94 576.666   1
   2 -13   2 1852.40 560.843   1
   2 -13   2 3022.98 564.826   4
  -2 -13  -2 2400.57 285.086   4
   2 -13   2 1690.36 427.076   3
  -2  13  -3 2914.47 467.246   2
  -2 -13  -3 3801.50 425.329   4
   2  13   3 3719.74 470.060   2
   2 -13   3 2899.84 643.705   3
  -2 -13  -3 3364.01 731.884   1
  -2  13  -3 1645.43 592.710   1
   2  13   4 1584.04 442.542   3
   2  13   4 1267.30 255.199   2
   2 -13   4 1077.41 444.314   3
  -2  13  -4 1218.64 354.670   2
  -2  13  -4 1026.99 619.427   1
  -2 -13  -4 958.858 427.313   1
  -2 -13  -4 1386.39 283.543   4
   2  13   5 972.306 418.245   3
  -2  13  -5 1739.77 724.009   1
   2  13   5 1420.49 267.368   2
  -2 -13  -5 1554.28 348.661   4
   2 -13   5 1697.55 555.034   3
  -2 -13  -5 1153.43 461.555   1
  -2  13  -5 1747.51 457.297   2
   2  13   6 135.826 182.065   3
  -2  13  -6 175.269 212.938   1
  -2 -13  -6 77.6291 141.570   4
  -2 -13  -6-82.3522 150.551   1
  -2  13  -6-99.7533 155.775   2
   2  13   6-34.5496 47.8492   2
   2 -13   6 89.0708 134.241   3
   2  13   7 456.773 373.684   3
   2 -13   7 429.755 455.711   3
  -2  13  -7 33.2836 156.481   1
   2  13   7 132.705 97.3179   2
  -2 -13  -7 71.8225 310.410   1
  -2  13  -7 190.660 222.120   2
  -2 -13  -7 657.310 271.554   4
   2  13   8 90.1563 253.271   3
  -2  13  -8 242.582 582.494   1
  -2 -13  -8 27.4017 133.374   4
   2  13   8 56.3625 108.497   2
  -2 -13  -8 316.923 349.142   1
   2 -13   8-288.039 436.052   3
   2  13   9 175.668 172.256   3
  -2  13  -9-152.583 475.005   1
  -2 -13  -9 31.6574 18.1082   4
   2 -13   9 285.868 629.419   3
  -2 -13  -9 230.503 147.777   1
   2  13  10-113.825 208.749   3
  -2 -13 -10 362.395 280.787   4
  -2 -13 -10 249.415 378.302   1
   2 -13  10-180.078 416.565   3
  -2  13 -10 375.666 196.160   1
  -2 -13 -11 649.902 485.041   1
  -2  13 -11 793.462 813.916   1
  -2  13 -11 29.2526 177.983   4
   2 -13  11-216.489 332.593   3
  -2 -13 -11 105.815 54.4634   4
  -2  13 -12 108.509 135.955   4
   2 -14 -11-400.537 519.326   1
   2  14 -11-231.567 520.128   1
   2 -14 -11-28.1011 81.1208   4
  -2 -14  11-166.609 408.570   3
   2 -14 -10 3.60626 84.1459   4
   2  14 -10 486.989 543.613   2
   2 -14 -10 904.622 492.726   1
   2  14 -10 522.418 589.225   1
  -2 -14  10 612.829 472.960   3
   2 -14  -9 61.3154 54.2591   4
   2 -14  -9 254.312 456.160   1
  -2 -14   9 518.357 542.637   3
   2  14  -9 228.094 325.477   2
   2  14  -9 97.4079 162.346   1
   2  14  -8 126.940 361.907   2
   2 -14  -8 164.036 193.320   4
   2 -14  -8 515.620 410.949   1
   2  14  -8 388.083 469.087   1
  -2 -14   8-72.7859 152.632   3
   2 -14  -7 600.526 232.114   4
   2  14  -7 1063.37 604.977   1
  -2 -14   7 794.766 402.675   3
   2  14  -7-24.6520 217.642   2
   2 -14  -7 596.794 580.283   1
   2  14  -7 492.491 177.498   4
   2  14  -6 732.200 172.931   4
   2  14  -6 1159.36 675.272   1
   2 -14  -6 317.865 180.948   4
   2  14  -6 80.3788 158.020   2
  -2 -14   6 652.310 267.777   3
   2 -14  -6 609.972 538.615   1
   2 -14  -5 1693.32 355.097   4
   2  14  -5 1931.42 317.225   4
   2  14  -5 2214.17 828.784   1
   2  14  -5 1637.78 215.888   4
   2 -14  -5 2006.34 645.973   1
   2  14  -5 818.063 448.173   2
   2 -14  -5 971.469 283.779   3
   2  14  -4 3574.99 942.357   1
   2  14  -4 2941.14 229.432   4
   2 -14  -4 3774.28 506.444   4
   2  14  -4 3307.67 777.145   2
   2 -14  -4 2707.57 483.615   3
   2 -14  -4 4296.72 879.830   1
   2 -14  -3 1419.93 315.687   4
   2 -14  -3 1078.27 413.753   1
  -2  14   3 834.477 357.874   2
   2 -14  -3 832.829 269.672   3
   2  14  -3 560.823 344.864   2
   2  14  -3 1731.10 629.036   1
   2 -14  -2 289.913 198.284   1
   2 -14  -2 333.236 161.883   3
  -2  14   2 326.275 224.176   2
   2  14  -2 350.844 307.380   2
   2 -14  -2 316.978 141.182   4
  -2 -14   2 626.152 385.453   1
   2 -14  -1 592.060 256.299   4
   2  14  -1 548.989 279.200   2
  -2  14   1 669.534 231.873   2
  -2 -14   1 445.165 105.197   4
   2 -14  -1 1072.86 450.756   1
  -2 -14   1 524.395 277.264   1
  -2  14   0 9576.24 696.832   2
   2  14   0 10282.0 1034.28   2
   2 -14   0 8945.37 1182.90   1
   2 -14   0 8553.32 1010.24   4
  -2 -14   0 8654.92 498.770   4
   2 -14   0 8920.25 796.409   3
  -2 -14   0 9669.58 1189.63   1
   2 -14   1 1244.38 438.033   1
   2  14   1 830.824 287.075   2
  -2 -14  -1 774.441 361.829   1
   2 -14   1 701.268 249.392   3
  -2 -14  -1 1050.82 161.930   4
   2 -14   1 1618.64 437.334   4
  -2  14  -1 1435.07 265.119   2
  -2 -14  -2 7651.14 1077.49   1
  -2  14  -2 8885.76 721.921   2
   2  14   2 7083.70 749.492   2
   2 -14   2 8356.38 961.547   4
   2 -14   2 6710.43 909.944   3
  -2 -14  -2 7471.64 483.470   4
   2 -14   2 8777.81 1254.52   1
  -2 -14  -3 117.531 175.292   1
  -2  14  -3 492.378 220.282   2
  -2 -14  -3 414.554 148.678   4
   2 -14   3 576.200 328.053   3
   2  14   3 241.787 141.561   2
  -2  14  -3 86.5167 148.843   1
   2 -14   4 911.047 410.265   3
  -2  14  -4 230.500 138.493   2
   2  14   4 643.807 275.531   3
   2  14   4 480.782 171.546   2
  -2 -14  -4 386.368 155.402   4
  -2  14  -4 1322.88 623.161   1
  -2 -14  -4 542.057 307.395   1
   2  14   5 727.354 284.848   3
  -2  14  -5 206.496 308.471   1
   2  14   5 508.342 179.577   2
  -2 -14  -5 808.400 260.907   4
  -2  14  -5 501.408 295.260   2
  -2 -14  -5 1272.60 534.012   1
   2 -14   5 645.562 374.167   3
   2  14   6 272.181 269.262   3
  -2  14  -6-61.9755 258.892   1
   2  14   6 55.8756 85.7197   2
  -2 -14  -6-11.5129 57.0251   4
  -2  14  -6-117.515 205.129   2
  -2 -14  -6 205.081 323.682   1
   2 -14   6 594.409 385.937   3
   2  14   7 187.752 270.635   3
  -2  14  -7 266.475 355.652   1
   2  14   7 86.8726 26.0091   2
  -2 -14  -7-33.7463 108.288   4
   2 -14   7 245.757 342.000   3
  -2  14  -7 192.909 298.297   2
  -2 -14  -7 33.8503 181.637   1
  -2  14  -8 715.605 728.016   1
  -2 -14  -8-60.7738 433.587   1
   2  14   8 294.748 108.378   3
   2 -14   8 336.816 126.973   3
   2  14   8 286.875 153.605   2
  -2 -14  -8 484.201 265.616   4
   2  14   9 22.5151 153.588   3
  -2 -14  -9 144.574 101.799   4
  -2  14  -9 588.149 660.839   1
  -2 -14  -9 641.308 448.275   1
   2 -14   9 376.587 358.306   3
  -2  14 -10-26.7099 248.692   1
   2  14  10 98.0142 246.164   3
  -2 -14 -10-278.323 351.630   1
  -2 -14 -10 170.289 201.986   4
   2 -14  10-85.5329 275.376   3
  -2 -14 -11 867.933 666.683   1
  -2  14 -11 25.0934 168.616   4
  -2  15  11 210.241 358.947   2
   2 -15 -11-346.215 412.457   1
  -2 -15  11 274.114 393.274   3
   2  15 -11 450.818 548.085   1
  -2 -15  10-51.6439 247.859   3
   2 -15 -10 241.286 391.576   1
   2 -15 -10 142.926 20.8963   4
   2  15 -10-97.8042 314.121   2
   2  15  -9-382.501 438.934   2
  -2 -15   9 183.100 319.229   3
   2 -15  -9 205.624 146.355   4
   2  15  -9-427.147 437.072   1
   2 -15  -8 197.372 182.831   4
   2  15  -8 255.009 213.937   1
   2 -15  -8-6.09206 153.643   1
   2  15  -8 40.9847 146.771   2
  -2 -15   8 379.755 367.009   3
   2  15  -7 214.490 131.972   2
   2 -15  -7 360.530 164.136   4
  -2 -15   7 80.3439 45.8934   3
   2 -15  -7 232.615 354.219   1
   2  15  -6 117.989 73.7346   4
   2 -15  -6 212.761 157.038   4
   2  15  -6 157.933 385.445   1
   2  15  -6 310.774 184.558   2
  -2 -15   6 28.8257 69.8333   3
   2 -15  -6 114.894 226.472   1
   2  15  -5-108.919 370.883   1
   2  15  -5-189.975 217.184   2
   2  15  -5 64.0861 40.1355   4
   2 -15  -5 117.604 289.739   1
   2 -15  -5-102.318 116.498   4
   2 -15  -4 1208.34 329.240   3
   2  15  -4 2123.18 770.671   1
   2 -15  -4 1738.03 568.765   1
  -2  15   4 2007.72 568.044   2
   2  15  -4 1306.07 106.953   4
   2 -15  -4 1815.43 361.706   4
   2  15  -4 805.836 462.517   2
   2 -15  -3-12.7335 24.7215   3
  -2  15   3-33.1391 138.945   2
   2 -15  -3-124.472 239.690   1
   2  15  -3 14.8531 164.744   1
   2 -15  -3 97.1692 115.456   4
   2  15  -3 89.8540 159.883   2
   2 -15  -2 5919.98 986.087   1
  -2  15   2 4741.96 672.088   2
   2  15  -2 5653.30 953.463   2
   2 -15  -2 4422.93 632.889   4
   2 -15  -2 5509.85 612.650   3
  -2 -15   2 5755.90 992.359   1
  -2 -15   1 629.910 313.248   1
  -2  15   1 760.190 225.961   2
   2 -15  -1 621.260 274.204   4
  -2 -15   1 499.845 112.926   4
   2  15  -1 830.680 346.692   2
   2 -15  -1 341.423 265.825   1
  -2  15   0 974.973 246.191   2
  -2 -15   0 1377.97 472.475   1
   2 -15   0 449.882 251.918   4
   2 -15   0 796.853 409.369   1
   2  15   0 1031.57 357.043   2
  -2 -15   0 953.696 181.767   4
   2 -15   0 1248.05 318.326   3
  -2 -15  -1 1606.19 212.614   4
   2 -15   1 688.286 347.816   1
   2  15   1 1759.27 422.625   2
  -2 -15  -1 999.536 404.846   1
   2 -15   1 2117.99 509.606   4
   2 -15   1 1574.49 391.903   3
  -2  15  -1 1262.48 259.690   2
   2 -15   2 5300.55 773.140   4
  -2  15  -2 6032.34 627.691   2
   2  15   2 5373.93 692.913   2
  -2 -15  -2 5738.68 439.806   4
   2 -15   2 5756.21 858.211   3
  -2 -15  -2 4099.78 806.629   1
   2 -15   2 6288.81 1099.90   1
   2  15   3 3620.46 517.880   2
  -2  15  -3 4289.54 607.467   2
  -2 -15  -3 4244.06 427.041   4
   2 -15   3 4806.62 848.270   3
  -2 -15  -3 3570.86 801.693   1
  -2  15  -3 3643.53 909.582   1
  -2  15  -4-305.609 426.009   1
   2 -15   4-96.0308 161.202   3
   2  15   4 35.6992 68.2641   2
  -2 -15  -4-22.0095 58.2346   4
  -2  15  -4 212.157 197.345   2
  -2 -15  -4 44.4470 120.117   1
   2  15   5 18.1621 48.8979   3
  -2  15  -5-13.8930 776.602   1
   2  15   5 165.887 118.223   2
  -2 -15  -5 158.829 163.023   4
  -2 -15  -5 55.0666 128.291   1
  -2  15  -5 2.97847 100.157   2
   2 -15   5 306.759 304.583   3
  -2  15  -6 604.673 621.085   1
   2  15   6 886.014 253.050   2
   2  15   6 468.865 291.685   3
  -2 -15  -6-87.3536 64.1000   1
   2 -15   6 249.874 210.765   3
  -2  15  -6 378.507 264.199   2
  -2 -15  -6 889.813 270.710   4
  -2  15  -7 1321.15 820.164   1
   2  15   7 1052.98 267.234   2
  -2  15  -7 631.381 378.179   2
  -2 -15  -7 997.520 316.191   4
   2 -15   7 391.024 283.266   3
   2  15   7 1497.08 558.353   3
  -2 -15  -7 480.972 349.737   1
   2  15   8 551.522 356.280   3
  -2 -15  -8 336.250 207.885   4
  -2 -15  -8 127.477 403.361   1
  -2  15  -8 794.728 719.725   1
   2  15   8 251.823 152.877   2
   2 -15   8 246.827 177.345   3
  -2 -15  -9 108.328 67.2974   4
  -2 -15  -9 44.3444 129.338   1
   2  15   9 149.139 232.689   3
  -2  15  -9 19.3807 230.416   1
   2 -15   9-182.990 289.033   3
  -2 -15 -10-200.447 56.1583   1
   2 -15  10-173.518 385.939   3
  -2  15 -10-115.060 168.191   1
  -2 -15 -10 111.335 218.166   4
  -2  16  11 458.949 400.059   2
   2  16 -10 570.041 514.837   2
  -2  16  10 584.492 393.894   2
   2 -16 -10 447.523 255.224   4
   2  16 -10 210.606 344.489   1
   2 -16 -10-50.3789 145.696   1
  -2 -16  10 893.006 527.332   3
  -2  16   9 81.9578 238.405   2
   2 -16  -9 268.260 207.576   4
   2 -16  -9 184.262 328.941   1
  -2 -16   9 51.3616 101.596   3
   2  16  -9-128.208 306.501   1
   2  16  -8 18.0273 218.744   1
   2  16  -8 824.980 510.336   2
   2 -16  -8 164.197 174.729   4
   2 -16  -8 168.567 281.011   1
   2  16  -7 484.004 398.165   1
   2 -16  -7 1076.40 340.869   4
   2  16  -7 1006.14 544.927   2
   2 -16  -7 1469.04 595.685   1
  -2 -16   7 534.465 390.780   3
  -2  16   6 9.53719 153.805   2
   2 -16  -6 39.2687 56.8112   4
  -2 -16   6-67.3765 80.7295   3
   2  16  -6 35.3973 149.519   2
  -2  16   5-67.7946 156.947   2
   2 -16  -5-48.1659 87.1719   4
   2  16  -5 19.1010 32.0876   4
   2  16  -5 300.832 220.107   1
   2  16  -5 260.467 289.408   2
   2 -16  -5-4.37291 182.580   1
   2  16  -4 3300.35 938.253   1
  -2  16   4 3747.67 764.914   2
   2 -16  -4 3458.59 821.797   1
   2 -16  -4 3325.14 557.505   4
   2  16  -4 2112.49 742.577   2
   2 -16  -4 3352.36 590.210   3
   2 -16  -3 5206.38 967.314   1
  -2  16   3 6349.24 865.798   2
   2  16  -3 5885.10 1056.23   2
   2 -16  -3 5738.72 718.955   4
   2 -16  -3 5898.44 737.080   3
   2  16  -3 7250.19 1373.24   1
   2  16  -2 319.186 238.865   2
  -2 -16   2 17.2284 106.747   1
   2 -16  -2 68.7027 138.924   1
   2 -16  -2-62.1124 52.3027   4
  -2  16   2 87.8464 92.0880   2
   2 -16  -2-3.12716 26.2892   3
  -2 -16   1 529.515 322.192   1
  -2  16   1 1048.44 265.937   2
   2  16  -1 947.070 389.389   2
   2 -16  -1 871.541 353.870   4
  -2 -16   1 1151.97 189.899   4
   2 -16  -1 867.984 399.215   1
   2  16   0 37.0706 109.591   2
   2 -16   0 57.0741 83.8840   3
  -2  16   0 252.529 113.404   2
   2 -16   0 265.276 222.101   1
   2 -16   0-30.9541 131.295   4
  -2 -16   0 52.8787 61.5433   4
  -2 -16   0 320.070 266.076   1
  -2  16  -1 179.963 114.787   2
   2 -16   1 290.418 312.293   1
  -2 -16  -1 76.4539 173.758   1
   2 -16   1-5.21244 41.9540   4
   2  16   1 132.583 156.116   2
   2 -16   1 261.523 209.787   3
  -2 -16  -1 160.282 75.4970   4
   2  16   2-59.1396 30.7099   2
  -2 -16  -2-14.7291 46.7869   4
  -2  16  -2 51.6472 69.8082   2
   2 -16   2 65.5882 131.045   4
   2 -16   2-31.8832 44.6722   3
  -2 -16  -2 104.298 170.420   1
  -2 -16  -3 1811.38 558.388   1
  -2 -16  -3 1697.69 285.292   4
   2 -16   3 867.975 384.638   3
  -2  16  -3 1358.04 379.182   2
   2  16   3 1353.73 341.808   2
  -2  16  -3 1442.04 642.273   1
  -2 -16  -4 334.003 206.715   1
  -2  16  -4 94.1005 354.241   1
   2 -16   4 16.9119 144.782   3
   2  16   4 168.481 122.610   2
  -2  16  -4 234.718 220.226   2
  -2 -16  -4 100.352 93.7820   4
  -2  16  -5 173.514 227.116   2
  -2 -16  -5-18.6312 58.0101   4
  -2  16  -5 294.438 514.906   1
   2  16   5 80.9001 77.4475   2
   2 -16   5 154.195 233.640   3
  -2 -16  -5-122.350 167.502   1
   2  16   6 201.707 164.594   2
  -2  16  -6-95.2926 70.2475   2
  -2  16  -6 124.116 255.568   1
  -2 -16  -6 134.246 109.437   4
   2  16   6 208.535 212.367   3
  -2 -16  -6-33.3732 61.0417   1
   2 -16   6-103.198 180.597   3
   2  16   7 667.056 406.865   3
  -2  16  -7 279.891 498.308   1
   2  16   7 307.913 136.243   2
  -2  16  -7 73.1979 116.358   2
   2 -16   7 290.149 318.079   3
  -2 -16  -7 443.307 381.098   1
  -2 -16  -7 26.8626 58.1592   4
   2  16   8 758.737 331.394   3
  -2 -16  -8 228.351 184.703   1
  -2  16  -8-13.8269 603.579   1
  -2 -16  -8 1037.40 347.920   4
   2 -16   8 789.360 648.322   3
   2  16   8 638.922 242.056   2
   2  16   9 99.4294 311.824   3
  -2 -16  -9 267.738 200.395   4
  -2 -16  -9-430.038 438.652   1
  -2  16  -9-337.547 606.899   1
   2 -16   9 139.681 319.594   3
  -2 -16 -10 430.614 433.264   1
  -2 -16 -10 432.354 278.987   4
   2 -16  10 519.853 634.316   3
  -2  16 -10-134.897 374.055   1
  -2  17  11 284.647 315.791   2
   2  17 -10-445.383 614.735   1
  -2  17  10 372.930 308.542   2
   2 -17 -10 304.311 238.550   4
   2 -17 -10 536.214 679.283   1
  -2 -17  10 551.107 425.144   3
   2 -17  -9 103.777 137.606   4
   2  17  -9 265.335 504.512   2
   2 -17  -9 429.660 444.109   1
  -2 -17   9-37.4499 85.6861   3
   2  17  -9 917.688 772.586   1
  -2  17   9 371.233 316.157   2
  -2  17   8 25.8437 179.840   2
   2  17  -8 310.407 570.224   1
   2 -17  -8 6.52917 99.6547   4
   2  17  -8 224.006 411.807   2
   2 -17  -8 190.807 174.628   1
  -2 -17   8 59.3101 225.122   3
  -2  17   7 350.847 247.585   2
   2  17  -7 539.230 435.708   1
  -2 -17   7 290.819 238.377   3
   2  17  -7-41.3922 267.671   2
   2 -17  -7-28.5289 76.3966   4
   2 -17  -7 182.138 334.946   1
  -2  17   6 104.897 94.5295   2
   2  17  -6 38.7466 140.732   1
   2 -17  -6 161.196 177.033   4
   2  17  -6 173.633 257.725   2
  -2 -17   6 48.2337 127.338   3
   2 -17  -6 320.891 287.085   1
   2 -17  -5 4072.01 928.126   1
  -2  17   5 1768.65 528.675   2
   2 -17  -5 2516.70 470.484   4
   2  17  -5 2945.13 858.046   2
   2  17  -5 1669.89 777.226   1
   2  17  -4 2204.87 841.673   1
   2 -17  -4 1498.34 380.121   4
  -2  17   4 941.243 347.069   2
   2  17  -4 919.575 453.047   2
   2 -17  -4 1664.36 591.356   1
   2 -17  -3 11483.0 1482.18   1
  -2  17   3 11203.4 1082.35   2
   2  17  -3 10010.0 1412.48   2
   2  17  -3 11486.3 1789.68   1
   2 -17  -3 9414.52 964.401   4
  -2  17   2 233.356 134.654   2
   2 -17  -2 301.424 203.145   4
   2  17  -2 997.687 404.559   2
   2 -17  -2 698.620 343.100   1
  -2 -17   2 563.839 327.600   1
  -2  17   1 5006.60 571.058   2
   2  17  -1 3304.52 706.503   2
   2 -17  -1 4370.98 751.870   4
  -2 -17   1 3471.66 854.017   1
  -2 -17   1 3586.51 352.454   4
  -2  17   0 5243.51 557.699   2
   2  17   0 4785.60 804.225   2
  -2 -17   0 6016.33 1063.98   1
   2 -17   0 6668.39 1167.71   1
   2 -17   0 5790.87 907.926   4
   2 -17   0 4981.39 663.947   3
  -2 -17   0 4413.37 476.656   4
  -2 -17  -1 1814.31 599.985   1
   2 -17   1 479.137 265.289   4
  -2  17  -1 734.161 207.004   2
   2 -17   1 668.852 373.457   1
   2  17   1 1192.77 371.168   2
   2 -17   1 1017.82 351.676   3
  -2 -17  -1 816.977 184.874   4
   2 -17   2 1101.21 410.643   3
  -2 -17  -2 648.900 382.312   1
  -2 -17  -2 949.188 190.474   4
   2 -17   2 729.283 370.514   1
   2  17   2 1104.63 362.980   2
   2 -17   2 671.411 257.894   4
  -2  17  -2 1350.38 335.206   2
  -2 -17  -3 149.246 182.236   1
  -2  17  -3 592.505 290.441   2
  -2 -17  -3 733.191 183.004   4
   2  17   3 908.472 301.750   2
   2 -17   3 424.421 256.988   3
  -2  17  -3 630.572 361.939   1
  -2  17  -4 135.707 186.972   1
  -2  17  -4-120.926 175.231   2
  -2 -17  -4 79.4846 147.456   1
  -2 -17  -4 47.0214 41.7916   4
   2 -17   4 114.137 234.548   3
   2  17   4 228.638 149.226   2
  -2  17  -5 596.458 449.381   1
  -2  17  -5 768.024 367.565   2
  -2 -17  -5 1027.46 255.487   4
   2  17   5 1021.64 289.051   2
   2 -17   5 868.761 417.202   3
  -2 -17  -5 1254.64 547.043   1
   2  17   6 487.675 227.670   2
   2  17   6 897.809 343.517   3
  -2  17  -6-75.1872 188.188   1
  -2 -17  -6 230.010 167.579   4
   2 -17   6 195.463 201.895   3
  -2 -17  -6 538.610 503.027   1
  -2  17  -6 508.129 377.566   2
   2  17   7 664.539 384.444   3
  -2  17  -7 842.026 671.485   1
   2  17   7 905.201 281.165   2
  -2 -17  -7 306.442 274.350   1
   2 -17   7 310.420 322.714   3
  -2  17  -7 724.508 411.387   2
  -2 -17  -7 788.588 269.941   4
   2  17   8 596.255 429.921   3
  -2  17  -8 28.6522 153.744   1
  -2 -17  -8 301.061 406.804   1
  -2 -17  -8-145.102 119.419   4
   2 -17   8 202.972 422.931   3
   2  17   8 51.3145 70.5002   2
   2  17   9 614.256 417.927   3
   2 -17   9 1254.88 742.156   3
  -2 -17  -9 707.047 527.132   1
  -2 -17  -9 454.760 236.026   4
  -2  17  -9 302.584 411.421   1
  -2 -17 -10 287.876 218.193   4
  -2 -17 -10-133.055 221.405   1
  -2  17 -10-225.094 326.689   1
   2 -17  10 63.0334 279.854   3
  -2  18  11-116.689 204.831   2
  -2  18  10 265.305 287.083   2
   2 -18 -10 290.732 194.280   4
   2  18 -10-628.407 595.866   2
   2 -18 -10 236.876 373.816   1
  -2 -18  10-222.738 310.960   3
  -2  18   9 413.087 299.249   2
   2  18  -9-80.0232 274.031   1
   2 -18  -9 103.085 120.189   4
   2 -18  -9 178.064 446.207   1
  -2 -18   9 393.588 396.131   3
   2  18  -9-196.399 292.881   2
  -2  18   8 69.7175 172.296   2
   2  18  -8-127.378 273.195   1
   2 -18  -8 160.706 177.368   4
   2  18  -8 327.477 414.432   2
  -2 -18   8 318.865 322.410   3
   2 -18  -8 374.685 407.491   1
   2 -18  -7 17.5197 291.826   1
  -2  18   7-185.497 175.651   2
   2  18  -7 398.039 590.497   1
   2  18  -7-404.339 449.262   2
   2 -18  -7 172.287 152.626   4
  -2 -18   7 42.9460 170.193   3
   2  18  -6 315.832 523.702   1
  -2  18   6 197.308 244.232   2
   2 -18  -6 71.5891 118.996   4
   2  18  -6-23.8701 229.895   2
  -2 -18   6 110.696 210.770   3
   2 -18  -6 210.999 296.373   1
   2  18  -5 503.894 511.178   1
   2 -18  -5 952.676 531.704   1
   2  18  -5 157.051 335.914   2
   2 -18  -5 360.679 219.702   4
  -2  18   5 99.1139 153.669   2
   2  18  -4 315.710 433.204   1
  -2  18   4 27.2899 86.9577   2
   2 -18  -4 458.852 341.194   1
   2 -18  -4 58.9000 81.2902   4
   2  18  -4 216.559 179.921   2
   2 -18  -3-99.3046 106.855   4
  -2  18   3-49.2351 75.2657   2
   2 -18  -3 20.8971 128.296   1
   2  18  -3 97.3057 246.410   2
   2  18  -3 53.8823 139.359   1
  -2  18   2 11077.4 939.882   2
   2  18  -2 9361.87 1281.49   2
   2 -18  -2 9885.91 1421.43   1
   2 -18  -2 9502.67 1089.56   4
  -2 -18   2 10169.7 1503.67   1
   2 -18  -1 3494.57 854.572   1
  -2  18   1 3049.48 461.849   2
  -2 -18   1 2677.44 763.031   1
   2  18  -1 3931.45 833.118   2
   2 -18  -1 2983.44 639.079   4
   2 -18   0 439.542 281.809   1
  -2 -18   0 674.967 201.724   4
  -2  18   0 579.334 194.006   2
  -2 -18   0 550.245 273.273   1
   2 -18   0 302.983 147.049   4
   2  18   0 615.062 323.305   2
   2 -18   0 601.987 262.387   3
  -2 -18  -1 337.319 139.487   4
  -2  18  -1 348.298 175.017   2
   2 -18   1 316.889 137.224   3
   2  18   1 322.743 246.605   2
  -2 -18  -1 392.642 249.276   1
   2 -18   1 157.938 125.532   1
   2 -18   1 214.431 230.255   4
  -2 -18  -2 1086.97 504.793   1
  -2 -18  -2 1439.99 246.144   4
  -2  18  -2 821.018 267.248   2
   2  18   2 1869.92 484.120   2
   2 -18   2 445.553 297.142   4
   2 -18   2 1019.91 387.151   3
   2 -18   2 431.228 282.423   1
  -2 -18  -3 700.055 432.938   1
   2  18   3 291.974 183.004   2
  -2  18  -3 790.817 294.672   2
  -2 -18  -3 394.616 135.961   4
   2 -18   3 189.535 111.966   3
  -2  18  -3 1168.76 588.726   1
  -2  18  -4 457.579 502.065   1
  -2 -18  -4 86.5639 123.120   1
  -2 -18  -4 238.717 116.983   4
   2  18   4-4.94140 91.5159   2
   2 -18   4 291.802 284.436   3
  -2  18  -4-82.1375 33.6393   2
  -2 -18  -5 479.904 422.795   1
  -2  18  -5 604.855 555.710   1
   2  18   5 617.080 253.080   2
  -2 -18  -5 286.742 129.968   4
  -2  18  -5 371.430 225.924   2
   2 -18   5 1162.70 541.160   3
   2  18   6 497.513 220.604   2
  -2 -18  -6 135.484 104.002   4
   2 -18   6-158.046 243.871   3
  -2  18  -6 188.897 184.279   2
  -2 -18  -6 295.515 337.032   1
  -2  18  -7-36.1029 195.913   1
  -2  18  -7 65.3695 122.121   2
  -2 -18  -7 567.120 478.334   1
   2 -18   7 233.490 334.123   3
  -2 -18  -7-62.7648 76.5535   4
   2  18   7 248.342 178.348   2
   2  18   8 626.600 404.105   3
  -2 -18  -8 65.0300 115.641   4
  -2 -18  -8-211.856 282.701   1
  -2  18  -8 1004.24 840.035   1
   2  18   8 224.361 170.761   2
   2 -18   8 57.4601 236.440   3
   2 -18   9 316.240 352.017   3
  -2 -18  -9 83.9235 114.167   4
  -2 -18  -9 281.168 407.890   1
  -2  18  -9-145.914 416.389   1
  -2 -18 -10 624.041 292.664   4
  -2  19  10-217.470 206.512   2
   2  19 -10-70.8281 338.359   2
  -2  19   9 198.255 204.605   2
   2 -19  -9 384.478 209.899   4
   2 -19  -9 393.288 399.442   1
   2  19  -9-199.039 350.471   2
  -2 -19   9 106.794 72.4400   3
   2  19  -9-322.075 340.922   1
  -2  19   8 563.708 342.646   2
   2  19  -8 1505.01 876.164   1
   2 -19  -8 1082.75 408.008   4
  -2 -19   8 1007.74 612.474   3
   2  19  -8 432.808 421.838   2
   2 -19  -8 732.461 420.147   1
   2 -19  -7-19.5275 31.5384   4
  -2  19   7 64.9107 163.971   2
   2  19  -7 322.640 486.760   1
   2 -19  -7 388.155 407.877   1
   2  19  -7 448.409 490.961   2
  -2 -19   7 89.5513 312.050   3
   2 -19  -6 468.663 497.790   1
   2  19  -6 629.641 526.482   1
  -2  19   6 370.902 263.718   2
   2  19  -6 918.324 589.509   2
   2 -19  -6 1.10058 85.4685   4
  -2 -19   6 91.5268 44.1486   3
   2  19  -5 916.080 621.790   1
  -2  19   5 531.140 291.301   2
   2 -19  -5 412.446 162.930   1
   2 -19  -5 914.121 308.462   4
  -2 -19   5 557.651 290.624   3
   2  19  -5 666.299 415.715   2
   2  19  -4 3646.27 1096.78   1
  -2  19   4 4002.38 656.816   2
   2 -19  -4 4549.85 729.405   4
   2  19  -4 4206.61 980.325   2
   2 -19  -4 4685.51 1024.98   1
   2 -19  -3 3519.57 869.036   1
  -2  19   3 3910.87 586.749   2
   2  19  -3 4052.85 994.296   2
   2  19  -3 3396.86 1046.42   1
   2 -19  -3 3985.49 704.946   4
  -2  19   2 1840.57 385.673   2
   2  19  -2 2734.89 695.132   2
   2 -19  -2 2201.05 667.141   1
   2 -19  -2 2300.13 552.413   4
  -2 -19   2 2200.91 739.334   1
   2 -19  -1 329.850 256.805   1
  -2  19   1 109.892 54.6259   2
   2  19  -1 239.374 284.945   2
   2 -19  -1 6.12702 29.7383   4
  -2 -19   1-119.781 92.1946   1
  -2  19   0 119.580 118.257   2
   2 -19   0 432.816 365.344   1
  -2 -19   0 168.128 118.821   4
   2 -19   0 76.2100 26.6949   4
  -2 -19   0-153.772 251.358   1
   2 -19   0 249.059 182.084   3
   2  19   0 306.017 217.801   2
  -2 -19  -1-105.859 167.772   1
  -2 -19  -1 109.631 59.8412   4
  -2  19  -1 31.9030 97.7971   2
   2  19   1 93.6693 130.479   2
   2 -19   1 374.896 418.826   1
   2 -19   1-79.2662 118.363   4
   2 -19   1 197.941 178.491   3
  -2  19  -2 5687.06 768.140   2
   2  19   2 4271.31 775.065   2
   2 -19   2 5834.31 920.967   4
   2 -19   2 5594.57 1244.73   1
  -2 -19  -2 4124.19 446.721   4
  -2 -19  -2 3040.83 826.537   1
   2 -19   2 4426.83 832.136   3
   2  19   3 1079.07 340.140   2
  -2  19  -3 491.346 265.391   2
   2 -19   3 1072.96 439.956   3
  -2 -19  -3 1091.10 247.002   4
  -2 -19  -3 419.962 291.669   1
  -2  19  -3 389.066 466.908   1
  -2  19  -4 20.4844 267.193   1
  -2 -19  -4 322.102 339.745   1
  -2 -19  -4 369.585 163.914   4
  -2  19  -4 497.891 232.565   2
   2 -19   4 303.958 284.885   3
   2  19   4 200.981 180.043   2
  -2  19  -5 124.261 271.820   1
  -2 -19  -5 680.429 552.517   1
  -2  19  -5-46.5142 42.0684   2
  -2 -19  -5 246.292 118.429   4
   2  19   5 220.853 186.680   2
   2 -19   5 485.391 367.433   3
  -2  19  -6 188.230 270.518   2
  -2  19  -6 47.7167 84.2179   1
   2  19   6 120.747 124.859   2
  -2 -19  -6 37.8356 121.947   4
  -2 -19  -6 186.804 334.249   1
   2 -19   6-75.9950 206.279   3
  -2  19  -7 4.69614 157.917   1
  -2 -19  -7-125.404 151.510   4
  -2 -19  -7 462.378 325.045   1
   2  19   7 11.1480 71.6209   2
   2 -19   7-74.7301 113.720   3
  -2  19  -7-275.878 427.334   2
  -2  19  -8 122.721 85.9737   1
   2  19   8-162.928 151.058   2
  -2 -19  -8-54.0702 45.1405   4
   2 -19   8 25.8113 113.190   3
  -2 -19  -9 208.279 204.768   4
  -2  19  -9 350.907 559.294   1
  -2 -19  -9 306.037 375.820   1
   2 -19   9 91.2964 369.204   3
  -2  20  10-78.0652 127.606   2
   2  20 -10 18.4140 303.084   2
   2 -20  -9 201.430 194.736   4
  -2  20   9 281.575 294.862   2
  -2 -20   9 310.898 406.565   3
   2  20  -9 551.164 577.498   2
   2 -20  -9 528.895 460.963   1
   2  20  -9 445.153 666.384   1
   2  20  -8-217.657 196.049   2
  -2  20   8 902.704 395.035   2
   2  20  -8-170.916 491.871   1
   2 -20  -8 755.157 562.908   1
   2 -20  -8 510.884 312.602   4
  -2 -20   8 307.766 392.964   3
   2 -20  -7 706.462 572.534   1
   2  20  -7 733.775 871.732   1
  -2  20   7 284.244 218.184   2
   2 -20  -7 236.493 201.144   4
  -2 -20   7 404.822 245.526   3
   2  20  -7-130.077 126.464   2
   2 -20  -6-65.9028 220.771   1
   2  20  -6 487.397 564.590   1
  -2  20   6-40.9368 160.601   2
   2  20  -6-157.310 359.929   2
  -2 -20   6 198.183 405.891   3
   2 -20  -6 144.565 129.697   4
   2  20  -5-24.4153 240.275   1
  -2  20   5 3.61765 80.2510   2
   2 -20  -5 377.160 376.290   1
  -2 -20   5-10.9687 110.823   3
   2 -20  -5 28.5554 41.6432   4
   2  20  -5 26.4408 282.320   2
   2  20  -4 358.519 484.562   1
  -2  20   4 265.099 201.004   2
   2  20  -4 436.286 385.236   2
   2 -20  -4 84.5285 129.179   4
   2 -20  -4 218.758 304.282   1
  -2  20   3 39.6450 86.7941   2
   2 -20  -3-63.1576 13.0444   4
   2  20  -3 350.421 122.447   2
   2 -20  -3 78.9820 46.4666   1
   2  20  -3 87.5981 372.897   1
  -2 -20   2 433.723 264.826   1
  -2  20   2 960.409 302.407   2
   2 -20  -2 1140.48 407.291   4
   2  20  -2 417.505 308.654   2
   2 -20  -2 200.738 249.027   1
  -2  20   1 1151.38 303.312   2
   2 -20  -1 1764.17 551.416   4
   2  20  -1 1365.60 515.441   2
   2 -20  -1 3055.76 843.189   1
  -2 -20   1 1445.27 679.015   1
   2  20   0 118.748 174.529   2
  -2 -20   0-152.129 151.912   1
   2 -20   0 65.5755 209.660   4
  -2  20   0 195.677 137.528   2
   2 -20   0 181.490 293.627   1
   2 -20   0 89.9098 148.388   3
   2 -20   1 188.874 122.852   3
  -2 -20  -1 200.156 215.520   1
   2  20   1-42.8482 46.2153   2
  -2 -20  -1 159.376 124.728   4
  -2  20  -1 100.150 79.7274   2
   2 -20   1 23.9697 214.754   1
   2 -20   1 258.492 236.620   4
  -2  20  -2 116.483 93.7353   2
   2  20   2 65.9102 147.246   2
  -2 -20  -2 21.6431 48.5152   4
   2 -20   2 126.155 75.3498   4
   2 -20   2-105.103 145.235   3
  -2 -20  -2 189.832 275.829   1
   2 -20   2 72.3393 260.459   1
   2  20   3 49.0446 80.3560   2
  -2  20  -3 98.7991 113.617   2
  -2 -20  -3 85.4572 55.4596   4
  -2 -20  -3-4.79748 23.2852   1
   2 -20   3 7.64102 80.8285   3
  -2  20  -3-33.1651 71.9884   1
  -2  20  -4 35.7489 237.908   1
  -2 -20  -4 134.746 102.825   4
   2  20   4-39.7987 117.673   2
  -2  20  -4-69.6569 196.155   2
   2 -20   4 242.668 279.131   3
  -2 -20  -4-101.819 42.7983   1
  -2 -20  -5 262.183 157.159   4
  -2  20  -5-379.127 395.415   1
  -2 -20  -5-169.076 205.051   1
   2 -20   5-171.375 113.783   3
  -2  20  -5 229.834 311.381   2
   2  20   5 151.889 168.827   2
  -2 -20  -6 264.094 209.320   1
   2 -20   6-46.8049 230.696   3
  -2  20  -6 617.033 399.313   1
   2  20   6 232.061 196.916   2
  -2 -20  -6 30.1561 96.5747   4
  -2  20  -6 28.9349 194.429   2
  -2 -20  -7 255.832 177.010   4
  -2  20  -7 188.893 216.007   2
  -2  20  -7 1013.54 747.898   1
   2  20   7-28.0817 92.5221   2
   2 -20   7 170.814 427.633   3
  -2 -20  -7 336.366 337.801   1
  -2  20  -8 431.608 714.854   1
   2  20   8 159.423 167.839   2
   2 -20   8 26.5335 147.182   3
  -2 -20  -8-48.8550 222.132   1
  -2 -20  -8 108.130 94.5048   4
  -2  20  -9-213.554 354.350   1
  -2 -20  -9 306.612 210.460   4
   2 -20   9-463.853 595.774   3
  -2 -20  -9 173.512 233.746   1
   2 -21  -9 129.019 161.407   4
   2  21  -9-23.9498 589.869   1
   2  21  -9-467.431 464.538   2
   2 -21  -8 734.778 588.807   1
  -2  21   8 464.420 244.499   2
  -2 -21   8 106.644 208.739   3
   2  21  -8 188.079 190.345   2
   2 -21  -8 133.018 140.087   4
   2 -21  -7 372.460 432.224   1
  -2  21   7 299.869 246.349   2
   2  21  -7-522.348 524.839   2
  -2 -21   7-306.054 257.604   3
   2  21  -7 515.193 705.492   1
   2 -21  -7 103.233 228.001   4
   2  21  -6-43.3239 330.420   1
   2 -21  -6-63.0170 193.224   1
  -2  21   6 390.808 213.749   2
   2  21  -6 85.9989 88.3483   2
   2 -21  -6-68.9187 34.0392   4
  -2 -21   6 174.207 290.064   3
  -2  21   5 185.363 198.967   2
   2 -21  -5 190.200 126.279   4
   2  21  -5 426.913 383.398   2
  -2 -21   5 315.594 175.236   3
   2 -21  -5 125.963 163.034   1
   2  21  -4 248.540 231.799   1
  -2  21   4 7.75527 68.5080   2
   2  21  -4 75.0228 255.886   2
   2 -21  -4 330.600 238.202   4
   2 -21  -4-36.8005 189.236   1
   2 -21  -3 988.163 373.264   4
   2  21  -3 698.537 376.626   2
  -2  21   3 756.322 264.197   2
   2 -21  -3 907.408 547.676   1
   2  21  -3 739.182 614.246   1
   2  21  -2 2730.12 764.249   2
  -2  21   2 2628.69 476.570   2
  -2 -21   2 3620.99 994.614   1
   2 -21  -2 2970.26 676.972   4
   2 -21  -2 2465.78 812.740   1
   2 -21  -1 50.8516 61.3726   4
   2 -21  -1 380.164 280.676   1
  -2  21   1 315.607 195.574   2
   2  21  -1 109.150 265.216   2
  -2 -21   1-125.398 283.714   1
   2 -21   0 1507.97 714.750   1
  -2  21   0 2030.96 425.943   2
   2 -21   0 1665.08 530.521   4
   2 -21   0 1516.43 417.692   3
  -2 -21   0 1335.68 575.208   1
   2  21   0 1880.39 572.676   2
  -2 -21  -1-12.5699 54.5687   1
   2 -21   1-83.7337 127.947   4
   2 -21   1 70.2664 53.9130   3
  -2  21  -1-163.739 121.908   2
   2  21   1 90.2146 125.838   2
   2 -21   2 136.367 426.833   1
  -2  21  -2-115.631 158.288   2
   2  21   2 380.705 260.635   2
   2 -21   2-22.5408 77.1315   3
   2 -21   2-101.822 117.093   4
  -2 -21  -2 137.845 72.9773   4
  -2 -21  -2 154.820 266.640   1
  -2  21  -3-6.48625 72.1340   2
   2  21   3 119.867 141.189   2
  -2 -21  -3-46.2545 124.723   1
   2 -21   3 12.0287 43.5160   3
  -2 -21  -3 18.8476 77.3826   4
  -2  21  -4 187.961 332.456   1
  -2  21  -4 94.5456 170.640   2
   2  21   4 189.203 144.822   2
  -2 -21  -4 81.1904 91.6666   4
   2 -21   4 84.4477 362.025   3
  -2 -21  -4-136.642 182.058   1
  -2  21  -5 113.984 245.882   1
   2 -21   5 1257.39 679.316   3
  -2 -21  -5 454.951 430.298   1
  -2 -21  -5 350.488 169.303   4
  -2  21  -5 797.615 407.508   2
   2  21   5 1066.92 381.906   2
  -2  21  -6-419.150 547.075   1
  -2 -21  -6 129.155 229.289   1
   2 -21   6 66.6271 140.990   3
  -2  21  -6-35.8599 82.4658   2
  -2 -21  -6-52.9090 88.8348   4
   2  21   6-31.6956 103.701   2
  -2 -21  -7 150.054 133.462   1
   2  21   7 141.899 161.658   2
  -2  21  -7 411.317 398.929   2
  -2 -21  -7 27.7422 100.446   4
   2 -21   7-10.3071 137.510   3
  -2  21  -7 5.07017 214.534   1
   2 -21   8 300.276 421.539   3
  -2  21  -8 272.300 431.557   1
   2  21   8 350.074 311.545   2
  -2 -21  -8 181.623 97.8853   4
  -2 -21  -8-122.800 201.405   1
  -2 -21  -9-170.882 129.943   4
  -2  22   9-14.1720 41.2712   2
   2  22  -9 926.719 648.972   2
   2 -22  -8 117.242 392.836   1
  -2  22   8-9.44876 92.6526   2
   2  22  -8-145.350 309.123   1
  -2 -22   8 404.492 336.608   3
   2  22  -8 235.203 318.862   2
   2 -22  -8 272.254 208.166   4
   2 -22  -7 182.723 250.156   1
   2  22  -7 709.133 757.146   1
  -2  22   7 96.1915 162.329   2
   2 -22  -7 132.018 156.415   4
   2  22  -7 1074.53 710.706   2
  -2 -22   7 149.881 128.759   3
   2 -22  -6-56.3968 163.786   1
   2  22  -6-85.6533 176.345   1
  -2  22   6 383.193 221.646   2
   2 -22  -6 174.205 185.448   4
   2  22  -6-328.654 332.594   2
  -2 -22   6 158.446 271.622   3
   2  22  -5 224.798 385.448   1
   2  22  -5 267.210 316.326   2
  -2  22   5 183.065 184.531   2
   2 -22  -5-21.8979 56.6849   4
  -2 -22   5 155.944 195.611   3
   2 -22  -5 721.455 599.200   1
   2  22  -4 576.841 490.643   1
  -2  22   4 1203.10 365.220   2
   2 -22  -4 2340.29 775.350   1
   2 -22  -4 822.347 353.900   4
   2  22  -4 1439.74 583.835   2
  -2  22   3 173.246 123.872   2
   2 -22  -3-49.2073 75.0582   1
   2 -22  -3 849.238 398.312   4
   2  22  -3 8.06057 230.350   2
   2  22  -3 428.051 468.026   1
   2 -22  -2 268.808 386.475   1
  -2  22   2 484.887 219.292   2
   2  22  -2 318.932 229.803   2
   2 -22  -2 329.197 277.029   4
  -2 -22   2 1140.34 658.813   1
  -2  22   1-65.1261 85.1300   2
   2  22  -1 79.9530 125.709   2
   2 -22  -1-225.023 359.789   1
  -2 -22   1-146.210 312.383   1
   2 -22  -1 25.9742 41.0180   3
   2 -22  -1 397.954 309.235   4
  -2 -22   0 1385.28 713.907   1
  -2  22   0 887.190 294.207   2
   2  22   0 1189.11 474.345   2
   2 -22   0 996.893 558.179   1
   2 -22   0 862.536 389.111   4
   2 -22   0 1100.20 403.934   3
   2  22   1-67.1716 25.6150   2
   2 -22   1 162.649 290.411   3
   2 -22   1-105.319 144.237   4
  -2  22  -1 234.154 177.182   2
  -2 -22  -1 398.992 398.714   1
   2 -22   1-321.538 412.241   1
  -2  22  -2-107.109 139.092   2
   2 -22   2-135.334 172.826   1
   2 -22   2 115.227 141.266   4
   2 -22   2 247.207 257.592   3
   2  22   2 355.999 247.547   2
  -2 -22  -2 223.305 397.796   1
  -2 -22  -3 176.170 113.344   4
  -2  22  -3 10.6625 71.1261   2
   2  22   3 64.3407 151.386   2
   2 -22   3-21.0539 106.197   3
  -2 -22  -3 334.715 486.321   1
  -2  22  -3 377.230 438.223   1
  -2  22  -4 505.850 472.966   1
  -2 -22  -4 58.4927 84.8945   4
   2  22   4 111.921 117.188   2
  -2 -22  -4 285.972 239.610   1
  -2  22  -4 61.8966 190.004   2
   2 -22   4 28.6191 230.350   3
  -2  22  -5 4.41875 260.913   1
  -2 -22  -5 243.432 157.055   4
   2  22   5 442.345 318.449   2
  -2  22  -5 407.397 320.034   2
  -2 -22  -5 226.038 343.681   1
   2 -22   5 340.160 371.014   3
  -2  22  -6 132.549 215.713   1
  -2 -22  -6 215.701 288.126   1
   2  22   6 148.380 99.8665   2
  -2 -22  -6 128.036 140.846   4
  -2  22  -6-239.222 292.663   2
   2 -22   6 320.119 375.603   3
  -2 -22  -7 652.928 474.258   1
   2  22   7 273.646 246.660   2
  -2  22  -7 436.894 523.587   1
  -2 -22  -7 182.044 141.374   4
   2 -22   7-312.239 370.962   3
  -2  22  -7 652.357 473.640   2
  -2 -22  -8 89.8554 149.849   1
  -2  22  -8 689.848 616.379   1
   2  22   8 653.189 308.167   2
   2 -22   8 835.103 638.028   3
  -2 -22  -9 120.637 140.272   4
   2  23  -9-119.184 203.916   2
   2  23  -8 597.932 801.740   1
  -2  23   8 116.791 139.846   2
   2 -23  -8 286.189 221.158   4
   2  23  -8 865.577 667.388   2
   2  23  -7 205.787 296.295   2
   2  23  -7 144.513 695.158   1
  -2  23   7 29.3521 107.506   2
   2 -23  -7 133.768 226.669   1
   2 -23  -7 245.720 282.576   4
  -2 -23   7-100.421 214.553   3
   2  23  -6-5.41364 267.961   1
  -2  23   6 13.6755 44.2505   2
   2  23  -6-403.724 437.460   2
   2 -23  -6-213.582 236.554   1
   2 -23  -6 300.004 263.257   4
  -2 -23   6 42.1526 93.2218   3
   2  23  -5-236.100 363.825   1
   2  23  -5 532.138 461.785   2
  -2  23   5 91.6434 116.114   2
   2 -23  -5 336.379 247.032   1
  -2 -23   5 830.567 411.942   3
   2 -23  -5 168.823 205.880   4
  -2  23   4-20.0081 123.984   2
   2  23  -4 114.964 300.107   2
   2 -23  -4 521.140 325.094   4
   2 -23  -4-14.9536 192.575   1
   2  23  -4 395.424 466.962   1
  -2  23   3 163.399 155.325   2
   2 -23  -3-175.195 208.245   4
   2 -23  -3-133.173 97.3517   1
   2  23  -3 424.909 490.536   2
   2  23  -3 232.303 280.365   1
   2 -23  -2 174.014 349.372   1
  -2 -23   2 90.8282 223.417   1
  -2  23   2 115.811 156.034   2
   2  23  -2 499.093 470.533   2
   2 -23  -2 134.480 263.737   4
  -2  23   1 1023.29 331.278   2
   2 -23  -1 1551.98 533.936   4
  -2 -23   1 2100.73 797.244   1
   2 -23  -1 1125.37 509.659   1
   2  23  -1 1654.68 629.370   2
   2 -23  -1 941.574 345.946   3
   2 -23   0 380.434 258.278   1
  -2 -23   0-56.7250 208.987   1
  -2  23   0 84.9512 179.664   2
   2  23   0 15.4718 121.370   2
   2 -23   0 202.398 226.095   4
   2 -23   0 136.458 222.303   3
  -2  23  -1 801.199 328.258   2
  -2 -23  -1 1149.78 625.145   1
   2 -23   1 1140.33 461.417   4
   2  23   1 287.530 248.033   2
   2 -23   1 862.133 419.226   3
   2 -23   1 874.175 552.212   1
  -2 -23  -2 83.7839 215.419   1
  -2  23  -2-90.6819 91.3642   2
   2  23   2 195.173 272.650   2
   2 -23   2-170.097 287.764   1
   2 -23   2 353.916 305.357   4
   2 -23   2 104.443 121.677   3
  -2  23  -3 526.739 551.475   1
   2  23   3 123.826 139.502   2
  -2  23  -3-229.932 269.847   2
   2 -23   3 203.854 277.962   3
  -2 -23  -3-2.93214 175.458   1
  -2  23  -4-224.274 365.080   1
  -2 -23  -4 123.263 244.171   1
   2  23   4 70.7337 122.340   2
  -2  23  -4 135.958 194.721   2
   2 -23   4-82.3003 160.587   3
  -2  23  -5-536.466 592.182   1
  -2 -23  -5 495.490 343.888   1
   2  23   5-165.867 197.114   2
  -2 -23  -5 2.48138 41.7206   4
  -2  23  -5 643.078 406.934   2
  -2  23  -6-187.346 179.151   2
  -2  23  -6 983.070 676.508   1
  -2 -23  -6 235.614 178.013   4
   2  23   6 185.396 201.759   2
  -2 -23  -6 631.636 455.431   1
   2 -23   6 244.132 371.193   3
  -2  23  -7 1146.72 881.619   1
  -2 -23  -7 339.163 363.990   1
   2  23   7 86.7577 148.775   2
  -2 -23  -7 239.621 142.498   4
   2 -23   7 883.786 566.221   3
   2  23   8-78.8515 158.666   2
  -2 -23  -8 190.759 152.645   4
   2  24  -8-37.4765 261.229   2
   2 -24  -8-42.5820 143.775   4
   2  24  -7 1302.53 927.511   1
  -2  24   7 814.652 318.720   2
   2 -24  -7 1963.88 887.491   1
   2 -24  -7 754.851 376.529   4
   2  24  -7 4.30872 369.395   2
  -2 -24   7 597.997 503.192   3
   2 -24  -6 151.210 241.565   4
   2  24  -6 413.323 497.703   1
  -2  24   6-79.8540 107.934   2
  -2 -24   6 371.298 275.314   3
   2 -24  -6 99.7481 252.081   1
   2  24  -6 287.922 506.131   2
   2  24  -5 644.312 705.453   1
  -2  24   5 187.317 150.352   2
   2 -24  -5 225.175 247.418   1
  -2 -24   5 430.268 321.387   3
   2 -24  -5-259.605 257.796   4
   2  24  -5-3.61696 175.554   2
   2  24  -4 608.968 528.789   1
  -2  24   4 84.3690 43.5353   2
   2 -24  -4 1403.36 680.995   1
   2 -24  -4 260.106 248.130   4
   2  24  -4 440.238 527.903   2
  -2  24   3 248.889 171.113   2
   2 -24  -3-103.945 161.544   4
   2  24  -3 517.391 434.651   2
   2 -24  -3 251.189 192.754   1
   2  24  -3 571.050 532.220   1
   2 -24  -2 720.970 479.828   1
  -2  24   2-14.4767 92.5438   2
   2  24  -2 383.263 327.632   2
   2 -24  -2 315.560 328.370   4
  -2 -24   2 76.6758 303.576   1
   2 -24  -1 257.923 182.480   4
  -2 -24   1 567.550 481.917   1
   2 -24  -1 739.726 340.090   3
   2 -24  -1 411.373 502.972   1
  -2  24   1 217.010 185.553   2
   2  24  -1 263.897 403.240   2
   2  24   0 236.050 197.113   2
   2 -24   0 764.745 429.787   4
   2 -24   0 346.734 503.793   1
  -2  24   0 190.744 216.887   2
   2 -24   0 444.236 300.906   3
  -2 -24   0 397.016 391.905   1
   2 -24   1 1070.47 625.522   1
  -2  24  -1 301.660 237.272   2
   2  24   1 1311.82 522.444   2
   2 -24   1 263.012 210.573   4
   2 -24   1 432.393 269.258   3
  -2 -24  -1 172.147 91.1495   1
   2 -24   2 427.328 482.398   1
  -2 -24  -2 391.889 450.308   1
  -2  24  -2-211.463 257.282   2
   2  24   2 250.787 324.836   2
   2 -24   2 150.011 260.852   3
  -2  24  -3 136.815 77.9346   2
   2 -24   3-242.223 275.976   3
  -2 -24  -3 437.626 362.797   1
   2  24   3 175.499 129.771   2
  -2  24  -3 74.1888 296.718   1
  -2  24  -4-194.898 231.873   2
   2  24   4 275.110 174.694   2
  -2 -24  -4 234.890 452.635   1
   2 -24   4-65.2379 180.901   3
  -2  24  -5 745.276 573.437   1
   2  24   5 86.6240 66.4636   2
  -2  24  -5 121.626 45.4432   2
   2 -24   5 279.026 299.855   3
  -2 -24  -5 49.7804 312.340   1
  -2 -24  -6-7.04370 202.256   1
  -2  24  -6-60.9262 142.251   1
   2 -24   6 233.118 379.642   3
  -2  24  -6 271.697 327.319   2
   2  24   6-59.3398 135.536   2
  -2 -24  -7 221.355 166.895   1
   2  24   7 537.948 301.981   2
   2  24   8 96.3418 138.941   2
   2  25  -7-272.558 288.037   1
  -2  25   7 239.783 208.755   2
   2 -25  -7-119.270 93.3695   4
   2  25  -7 410.291 593.685   2
   2  25  -6-278.161 487.484   1
  -2  25   6 283.770 188.418   2
   2 -25  -6 392.696 459.991   1
   2  25  -6 88.1499 377.875   2
  -2 -25   6-13.8060 214.430   3
   2 -25  -6-83.8628 144.503   4
   2  25  -5-46.7852 353.232   1
  -2  25   5 140.010 145.470   2
   2 -25  -5 312.895 297.041   4
   2  25  -5-38.0987 104.605   2
   2 -25  -5 504.754 507.856   1
  -2 -25   5 183.639 118.048   3
   2  25  -4 70.6679 177.122   1
  -2  25   4-168.265 176.649   2
   2 -25  -4-32.6405 34.2999   4
   2 -25  -4 36.9122 79.7901   1
  -2  25   3 294.265 188.068   2
   2 -25  -3-168.267 128.111   1
   2 -25  -3-55.6711 105.984   4
   2  25  -3-137.974 178.930   2
   2  25  -3 102.829 184.127   1
  -2 -25   2 485.153 452.144   1
  -2  25   2 13.4470 58.5786   2
   2  25  -2 469.296 128.133   2
   2 -25  -2 387.162 385.554   4
   2 -25  -2-193.119 375.543   1
  -2 -25   1-139.520 400.623   1
   2 -25  -1 1032.33 456.887   4
  -2  25   1 55.4342 110.895   2
   2 -25  -1 160.987 188.102   3
   2  25  -1 329.860 392.816   2
   2 -25  -1 749.879 509.538   1
  -2 -25   0-92.4512 215.412   1
   2 -25   0 566.851 424.131   1
  -2  25   0 115.744 215.740   2
   2  25   0 238.808 618.217   2
   2 -25   0 145.412 247.625   4
   2 -25   0 147.306 231.336   3
   2 -25   1-149.044 122.241   1
  -2  25  -1 29.9677 126.224   2
   2  25   1 399.501 382.103   2
  -2 -25  -1-94.8702 113.935   1
   2 -25   1 80.4827 182.257   3
  -2 -25  -2 253.167 321.742   1
  -2  25  -2 792.836 370.321   2
   2 -25   2 311.885 284.835   3
   2  25   2 352.472 284.983   2
   2  25   3 121.497 222.851   2
   2 -25   3-51.3306 41.0974   3
  -2 -25  -3-56.4939 225.812   1
  -2  25  -3 165.027 315.472   1
  -2  25  -4-59.5611 160.357   1
  -2  25  -4 212.088 254.173   2
   2  25   4 653.564 420.353   2
  -2 -25  -4 130.215 199.584   1
   2 -25   4 234.919 310.367   3
  -2  25  -5-35.4401 170.249   1
  -2  25  -5 166.490 222.918   2
   2  25   5 119.355 132.384   2
   2 -25   5-93.8342 210.357   3
  -2  25  -6-115.442 256.768   1
  -2  25  -6 361.734 422.964   2
  -2 -25  -6 392.592 378.611   1
   2 -25   6-343.836 358.826   3
   2  25   6 163.191 216.774   2
   2  25   7 173.222 235.977   2
   2 -26  -7-209.552 220.030   4
   2  26  -6 117.458 509.205   1
  -2  26   6 192.276 189.010   2
   2 -26  -6 476.504 328.455   4
   2  26  -6 484.471 479.907   2
  -2 -26   6 821.100 577.763   3
   2  26  -5-762.705 705.561   1
   2 -26  -5-36.8533 281.688   1
  -2 -26   5 338.060 176.207   3
   2 -26  -5 372.120 313.960   4
   2  26  -5 369.061 525.342   2
   2 -26  -4-187.244 140.233   4
  -2  26   4 357.581 202.675   2
   2  26  -4 703.194 694.954   1
  -2 -26   4-102.000 144.283   3
   2  26  -4 102.706 271.174   2
   2 -26  -4 291.538 368.493   1
   2 -26  -3 541.911 505.505   1
  -2  26   3 99.0513 119.004   2
   2  26  -3 161.865 258.957   2
   2 -26  -3 145.742 166.541   4
   2  26  -3 508.798 580.270   1
   2 -26  -2-60.4204 306.651   1
  -2  26   2 442.770 290.751   2
   2  26  -2 269.713 366.593   2
   2 -26  -2 332.619 310.939   4
  -2  26   1 101.906 41.2178   2
  -2 -26   1 66.9065 180.411   1
   2  26  -1 548.471 441.288   2
   2 -26  -1-330.988 463.054   1
  -2 -26   0 493.595 305.316   1
   2 -26   0-274.157 340.042   1
   2  26   0 487.567 432.846   2
   2 -26   0-108.065 173.681   3
  -2  26   0 84.2673 194.580   2
  -2  26  -1 1.82303 79.1418   2
   2  26   1 333.697 410.313   2
   2 -26   1-180.846 159.027   3
  -2 -26  -1 486.633 314.925   1
   2 -26   1 490.005 431.935   1
   2  26   2 34.2277 85.5692   2
  -2 -26  -2 669.502 657.850   1
  -2  26  -2 260.540 214.887   2
   2 -26   2 39.1498 271.041   3
  -2  26  -2 356.268 509.608   1
  -2  26  -3-164.620 371.386   1
   2  26   3 235.106 311.469   2
  -2 -26  -3 156.073 306.045   1
  -2  26  -3 427.356 306.252   2
   2 -26   3 344.380 340.240   3
  -2  26  -4-38.6423 229.707   1
   2 -26   4 112.548 209.636   3
   2  26   4 66.6881 232.408   2
  -2  26  -4 321.886 252.602   2
  -2 -26  -4-179.818 371.106   1
  -2  26  -5 1053.64 765.796   1
   2  26   5 91.3242 238.802   2
  -2  26  -5 528.078 435.451   2
  -2 -26  -5 134.465 290.064   1
   2 -26   5-220.017 347.738   3
   2 -26   6 380.810 460.376   3
  -2  26  -6 1431.00 672.979   2
   2  26   6 437.364 318.359   2
   2  26   7-188.679 164.634   2
   2 -27  -6 246.878 120.613   4
   2  27  -5 598.943 909.859   1
   2  27  -5-341.933 425.857   2
   2 -27  -5 427.685 376.206   4
  -2 -27   5-288.960 332.632   3
   2  27  -4 783.478 562.321   1
  -2  27   4 195.781 164.648   2
   2 -27  -4 417.943 415.131   1
   2  27  -4 476.392 482.945   2
  -2 -27   4 322.792 339.540   3
   2 -27  -4 415.138 375.593   4
   2 -27  -3 900.346 579.235   1
  -2  27   3-202.270 172.176   2
   2  27  -3 335.557 395.850   2
   2  27  -3-188.426 474.065   1
   2 -27  -2 37.8554 220.483   1
  -2  27   2-125.383 134.559   2
   2  27  -2 347.821 224.731   2
   2  27  -1 574.089 460.716   2
  -2  27   1 188.060 194.225   2
   2 -27  -1 263.036 350.238   1
  -2 -27   1 71.1796 38.3866   1
   2 -27   0 694.208 651.523   1
  -2  27   0-174.392 197.450   2
   2 -27   0 152.903 239.762   3
   2  27   0-37.9101 206.084   2
  -2 -27   0-433.510 519.818   1
   2  27   1 772.205 499.719   2
  -2  27  -1 547.427 357.695   2
   2 -27   1 599.887 328.897   3
   2 -27   1 645.016 460.444   1
  -2 -27  -1 643.635 573.740   1
  -2  27  -2 339.210 221.371   2
  -2 -27  -2 151.211 210.804   1
   2  27   2 165.010 213.044   2
   2 -27   2 9.76475 689.076   3
  -2  27  -2 54.9291 259.094   1
  -2 -27  -3 101.686 213.174   1
  -2  27  -3 76.6676 76.9895   2
   2  27   3-48.1589 218.692   2
   2 -27   3 479.946 434.045   3
  -2  27  -4 354.669 536.531   1
   2 -27   4 622.507 463.813   3
   2  27   4 111.396 188.061   2
  -2  27  -4-217.320 243.593   2
  -2 -27  -4 583.698 496.854   1
  -2  27  -5-36.0384 198.610   2
   2  27   5 407.426 311.163   2
  -2 -27  -5 878.803 683.090   1
   2 -27   5 698.741 640.426   3
  -2  27  -6 975.659 626.755   2
   2  28  -4 520.480 592.226   1
  -2 -28   4 607.501 401.502   3
  -2  28   3-50.7531 20.4925   2
   2  28  -3-467.311 438.811   2
   2  28  -3-46.5361 173.874   1
   2  28  -2 422.618 471.597   2
  -2  28   2 322.246 234.342   2
   2 -28  -2 716.359 541.743   1
   2  28  -2-29.7663 296.867   1
   2 -28  -1 176.794 199.556   1
   2  28  -1-196.116 100.336   2
  -2 -28   1 595.395 424.939   1
  -2  28   1 286.494 274.379   2
  -2  28   0 29.4926 46.7513   2
   2  28   0 150.260 227.402   2
  -2 -28   0-16.6154 264.412   1
   2 -28   0 622.303 537.376   1
  -2  28  -1 60.7076 152.782   2
   2 -28   1 236.758 257.590   1
   2  28   1 490.633 549.478   2
   2 -28   1 222.191 238.831   3
  -2 -28  -1 293.451 316.511   1
  -2  28  -2 68.7543 284.000   2
   2  28   2 537.812 492.295   2
  -2 -28  -2-304.645 504.954   1
   2 -28   2 268.259 305.640   3
  -2  28  -2 270.138 337.672   1
  -2  28  -3 87.8342 180.357   2
  -2 -28  -3 860.866 602.709   1
   2  28   3-203.638 400.696   2
   2 -28   3 592.262 384.132   3
  -2  28  -3 637.230 586.506   1
  -2  28  -4 326.755 267.644   2
   2 -28   4 398.988 446.866   3
   2  28   4 361.070 362.714   2
  -2 -28  -4 271.786 445.506   1
  -2  28  -5 256.457 341.427   2
   2 -28   5-100.535 125.668   3
   2  29  -2 665.686 607.910   1
   2 -29  -1-339.984 465.428   1
  -2  29   1-303.009 256.211   2
  -2 -29   1 608.771 452.403   1
  -2  29   0 6.61345 158.703   2
   2 -29   0 93.8012 397.397   1
  -2 -29   0 675.020 555.106   1
   2  29   0 313.685 383.288   2
   2  29   1 408.377 502.347   2
  -2 -29  -1 745.442 599.946   1
  -2  29  -1 525.724 427.256   2
  -2 -29  -2 592.522 542.548   1
   2 -29   2-62.5366 83.4647   3
  -2  29  -2 403.458 310.523   2
  -2  29  -3 158.134 387.152   2
   2 -29   3 722.891 525.958   3
   2 -29   4 596.642 446.265   3
   2 -30   3 104.399 168.205   3
   3   0 -13 157.639 132.177   4
   3   0 -12 97.7209 121.096   4
   3   0 -12 161.224 358.056   1
   3   0 -11 438.322 259.464   4
  -3   0  11 432.613 433.336   3
   3   0 -11 235.667 311.314   1
   3   0 -10-0.88092 104.382   4
  -3   0  10-382.280 369.041   3
   3   0 -10-112.213 118.779   1
   3   0  -9-157.640 225.572   1
  -3   0   9-27.6660 149.823   3
   3   0  -9 13.0434 34.9341   4
  -3   0   8-48.3749 106.163   3
   3   0  -8-19.2002 62.9710   4
   3   0  -8 78.1314 260.500   1
   3   0  -7 381.566 165.476   4
  -3   0   7 274.544 158.262   3
   3   0  -7 627.309 312.274   1
   3   0  -6 2.73471 32.8124   4
  -3   0   6 144.012 125.304   3
   3   0  -5 17266.2 1693.63   1
   3   0  -5 15953.6 767.630   4
   3   0  -5 15018.5 1543.24   2
  -3   0   5 17267.0 1128.49   3
  -3   0   4 36.6821 41.6114   4
  -3   0   4 37.1815 158.923   1
   3   0  -4 17.8068 32.9418   4
   3   0  -4 18.5987 119.468   2
   3   0  -4 25.8336 170.544   1
  -3   0   4 67.6513 40.2314   3
   3   0  -3 10267.9 958.610   1
   3   0  -3 9840.91 531.194   4
   3   0  -3 10335.6 1116.85   2
  -3   0   3 9573.05 510.786   4
  -3   0   3 9981.27 972.683   1
  -3   0   3 8042.11 1020.80   2
  -3   0   2 10.8494 22.1462   3
  -3   0   2 2.21206 21.5801   4
   3   0  -2-43.4074 65.8064   2
  -3   0   2-8.75560 48.6858   2
   3   0  -2 35.9461 67.1203   4
   3   0  -2-25.6068 62.5527   1
  -3   0   2-40.1881 77.4650   1
   3   0  -1 188632. 1866.73   1
   3   0  -1 179356. 3948.65   2
   3   0  -1 191867. 3297.15   4
  -3   0   1 186602. 2872.40   3
  -3   0   1 188295. 2612.41   4
  -3   0   1 183236. 2186.27   1
  -3   0   1 185835. 4032.72   2
   3   0   0-79.6854 114.047   3
  -3   0   0 18.6505 21.9120   4
   3   0   0 9.16950 66.9893   4
  -3   0   0 13.0524 87.9647   2
   3   0   0-24.0283 31.2581   2
  -3   0   0 67.6489 109.366   3
  -3   0  -1 355537. 3971.40   2
   3   0   1 335210. 4089.81   2
  -3   0  -1 354855. 5433.94   3
   3   0   1 343973. 5097.46   3
  -3   0  -1 336857. 4564.44   4
  -3   0  -1 351518. 3811.18   1
  -3   0  -2-11.1535 12.6931   2
   3   0   2 23.7931 76.8051   1
  -3   0  -2-4.87124 48.2417   4
  -3   0  -2 74.9353 137.353   3
   3   0   2 106.039 146.395   3
  -3   0  -2-1.52695 39.9106   1
   3   0   3 65361.7 2828.49   3
   3   0   3 71231.1 2914.97   1
  -3   0  -3 68100.8 2777.14   1
  -3   0  -4 125.151 177.722   1
   3   0   4 209.385 197.126   3
  -3   0  -5 2422.10 676.728   1
   3   0   5 3656.77 790.014   3
  -3   0  -6 277.717 375.169   1
   3   0   6 167.726 291.980   3
   3   0   7 4121.80 971.967   3
  -3   0  -7 4510.72 1061.66   1
  -3   0  -8-166.893 182.491   1
   3   0   8 21.6694 211.987   3
  -3   0  -9-201.447 274.456   1
   3   0   9 249.245 433.889   3
  -3   0 -10 308.631 302.012   4
  -3   0 -10 955.044 618.502   1
   3   0  10 354.732 330.775   3
  -3   0 -11-176.732 276.965   4
  -3   0 -11-314.230 405.167   1
   3   0  11-7.78636 304.689   3
  -3   0 -12 384.505 347.872   4
  -3   0 -12 341.531 466.817   1
   3   0  12-134.452 234.414   3
   3   1 -13 8.27673 53.8354   4
   3  -1 -13-8.52233 71.8881   4
   3   1 -12-152.239 174.159   4
   3  -1 -12-71.1579 130.585   4
   3   1 -12 54.3866 534.449   1
   3  -1 -12 659.059 506.653   1
   3   1 -11 110.606 142.440   1
   3  -1 -11 415.942 224.341   4
   3   1 -11 30.7276 47.5294   4
  -3  -1  11-63.9461 137.616   3
  -3   1  11 233.763 436.431   3
   3  -1 -11 284.965 501.201   1
  -3  -1  10 314.944 292.965   3
   3  -1 -10 78.4265 131.130   4
   3   1 -10 137.785 120.272   4
  -3   1  10 15.8207 174.139   3
   3  -1 -10 194.907 308.161   1
   3   1 -10 305.789 356.461   1
  -3   1   9 303.466 323.469   3
   3  -1  -9 292.329 153.950   4
   3   1  -9 141.757 173.368   1
  -3  -1   9 641.654 431.308   3
   3   1  -9 262.273 177.574   4
   3  -1  -9 60.2339 180.861   1
   3   1  -8-20.4476 169.792   4
  -3   1   8 92.0931 203.315   3
   3   1  -8 187.923 337.256   1
   3  -1  -8 107.217 109.324   4
  -3  -1   8-110.745 137.091   3
   3  -1  -8 587.925 521.889   1
  -3   1   7 1508.71 434.027   3
  -3  -1   7 1446.28 422.108   3
   3  -1  -7 875.213 477.589   1
   3  -1  -7 1199.48 255.528   4
   3   1  -7 1045.96 238.842   4
   3   1  -7 1143.06 602.127   1
  -3   1   6 2062.94 446.452   3
   3  -1  -6 1665.42 558.632   1
   3   1  -6 2006.27 296.867   4
   3  -1  -6 1715.49 286.674   4
   3   1  -6 2409.23 725.527   1
  -3  -1   6 2074.53 448.722   3
   3   1  -6 1450.75 548.894   2
   3  -1  -5 2297.61 301.842   4
   3   1  -5 2731.64 302.674   4
  -3  -1   5 2409.91 427.747   3
  -3   1   5 1986.90 369.810   3
   3   1  -5 2396.93 649.050   1
   3  -1  -5 2490.42 638.775   1
   3   1  -5 2726.45 683.129   2
  -3  -1   4 874.315 181.500   4
  -3   1   4 2109.56 515.676   1
   3  -1  -4 1493.36 222.210   4
   3   1  -4 1481.20 466.647   1
  -3   1   4 1745.84 280.173   3
  -3  -1   4 2072.23 516.274   1
   3   1  -4 1114.23 380.110   2
   3  -1  -4 1532.08 437.638   1
   3   1  -4 1397.89 203.230   4
  -3  -1   3 1476.76 392.735   1
  -3   1   3 2121.50 246.336   4
   3   1  -3 2124.86 236.706   4
  -3   1   3 1849.96 404.533   1
  -3  -1   3 1675.29 208.963   4
   3   1  -3 1759.91 406.090   1
   3  -1  -3 1502.32 370.001   1
  -3  -1   3 1249.49 389.177   2
  -3   1   3 2593.67 562.246   2
   3   1  -3 1832.36 466.410   2
   3  -1  -3 1664.69 226.125   4
   3  -1  -2 1373.62 240.136   4
   3  -1  -2 1284.17 269.794   1
   3  -1  -2 1049.11 424.388   2
  -3  -1   2 1869.83 190.917   4
   3   1  -2 1134.89 196.366   4
   3   1  -2 1337.63 377.893   2
  -3  -1   2 1343.63 375.260   2
  -3   1   2 1193.85 171.656   4
  -3   1   2 970.112 413.079   2
  -3  -1   2 1726.52 309.349   1
  -3   1   2 1254.73 184.912   3
  -3   1   2 1314.48 295.298   1
   3   1  -2 1271.99 286.038   1
  -3   1   1 29911.6 997.760   1
  -3   1   1 29635.1 1624.77   2
  -3  -1   1 26977.2 1091.20   3
  -3  -1   1 28924.0 1557.87   2
  -3   1   1 29405.3 1063.92   4
  -3  -1   1 30653.4 1043.37   4
   3  -1  -1 26312.5 1264.36   4
   3   1  -1 29835.8 1258.07   4
   3   1  -1 24939.7 1498.73   2
   3  -1  -1 27527.6 791.586   1
  -3   1   1 29174.0 1123.37   3
   3  -1  -1 30704.1 1006.08   3
  -3   1   0 39107.6 1662.83   2
  -3  -1   0 36240.8 1539.19   2
  -3   1   0 37314.7 768.579   1
  -3   1   0 36546.5 1488.35   4
   3  -1   0 34777.8 1490.24   4
   3   1   0 37385.9 1646.96   2
  -3  -1   0 37967.6 1435.42   4
  -3   1   0 38138.3 1536.86   3
  -3  -1   0 35489.4 1502.03   3
   3  -1   0 36771.9 1423.91   3
  -3   1   0 35588.5 900.991   1
   3   1   0 36471.8 1461.66   3
   3   1   0 36731.3 1393.45   4
  -3  -1  -1 1814.80 266.016   1
  -3  -1  -1 1939.92 405.307   3
  -3  -1  -1 2236.77 316.749   2
  -3   1  -1 1668.48 289.281   2
  -3  -1  -1 1550.85 296.601   4
   3  -1   1 2585.64 413.267   4
   3   1   1 2101.66 340.459   2
  -3   1  -1 1735.70 329.264   4
   3  -1   1 1850.97 381.094   3
   3   1   1 2310.80 419.851   3
   3  -1   1 2017.92 314.829   1
  -3   1  -1 1605.57 354.932   3
  -3   1  -1 1794.77 301.068   1
   3   1   1 1068.14 221.942   1
  -3   1  -2 5229.06 374.212   2
  -3  -1  -2 4948.70 316.327   2
   3   1   2 5302.06 422.157   2
  -3   1  -2 4638.25 594.541   4
  -3   1  -2 5156.44 711.069   3
  -3  -1  -2 4858.15 718.243   3
   3  -1   2 5000.53 701.868   3
   3   1   2 5078.08 699.565   3
   3  -1   2 4936.04 664.685   1
   3   1   2 5514.65 672.928   1
  -3   1  -2 5068.30 639.811   1
  -3  -1  -2 4017.50 543.167   1
   3   1   3 11055.8 1180.01   3
   3  -1   3 9301.98 1104.14   3
   3  -1   3 9356.11 1068.76   1
   3   1   3 9542.58 1066.59   1
  -3   1  -3 9872.46 1058.69   1
  -3  -1  -3 9122.32 996.179   1
  -3   1  -4 7320.56 1012.14   1
   3  -1   4 9391.74 1191.48   3
   3   1   4 10161.5 1216.46   3
  -3  -1  -4 6789.28 989.505   1
   3   1   5-123.187 222.804   3
  -3  -1  -5 9.22224 87.7139   1
  -3   1  -5 156.988 184.120   1
   3  -1   5 12.8327 108.247   3
  -3   1  -6 3044.82 867.560   1
  -3  -1  -6 2947.98 785.269   1
   3  -1   6 2197.49 730.823   3
   3   1   6 3277.37 822.276   3
  -3   1  -7 976.774 532.481   1
  -3  -1  -7 1318.60 611.574   1
   3  -1   7 1770.33 701.898   3
   3   1   7 772.834 330.006   3
  -3   1  -8-81.5285 204.192   1
  -3  -1  -8-15.2269 128.859   1
   3   1   8 306.784 267.870   3
   3  -1   8 146.801 125.583   3
  -3   1  -9 592.477 439.524   1
  -3  -1  -9 140.402 245.703   1
   3  -1   9 334.382 246.882   3
   3   1   9-24.2667 161.279   3
  -3  -1 -10 181.624 218.338   4
   3   1  10 3.42904 99.8597   3
  -3  -1 -10 684.633 528.620   1
  -3   1 -10 365.588 444.373   1
  -3   1 -10 197.794 286.610   4
   3  -1  10-52.8029 127.858   3
  -3  -1 -11 275.115 295.148   4
  -3   1 -11-283.053 318.786   4
  -3   1 -11-307.422 525.126   1
  -3  -1 -11 519.931 533.918   1
   3  -1  11 596.007 552.589   3
   3   1  11 764.580 666.134   3
  -3   1 -12 22.9634 154.438   4
  -3   1 -12-506.855 545.375   1
  -3  -1 -12 421.562 320.663   4
  -3  -1 -12 881.371 766.804   1
   3  -1  12-167.085 362.172   3
   3   1  12 175.535 245.873   3
   3   2 -13 338.977 206.256   4
   3  -2 -13 85.0389 144.062   4
   3   2 -12 219.747 158.063   4
  -3  -2  12 888.539 485.899   3
   3  -2 -12 224.954 191.524   4
   3   2 -12-175.591 238.581   1
   3  -2 -12 876.417 669.287   1
   3   2 -11-51.0253 112.536   4
   3  -2 -11 210.161 330.462   1
   3   2 -11-4.43007 250.753   1
  -3  -2  11 329.569 325.156   3
   3  -2 -11 66.4049 113.022   4
   3   2 -10 7.80591 125.657   1
   3   2 -10 7.76899 33.5180   4
   3  -2 -10 214.755 165.242   4
  -3   2  10 216.167 198.568   3
  -3  -2  10 4.88542 332.814   3
   3  -2  -9 86.0973 104.008   4
   3   2  -9 35.3644 47.3357   4
   3   2  -9 144.420 233.653   1
  -3  -2   9-153.202 213.564   3
  -3   2   9 89.4739 183.641   3
   3  -2  -9 145.707 231.806   1
   3  -2  -8 2386.59 396.888   4
   3   2  -8 1390.16 692.914   1
   3   2  -8 2796.81 419.653   4
  -3   2   8 2765.47 656.682   3
  -3  -2   8 1939.01 613.514   3
   3  -2  -8 2288.83 812.086   1
   3  -2  -7 4817.46 1050.41   1
   3   2  -7 4865.88 513.889   4
   3  -2  -7 4229.58 495.740   4
  -3  -2   7 3443.28 690.890   3
   3   2  -7 4649.54 1065.13   1
  -3   2   7 4962.94 782.497   3
   3   2  -7 5025.70 1010.94   2
   3  -2  -6-45.4445 47.8592   4
   3   2  -6 12.4691 13.8430   4
   3   2  -6 253.877 316.796   1
  -3  -2   6-37.8492 36.7978   3
  -3   2   6-65.3146 69.9796   3
   3   2  -6 77.9807 130.552   2
   3  -2  -6 36.6040 196.413   1
   3   2  -5 631.142 147.336   4
   3  -2  -5 545.618 154.279   4
  -3  -2   5 437.881 196.245   3
   3   2  -5 634.519 382.522   2
   3   2  -5 507.050 295.717   1
  -3   2   5 443.214 206.243   3
   3  -2  -5 331.304 226.840   1
   3  -2  -4 19811.5 1603.01   1
  -3  -2   4 18132.4 883.751   4
   3   2  -4 19703.9 1707.24   2
   3  -2  -4 19832.6 837.979   4
  -3   2   4 17946.1 898.763   3
  -3  -2   4 19162.4 1601.47   1
  -3   2   4 19442.2 1633.35   1
   3   2  -4 20608.3 1620.00   1
   3  -2  -3 4130.76 615.455   1
  -3  -2   3 4034.49 321.097   4
   3   2  -3 3638.13 712.095   2
   3   2  -3 3998.69 307.629   4
   3  -2  -3 3409.57 339.846   4
  -3  -2   3 2923.73 525.065   1
   3   2  -3 3571.77 575.610   1
  -3   2   3 3174.69 622.362   1
  -3   2   3 3221.76 310.020   4
   3  -2  -2 31720.3 1335.74   1
  -3  -2   2 33441.9 1842.33   2
  -3   2   2 32806.9 1509.84   1
  -3   2   2 34756.7 966.372   4
   3  -2  -2 31925.3 1173.11   4
   3   2  -2 33862.8 1068.19   4
   3   2  -2 32545.1 1922.66   2
  -3   2   2 32805.4 926.436   3
  -3  -2   2 35928.6 798.831   4
  -3  -2   2 38244.1 1549.23   1
  -3   2   2 34203.8 2005.92   2
   3   2  -2 31520.5 1411.43   1
   3  -2  -1 8759.95 736.034   4
   3   2  -1 8516.90 640.123   4
  -3   2   1 9704.50 628.810   1
  -3   2   1 8837.01 592.388   4
  -3  -2   1 9036.59 892.368   2
  -3  -2   1 8352.10 523.204   4
   3   2  -1 9385.30 438.606   1
   3   2  -1 7958.42 861.750   2
  -3   2   1 9463.77 632.293   3
   3  -2  -1 8765.60 530.333   3
  -3  -2   1 7693.56 596.309   3
   3   2  -1 8114.96 486.799   1
   3  -2  -1 8606.88 501.098   1
  -3   2   1 9107.93 917.368   2
  -3   2   0 44879.1 1053.24   1
  -3   2   0 45668.2 1819.71   2
   3  -2   0 41993.7 1509.54   3
   3   2   0 44337.6 1450.69   4
  -3   2   0 46074.9 1719.70   4
   3  -2   0 42071.5 1732.55   4
  -3   2   0 43957.9 1607.74   3
   3   2   0 44708.1 1853.76   2
  -3  -2   0 43106.6 1457.93   4
  -3  -2   0 41484.6 1667.78   3
   3  -2   0 45977.9 1187.39   1
   3   2   0 43795.1 1618.01   3
  -3  -2   0 45393.7 1719.69   2
  -3  -2  -1 21742.0 934.001   1
  -3  -2  -1 20087.6 947.128   2
  -3   2  -1 20466.5 1050.13   2
   3   2   1 20277.8 1082.35   2
  -3   2  -1 22315.7 1321.11   3
   3  -2   1 20307.7 1181.35   4
   3  -2   1 20579.7 1266.47   3
   3   2   1 22018.1 1315.67   3
  -3  -2  -1 19218.0 1301.50   3
  -3   2  -1 21098.0 1090.01   1
  -3   2  -1 19970.5 1185.54   4
  -3   2  -1 19117.6 926.026   1
   3   2   1 23173.9 1033.81   1
  -3  -2  -1 19484.8 1017.29   4
  -3   2  -2 8711.49 836.238   4
  -3  -2  -2 9366.90 838.460   1
   3  -2   2 5856.73 748.502   1
  -3  -2  -2 8747.09 411.441   2
  -3   2  -2 8514.97 540.176   2
   3   2   2 8585.12 594.067   2
  -3   2  -2 9028.74 939.765   3
   3  -2   2 8750.82 961.786   3
  -3  -2  -2 8999.98 971.833   3
   3   2   2 9621.09 956.529   3
  -3   2  -2 8145.67 829.618   1
   3   2   2 8449.22 841.047   1
   3  -2   3 24.1951 148.199   1
  -3   2  -3 309.199 217.553   1
   3   2   3 123.060 54.1565   2
  -3  -2  -3 384.928 259.479   1
   3  -2   3 16.7490 137.573   3
   3   2   3 75.9897 81.9612   1
   3   2   3 278.041 215.664   3
  -3  -2  -4 17717.6 1593.76   1
  -3   2  -4 18775.4 1703.79   1
   3  -2   4 13592.5 1442.22   3
   3   2   4 16254.0 1568.29   3
  -3   2  -5 56.2235 48.1329   1
  -3  -2  -5-12.7379 124.905   1
   3  -2   5 40.6659 64.6957   3
   3   2   5 208.986 229.883   3
  -3   2  -6 93.3824 153.179   1
   3  -2   6 342.942 299.043   3
  -3  -2  -6 359.516 328.217   1
   3   2   6 654.039 354.855   3
   3   2   7 564.179 453.371   3
  -3   2  -7 1062.68 676.095   1
   3  -2   7 2658.47 859.073   3
  -3  -2  -7 1310.21 619.561   1
  -3   2  -8 197.567 296.697   1
  -3  -2  -8-12.1830 202.693   1
   3  -2   8 288.271 300.966   3
   3   2   8 121.517 147.310   3
  -3  -2  -9 68.8287 76.6406   4
  -3   2  -9 350.022 366.111   1
  -3  -2  -9-239.044 337.814   1
   3  -2   9 290.707 341.500   3
   3   2   9-108.077 221.943   3
  -3  -2 -10 107.222 170.229   4
   3   2  10 484.962 488.291   3
  -3   2 -10 516.290 487.765   1
  -3  -2 -10 346.288 388.306   1
   3  -2  10 500.053 383.252   3
  -3   2 -11-435.039 444.743   1
  -3  -2 -11 305.733 257.928   4
  -3   2 -11 218.627 245.358   4
  -3  -2 -11 554.573 615.505   1
   3  -2  11-440.884 554.339   3
   3   2  11 75.9174 198.430   3
  -3   2 -12-446.026 477.616   1
  -3   2 -12-30.5440 131.020   4
  -3  -2 -12 449.699 469.561   4
  -3  -2 -12 1118.99 730.614   1
   3  -2  12-134.160 375.949   3
   3   2  12 383.763 407.320   3
   3   3 -13 21.6615 90.5874   4
   3   3 -12-447.874 535.122   1
   3  -3 -12 18.1199 109.383   4
   3   3 -12 76.4175 164.481   4
  -3  -3  12-116.653 272.617   3
   3  -3 -11 338.789 167.968   4
   3   3 -11-514.087 538.512   1
  -3  -3  11-110.627 323.452   3
   3   3 -11 263.279 172.593   4
   3  -3 -11-51.1066 222.634   1
   3   3 -10 461.582 540.773   1
   3  -3 -10 49.2361 102.821   4
   3   3 -10 236.508 173.936   4
  -3  -3  10 242.680 236.750   3
  -3   3  10 452.331 371.659   3
   3  -3 -10 132.316 232.097   1
  -3  -3   9 94.1373 133.162   3
   3   3  -9 568.507 441.437   1
   3   3  -9 93.2810 114.079   4
   3  -3  -9 184.525 323.045   1
  -3   3   9 237.510 292.919   3
   3  -3  -9 345.683 189.898   4
   3  -3  -8 97.7950 113.051   4
   3   3  -8 209.579 122.733   4
   3   3  -8 266.379 83.1109   1
   3   3  -8 283.232 314.984   2
  -3   3   8-11.9349 54.1863   3
  -3  -3   8 348.097 307.996   3
   3  -3  -8-170.816 253.287   1
   3  -3  -7 5291.67 1146.94   1
   3   3  -7 5152.45 1067.98   2
   3   3  -7 4745.71 1091.37   1
  -3  -3   7 4176.60 755.910   3
   3   3  -7 5602.92 539.849   4
  -3   3   7 4911.13 765.803   3
   3  -3  -7 6377.31 610.917   4
   3   3  -6 206.252 95.3391   4
   3  -3  -6 320.976 119.582   4
   3   3  -6 324.141 250.129   1
  -3   3   6 393.072 199.480   3
  -3  -3   6-9.78256 72.3361   3
   3   3  -6 137.892 201.464   2
   3  -3  -6 62.6354 232.070   1
  -3   3   5 916.207 252.429   3
   3   3  -5 830.608 158.088   4
   3  -3  -5 899.307 199.763   4
   3   3  -5 658.778 361.832   1
  -3  -3   5 1022.71 286.184   3
   3   3  -5 1091.42 429.226   2
   3  -3  -5 676.105 365.846   1
   3   3  -4 39132.7 981.839   4
   3  -3  -4 32534.0 2012.79   1
   3  -3  -4 36817.9 1175.08   4
  -3  -3   4 31442.2 1175.72   4
   3   3  -4 31928.7 2250.98   2
  -3   3   4 32531.1 1163.09   3
  -3  -3   4 33836.4 2136.71   1
   3   3  -4 36901.8 2226.55   1
  -3   3   4 36053.0 2300.88   1
  -3   3   3 58241.1 2520.03   1
   3   3  -3 62326.1 1207.28   4
   3  -3  -3 48336.9 2155.60   1
  -3  -3   3 54534.5 1182.82   4
  -3   3   3 50109.0 1258.47   4
   3   3  -3 53438.2 2702.98   2
  -3  -3   3 59710.7 2518.38   1
   3  -3  -3 53468.3 1393.91   4
  -3   3   3 49858.8 1029.02   3
   3   3  -3 53608.8 2311.55   1
   3  -3  -2 6592.64 627.479   1
  -3   3   2 7541.14 754.330   1
  -3  -3   2 7851.99 348.489   4
  -3  -3   2 6691.69 856.169   2
   3   3  -2 6516.85 460.421   4
   3  -3  -2 7209.22 573.909   4
  -3   3   2 7541.73 421.017   3
  -3  -3   2 6402.73 608.366   1
  -3   3   2 5988.84 845.384   2
   3   3  -2 6770.50 679.583   1
  -3   3   2 7373.63 462.957   4
   3   3  -2 6895.46 922.849   2
   3   3  -1 4193.94 419.749   1
  -3   3   1 3739.92 371.299   3
  -3  -3   1 3187.84 529.474   2
  -3   3   1 4090.89 417.601   4
   3   3  -1 2521.04 506.503   2
   3  -3  -1 4019.82 352.921   3
  -3  -3   1 3504.12 323.049   4
   3  -3  -1 4028.68 512.042   4
   3   3  -1 3856.16 316.004   1
   3   3  -1 4051.16 411.614   4
  -3   3   1 4045.51 440.995   1
   3  -3  -1 3264.82 349.361   1
  -3  -3   1 3031.13 382.107   3
   3   3   0 19429.5 1235.73   2
  -3   3   0 16650.2 749.679   1
  -3  -3   0 16137.9 562.060   1
  -3  -3   0 16236.5 1030.14   2
  -3  -3   0 15978.2 1021.28   3
  -3  -3   0 15359.2 812.466   4
  -3   3   0 17181.4 983.442   3
  -3   3   0 15135.8 1007.76   4
   3   3   0 17025.0 653.251   1
   3  -3   0 15871.9 803.537   1
   3  -3   0 16170.3 952.497   3
   3   3   0 16988.2 1006.92   3
   3  -3   0 17531.4 1151.71   4
   3   3   1 39852.8 1435.17   1
  -3  -3  -1 40355.2 1321.16   1
  -3   3  -1 38884.5 1708.41   3
  -3  -3  -1 41299.9 1326.98   2
  -3  -3  -1 36524.7 1787.56   3
   3  -3   1 37859.3 1747.36   3
  -3   3  -1 39471.5 1748.62   4
   3  -3   1 40555.0 1730.54   4
   3   3   1 40767.6 1601.75   2
  -3  -3  -1 38233.2 1369.42   4
  -3   3  -1 39179.9 1400.18   1
   3   3   1 36436.5 1700.49   3
  -3   3  -1 39450.1 1607.37   1
   3  -3   2 4695.97 692.580   1
  -3  -3  -2 7901.75 380.386   2
   3   3   2 9433.96 684.487   2
  -3  -3  -2 8603.08 822.821   1
  -3   3  -2 8806.50 897.562   3
   3   3   2 8041.16 827.397   1
  -3   3  -2 5274.18 686.421   4
   3  -3   2 7804.43 911.389   3
   3   3   2 8328.63 897.497   3
  -3  -3  -2 9209.27 1000.03   3
  -3   3  -2 7799.29 844.488   1
   3  -3   3 46.4767 170.035   3
   3  -3   3 7.55564 84.6909   1
   3   3   3-20.1799 99.1249   3
  -3   3  -3-7.52925 48.7255   1
  -3   3  -3 92.6522 34.4123   2
   3   3   3 39.5275 41.4966   2
   3   3   3 108.910 140.613   1
  -3  -3  -3 180.163 156.443   1
   3   3   4 1381.79 187.667   2
  -3   3  -4 1499.50 466.239   1
  -3  -3  -4 1556.59 493.805   1
   3  -3   4 1420.40 470.532   3
   3   3   4 1833.88 514.500   3
  -3   3  -5-33.6825 81.5997   1
   3   3   5 374.793 84.9443   2
   3   3   5 229.294 86.1542   2
  -3  -3  -5 99.2542 171.137   1
   3  -3   5 312.232 88.6326   3
   3   3   5 283.936 211.956   3
   3   3   6 3433.12 364.815   2
  -3   3  -6 3902.04 929.459   1
  -3  -3  -6 3939.82 924.739   1
   3  -3   6 2551.32 724.589   3
   3   3   6 2880.03 755.600   3
   3   3   7 1383.89 225.873   2
  -3   3  -7 2722.33 851.083   1
   3  -3   7 3159.72 925.438   3
   3   3   7 1223.85 625.689   3
  -3  -3  -7 439.178 364.218   1
   3   3   8-193.977 178.120   3
  -3   3  -8 190.839 348.228   1
  -3  -3  -8-109.207 334.457   1
   3  -3   8-234.713 202.838   3
  -3  -3  -9 82.9065 121.212   4
  -3   3  -9 255.887 421.362   1
  -3  -3  -9 111.108 338.729   1
   3  -3   9-214.558 369.533   3
   3   3   9-65.3759 265.950   3
  -3  -3 -10 43.2330 129.380   4
  -3   3 -10-138.525 282.313   1
   3  -3  10 119.894 290.961   3
  -3  -3 -10 698.171 662.095   1
   3   3  10 542.086 483.978   3
  -3   3 -11 155.380 292.281   4
  -3   3 -11 717.213 590.140   1
   3  -3  11 284.283 471.526   3
  -3  -3 -11 830.845 825.116   1
  -3  -3 -11 4.10616 89.1285   4
   3   3  11 395.792 498.297   3
  -3   3 -12 73.8418 142.537   4
  -3  -3 -12 53.9096 171.340   4
  -3   3 -12 167.816 391.025   1
   3  -3  12-367.636 528.702   3
   3   3  12-160.686 56.5619   3
  -3  -3 -12-49.6268 344.031   1
   3   4 -13-23.5154 26.6259   4
   3  -4 -12 89.8590 159.036   1
   3  -4 -12 25.2884 109.328   4
   3   4 -12 216.798 152.898   4
   3   4 -12-264.746 316.456   1
  -3  -4  12-194.319 165.465   3
   3  -4 -11 495.814 580.304   1
   3   4 -11 50.2519 68.2581   4
   3   4 -11 54.7175 276.423   1
  -3  -4  11 226.063 384.147   3
   3  -4 -11 8.23917 65.5577   4
   3   4 -10-20.7818 55.9061   4
   3  -4 -10 235.865 312.632   1
   3   4 -10-16.1517 39.1971   1
   3  -4 -10 11.8375 58.6328   4
  -3  -4  10 219.930 230.199   3
  -3   4  10 160.420 226.319   3
   3   4  -9 180.933 351.204   1
   3   4  -9-52.8590 35.1449   4
  -3  -4   9 55.7263 97.5876   3
   3  -4  -9-26.6485 61.2238   4
  -3   4   9 387.293 226.962   3
   3  -4  -9-42.6443 142.406   1
   3   4  -8 870.964 236.480   4
   3  -4  -8 763.690 221.755   4
   3   4  -8 571.683 508.962   1
  -3  -4   8 1086.23 412.469   3
   3   4  -8 442.345 201.580   2
  -3   4   8 1252.80 419.853   3
   3  -4  -8 830.755 520.767   1
   3   4  -7-12.2590 32.8902   4
   3  -4  -7 145.820 75.3621   4
   3   4  -7-101.067 137.784   1
  -3  -4   7-64.8305 144.138   3
   3   4  -7 383.927 373.417   2
  -3   4   7 61.1990 104.550   3
   3  -4  -7 265.705 364.009   1
   3  -4  -6 5576.32 537.864   4
   3  -4  -6 5064.68 1002.34   1
   3   4  -6 5708.36 489.938   4
  -3  -4   6 5858.41 803.375   3
  -3   4   6 4885.13 643.367   3
   3   4  -6 4024.79 893.000   1
   3   4  -6 4147.69 932.698   2
   3  -4  -5 2144.53 579.917   1
   3  -4  -5 2797.88 353.843   4
   3   4  -5 3348.98 319.927   4
  -3  -4   5 2670.62 458.002   3
  -3   4   5 2549.74 393.792   3
   3   4  -5 2409.21 677.227   2
   3   4  -5 2972.64 715.770   1
  -3  -4   4 181.935 202.672   1
   3  -4  -4 186.083 204.515   1
  -3  -4   4 96.0984 77.4515   4
   3   4  -4 187.157 197.640   1
   3  -4  -4 178.504 97.1583   4
   3   4  -4 92.0636 54.8103   4
  -3   4   4 220.143 106.058   3
   3   4  -4 92.6159 89.2240   2
  -3   4   3 9445.82 1043.49   1
   3  -4  -3 8510.83 582.492   4
  -3  -4   3 8969.71 474.763   4
   3  -4  -3 8621.26 896.028   1
   3   4  -3 8868.18 1125.91   2
  -3  -4   3 8519.19 911.416   1
   3   4  -3 8221.35 410.395   4
   3   4  -3 8592.84 945.184   1
   3   4  -2 2610.56 392.216   1
  -3  -4   2 2600.36 184.526   4
  -3   4   2 2671.60 469.792   1
  -3  -4   2 1946.58 458.933   2
  -3   4   2 2647.70 284.390   4
   3   4  -2 2689.64 544.880   2
   3  -4  -2 2018.15 368.356   1
   3   4  -2 2278.98 432.261   1
   3   4  -2 2713.41 291.545   4
   3  -4  -2 2543.92 358.021   4
  -3   4   1 7337.34 481.545   3
  -3  -4   1 7342.64 798.643   2
   3   4  -1 7999.26 518.560   1
   3   4  -1 9609.71 700.846   1
  -3   4   1 8703.15 613.604   4
   3  -4  -1 6651.09 680.242   4
   3   4  -1 7643.47 876.281   2
  -3   4   1 7785.71 664.878   1
   3   4  -1 8540.65 542.777   4
   3  -4  -1 7632.78 492.966   3
  -3  -4   1 8128.13 461.757   4
  -3  -4   1 6133.94 529.748   3
   3  -4  -1 8104.56 614.617   1
  -3   4   0 7755.26 575.891   1
   3  -4   0 8376.96 827.837   4
  -3  -4   0 8366.85 739.611   2
  -3  -4   0 8100.24 486.241   1
  -3  -4   0 7646.96 547.516   4
   3   4   0 7769.49 807.589   2
  -3   4   0 7980.82 737.102   4
   3   4   0 8172.86 527.825   1
   3  -4   0 7505.66 614.345   1
  -3   4   0 7994.80 639.546   3
   3  -4   0 9203.74 723.081   3
  -3  -4   0 7012.00 689.631   3
   3   4   0 7847.26 675.433   3
   3   4   1 12827.1 855.562   1
  -3  -4  -1 12993.9 736.104   2
   3   4   1 12556.8 909.077   2
  -3   4  -1 10955.4 958.496   4
   3  -4   1 12414.6 978.968   4
  -3   4  -1 12599.4 835.670   1
  -3  -4  -1 13459.3 794.982   1
  -3   4  -1 13048.5 963.858   3
   3  -4   1 13275.6 1045.30   3
  -3  -4  -1 11682.7 1007.00   3
  -3   4  -1 13067.1 976.887   1
   3   4   1 12092.4 984.520   3
   3   4   2 1375.61 368.015   3
  -3   4  -2 1690.37 390.916   1
  -3   4  -2 1494.96 230.110   2
  -3   4  -2 1864.19 432.909   1
  -3  -4  -2 1858.04 183.883   2
  -3   4  -2 1616.46 380.140   4
   3   4   2 1679.89 294.803   2
  -3  -4  -2 1762.77 367.457   1
  -3   4  -2 1817.66 398.939   3
   3   4   2 1666.50 379.347   1
   3  -4   2 1212.35 366.920   3
  -3  -4  -3 5565.96 454.278   2
  -3   4  -3 6126.56 301.209   2
  -3  -4  -3 6474.52 865.933   1
   3   4   3 5724.75 464.925   2
   3  -4   3 6528.31 946.153   3
   3   4   3 5792.40 827.602   3
   3  -4   3 5972.09 879.560   1
  -3   4  -3 5681.92 861.877   1
   3   4   3 6198.45 892.098   1
   3   4   4 477.339 124.222   2
  -3   4  -4 290.271 225.278   1
   3   4   4 161.690 162.639   3
  -3   4  -4 356.268 107.747   2
   3  -4   4 475.408 235.772   3
  -3  -4  -4 345.093 254.886   1
   3   4   5 3542.80 290.540   2
   3   4   5 5017.68 916.258   3
   3  -4   5 3483.90 820.191   3
  -3  -4  -5 3324.06 782.105   1
  -3   4  -5 4098.80 890.109   1
  -3   4  -6-16.8930 163.985   1
   3   4   6 28.9988 8.07253   2
   3   4   6 24.2371 65.6582   2
   3  -4   6-99.7402 251.854   3
  -3  -4  -6 118.950 194.807   1
   3   4   6 17.6908 203.729   3
  -3   4  -7-13.6451 121.398   1
   3   4   7 54.7348 28.9149   2
   3  -4   7 269.082 331.621   3
  -3  -4  -7 168.826 283.014   1
   3   4   7 79.7243 64.3122   2
   3   4   7-11.3507 100.986   3
  -3  -4  -8 74.6210 197.310   4
  -3   4  -8 16.2084 31.4677   1
   3  -4   8 190.024 377.998   3
  -3  -4  -8 409.618 313.534   1
   3   4   8-341.568 404.249   3
  -3  -4  -9 60.9015 119.205   4
  -3   4  -9 368.814 510.147   1
   3  -4   9 13.3927 205.557   3
  -3  -4  -9 345.733 278.780   1
   3   4   9 284.324 420.113   3
  -3  -4 -10 221.502 252.345   4
  -3   4 -10-213.406 155.023   1
   3  -4  10-257.268 226.394   3
  -3  -4 -10 315.090 408.219   1
   3   4  10 163.904 149.254   3
  -3   4 -11 308.576 306.200   4
  -3  -4 -11-215.951 272.878   4
  -3   4 -11 1081.64 784.322   1
   3  -4  11 289.780 411.598   3
   3   4  11-455.493 454.370   3
  -3  -4 -11 1052.55 783.398   1
  -3   4 -12 88.8790 147.477   4
  -3   4 -12 106.509 326.952   1
   3  -4  12 385.858 569.042   3
   3   4  12 605.282 489.109   3
  -3  -4 -12-423.082 470.336   1
   3   5 -13 524.285 236.982   4
   3  -5 -12 121.966 343.794   1
   3   5 -12 53.4511 102.209   4
   3   5 -12 305.256 543.252   1
  -3  -5  12 652.359 564.629   3
   3  -5 -12-79.9543 127.098   4
   3   5 -11 27.8888 102.494   4
   3  -5 -11 466.300 615.752   1
   3  -5 -11 36.6743 73.3486   4
   3   5 -11 736.030 663.472   1
  -3  -5  11 257.083 417.278   3
   3  -5 -10 1968.88 866.830   1
   3   5 -10 1510.11 351.714   4
   3  -5 -10 1340.26 345.838   4
  -3  -5  10 1272.92 540.991   3
   3   5 -10 1142.46 671.095   1
  -3  -5   9 116.438 223.673   3
   3   5  -9 129.371 113.594   4
   3  -5  -9 187.888 118.381   4
   3  -5  -9-117.092 285.910   1
  -3   5   9-79.5191 197.084   3
   3   5  -9 206.363 78.5849   1
   3   5  -9 395.072 351.436   2
   3  -5  -8 391.187 383.441   1
   3   5  -8 341.742 152.989   4
   3   5  -8-80.2032 99.3141   1
   3  -5  -8 449.327 175.022   4
   3   5  -8-17.6002 207.100   2
  -3   5   8 578.771 224.878   3
   3  -5  -7 2465.03 805.551   1
   3   5  -7 3418.22 967.216   1
   3   5  -7 2497.22 355.315   4
  -3  -5   7 2295.96 575.122   3
   3   5  -7 1843.92 664.029   2
   3  -5  -7 2795.30 418.241   4
  -3   5   7 3142.33 571.649   3
   3  -5  -6 148.256 178.244   1
   3  -5  -6 80.9042 94.8754   4
   3   5  -6 147.876 79.6715   4
   3   5  -6 46.9807 106.390   1
  -3  -5   6 3.34103 52.9616   3
   3   5  -6 186.566 211.048   2
  -3   5   6 272.006 137.845   3
   3   5  -5 3455.71 821.173   1
   3  -5  -5 1784.08 610.183   1
   3  -5  -5 2706.68 358.735   4
  -3  -5   5 4068.18 575.010   3
  -3   5   5 2316.75 367.074   3
   3   5  -5 2889.18 690.364   2
   3   5  -5 3083.41 296.192   4
   3   5  -4 7845.23 1132.46   2
   3   5  -4 8098.42 1099.59   1
   3   5  -4 8335.36 423.935   4
   3  -5  -4 8413.67 1023.50   1
   3  -5  -4 7197.29 547.568   4
  -3   5   4 7687.67 466.632   3
  -3   5   3 17321.0 1447.80   1
   3   5  -3 13758.3 1368.55   2
  -3  -5   3 15860.4 643.608   4
   3   5  -3 17205.3 576.311   4
   3  -5  -3 13965.5 773.192   4
   3  -5  -3 15311.2 1208.31   1
  -3  -5   3 15694.0 1274.57   1
   3   5  -3 18271.0 1468.46   1
   3   5  -2 739.709 150.190   4
   3   5  -2 722.774 304.311   2
  -3   5   2 699.567 152.011   4
   3   5  -2 1222.81 355.572   1
  -3   5   2 1002.13 306.938   1
  -3  -5   2 1056.82 109.656   4
   3  -5  -2 790.154 197.779   4
   3   5  -2 1098.14 268.593   1
   3  -5  -2 454.932 185.068   1
  -3  -5   2 541.384 231.080   2
   3  -5  -1 1865.47 321.497   1
  -3  -5   1 1874.32 205.638   4
   3   5  -1 2117.48 299.126   1
  -3   5   1 1663.27 266.972   4
   3   5  -1 1840.19 350.805   1
  -3   5   1 2308.68 381.575   1
   3   5  -1 2073.31 239.587   4
   3   5  -1 1426.48 404.846   2
  -3   5   1 1625.38 204.527   3
  -3  -5   1 1549.86 365.455   2
   3  -5  -1 1771.90 243.746   3
  -3  -5   1 1393.17 260.530   3
   3  -5  -1 1839.88 370.732   4
  -3   5   0 9559.76 702.444   1
  -3  -5   0 9707.69 791.416   2
  -3  -5   0 8637.87 576.526   1
   3   5   0 8200.85 846.226   2
  -3  -5   0 8129.14 538.797   4
   3  -5   0 9540.25 912.411   4
  -3   5   0 8973.73 650.843   3
   3  -5   0 9566.26 753.165   1
  -3   5   0 7732.05 732.166   4
   3   5   0 8868.74 612.815   1
   3  -5   0 9017.43 740.871   3
  -3  -5   0 7411.53 716.278   3
   3   5   0 9045.77 726.502   3
  -3   5  -1 18753.1 1134.72   3
   3  -5   1 16752.1 1198.22   4
  -3  -5  -1 18200.9 848.628   2
   3   5   1 17776.5 1069.34   1
   3   5   1 19371.5 1143.83   2
  -3  -5  -1 18613.4 999.543   1
  -3   5  -1 18358.2 1244.40   4
  -3   5  -1 20667.8 1130.95   1
   3  -5   1 19687.0 1301.72   3
  -3  -5  -1 16542.7 1219.39   3
  -3   5  -1 18831.7 1247.60   1
   3   5   1 18548.6 1226.04   3
   3   5   2 4229.48 619.345   1
  -3   5  -2 3768.46 348.494   2
  -3  -5  -2 4028.84 277.929   2
   3   5   2 3742.94 449.857   2
  -3  -5  -2 4755.15 618.295   1
   3  -5   2 4334.41 688.580   3
  -3   5  -2 3582.98 556.882   3
   3   5   2 3125.00 563.943   3
  -3   5  -2 3758.15 573.480   1
  -3   5  -2 3933.68 652.149   1
  -3  -5  -3 4528.28 438.782   2
  -3   5  -3 5214.56 306.511   2
   3   5   3 5032.22 466.940   2
  -3  -5  -3 5056.91 780.274   1
   3   5   3 4635.09 748.014   3
   3  -5   3 4919.25 825.953   1
  -3   5  -3 5573.83 877.178   1
   3  -5   3 5826.65 890.550   3
   3   5   3 3505.70 655.955   1
  -3  -5  -4 184.308 207.908   1
  -3   5  -4-131.976 203.682   1
  -3   5  -4 62.3644 56.7546   2
   3   5   4 57.1946 98.6731   2
   3  -5   4 154.658 235.637   3
   3   5   4 97.7139 124.483   3
   3   5   5 9386.37 512.580   2
  -3  -5  -5 11334.6 1452.63   1
  -3   5  -5 9143.16 606.485   2
   3  -5   5 8669.81 1315.51   3
   3   5   5 9374.87 1240.67   3
  -3   5  -5 10765.9 1494.10   1
   3   5   6 1618.04 198.583   2
  -3   5  -6 1338.00 588.689   1
  -3   5  -6 1483.74 236.740   2
   3  -5   6 1936.32 680.549   3
  -3  -5  -6 1879.57 665.676   1
   3   5   6 1881.77 574.611   3
   3   5   7 845.438 139.495   2
  -3   5  -7 1632.89 668.576   1
   3  -5   7 953.913 430.837   3
  -3  -5  -7 1338.14 629.555   1
   3   5   7 601.480 344.124   3
  -3  -5  -8 1015.92 483.493   4
  -3  -5  -8 536.139 411.421   1
  -3   5  -8 440.347 434.379   1
   3  -5   8 833.512 531.533   3
   3   5   8 181.063 226.382   3
  -3  -5  -9 62.1040 168.765   4
   3  -5   9 346.083 377.789   3
  -3   5  -9-296.259 211.802   1
   3   5   9-110.940 148.703   3
  -3  -5  -9-10.3563 116.084   1
  -3  -5 -10 167.587 58.4594   4
  -3   5 -10 548.478 562.175   1
   3  -5  10-199.347 381.326   3
   3   5  10-44.7983 221.827   3
  -3  -5 -10 304.999 516.280   1
  -3  -5 -11-74.6065 95.2596   1
  -3  -5 -11 57.9865 86.8040   4
  -3   5 -11 214.364 479.971   1
  -3   5 -11 460.660 341.433   4
   3  -5  11 249.356 393.715   3
   3   5  11 338.802 420.978   3
  -3   5 -12 174.077 248.379   4
  -3  -5 -12-345.888 571.413   1
   3  -5  12-100.465 173.762   3
   3   5  12-11.6219 124.723   3
  -3  -6  13 439.964 405.302   3
   3  -6 -12 38.6577 124.106   4
   3   6 -12-299.884 465.278   1
   3   6 -12 104.313 141.444   4
  -3  -6  12 229.447 373.205   3
   3  -6 -11 3.22348 71.5070   4
   3  -6 -11 205.208 370.368   1
   3   6 -11 126.671 104.670   4
   3   6 -11-344.388 462.510   1
  -3  -6  11 184.779 171.733   3
   3  -6 -10 170.275 344.654   1
   3   6 -10 139.338 106.257   4
   3  -6 -10 83.0201 127.010   4
   3   6 -10 389.792 396.560   1
  -3  -6  10 212.406 306.043   3
   3   6 -10-385.460 392.384   2
   3   6  -9 33.8091 78.6817   4
   3  -6  -9 150.005 157.781   4
   3   6  -9 50.9878 190.385   1
  -3  -6   9 15.6142 218.684   3
   3   6  -9 259.850 354.678   2
  -3   6   9 63.0470 86.7314   3
   3   6  -8 26.8466 63.9665   4
   3   6  -8 143.196 288.263   1
   3  -6  -8 120.807 254.379   1
   3  -6  -8-68.0915 43.1075   4
  -3  -6   8 40.6163 84.0591   3
   3   6  -8 218.453 429.906   2
  -3   6   8-44.5141 57.0764   3
   3   6  -7 4288.59 452.646   4
   3  -6  -7 4046.25 965.078   1
   3  -6  -7 5129.89 576.315   4
  -3  -6   7 4694.86 856.849   3
  -3   6   7 4214.37 652.646   3
   3   6  -7 5529.12 1231.89   1
   3   6  -7 4160.17 973.285   2
   3  -6  -6 36.2459 156.377   1
   3   6  -6 872.160 181.898   4
   3   6  -6 501.584 275.857   1
  -3  -6   6 343.470 218.190   3
   3  -6  -6 944.343 238.197   4
   3   6  -6 99.3413 106.894   2
  -3   6   6 1382.79 365.685   3
   3   6  -5 3228.29 299.828   4
   3  -6  -5 2510.62 651.616   1
  -3   6   5 2590.59 349.443   3
   3   6  -5 3071.75 784.152   1
   3   6  -5 2543.89 736.208   2
   3  -6  -5 2620.80 361.324   4
   3   6  -4 4892.09 308.806   4
   3  -6  -4 4130.84 439.518   4
   3  -6  -4 4924.07 809.627   1
   3   6  -4 3019.04 705.779   2
   3   6  -4 5268.20 923.871   1
   3   6  -3 44.2169 180.653   1
   3   6  -3 155.121 203.449   2
  -3  -6   3 18.2838 33.5270   4
   3   6  -3 10.4717 59.1715   1
   3  -6  -3 122.751 86.1939   4
   3   6  -3 74.0976 39.4814   4
   3  -6  -3 130.707 108.852   1
  -3   6   3 229.158 218.695   1
   3   6  -2 362.907 173.054   1
   3   6  -2 140.135 131.342   1
  -3  -6   2 289.871 57.6248   4
   3  -6  -2 112.912 86.3040   4
  -3   6   2 30.2898 91.4686   1
   3   6  -2 259.586 77.5398   4
   3   6  -2 100.818 42.9137   2
   3  -6  -2 205.762 132.202   1
   3  -6  -1 8536.15 732.197   1
   3   6  -1 8695.03 662.432   1
  -3  -6   1 8319.80 832.243   2
   3   6  -1 8258.73 940.988   2
  -3   6   1 7875.83 590.183   4
  -3  -6   1 7396.44 365.985   4
   3  -6  -1 8067.21 797.753   4
  -3   6   1 8062.19 413.104   3
  -3   6   1 7318.33 722.728   1
   3  -6  -1 7897.30 532.820   3
  -3  -6   1 6362.81 572.572   3
  -3  -6   1 6728.11 623.672   1
  -3  -6   0 4783.72 546.160   2
   3   6   0 4630.17 482.078   1
  -3  -6   0 4387.74 462.530   1
   3   6   0 3955.89 601.626   2
   3  -6   0 4024.88 524.161   1
   3  -6   0 2349.56 398.248   3
  -3   6   0 4951.89 477.673   3
   3  -6   0 4990.67 682.815   4
  -3   6   0 3750.07 503.169   4
  -3  -6   0 4178.66 549.180   3
  -3  -6   0 4205.01 377.004   4
  -3   6   0 5387.19 569.690   1
  -3   6  -1 172.142 145.298   1
   3   6   1 141.437 132.661   3
   3   6   1 320.250 161.867   1
  -3   6  -1 129.442 86.3452   3
  -3   6  -1-53.6051 132.881   4
  -3  -6  -1 61.7577 52.4381   2
   3   6   1 61.4900 89.3202   2
   3  -6   1-0.83847 31.5230   1
   3  -6   1-77.2827 82.7091   4
   3  -6   1 19.8485 116.187   3
  -3  -6  -1 158.226 98.4683   1
  -3   6  -2 4538.02 366.436   2
   3   6   2 3315.78 572.665   1
  -3  -6  -2 4105.09 305.747   2
   3   6   2 3712.11 455.708   2
  -3   6  -2 3415.54 542.014   3
  -3  -6  -2 4524.14 627.533   1
   3  -6   2 3782.27 619.315   4
   3  -6   2 4700.56 746.649   3
  -3   6  -2 4253.79 633.778   1
  -3   6  -2 3454.51 655.970   1
   3   6   2 4213.28 654.197   3
   3   6   3-1.23508 116.240   3
  -3   6  -3-6.16585 28.2781   2
  -3  -6  -3 91.4327 82.0714   2
  -3   6  -3 24.1555 106.692   1
  -3  -6  -3 109.242 136.779   1
   3   6   3-16.6949 19.0913   2
   3   6   3-22.5741 42.7518   1
   3  -6   3-23.0907 71.4331   3
   3   6   4 1120.42 426.458   3
  -3  -6  -4 1868.97 511.099   1
   3   6   4 1277.59 218.447   2
  -3   6  -4 1551.09 262.654   2
  -3   6  -4 1682.14 559.344   1
   3  -6   4 2690.47 682.312   3
  -3  -6  -5 2705.64 706.441   1
   3   6   5 2875.45 305.045   2
  -3   6  -5 2888.38 388.160   2
  -3   6  -5 2797.09 806.298   1
   3  -6   5 3174.12 797.571   3
   3   6   5 2703.72 660.855   3
  -3   6  -6 3801.10 1008.05   1
   3   6   6 4537.63 352.210   2
  -3   6  -6 4517.13 500.361   2
  -3  -6  -6 4360.31 1036.43   1
   3  -6   6 3577.08 917.768   3
   3   6   6 3219.63 758.008   3
  -3  -6  -7 189.657 327.858   1
   3   6   7 131.136 66.6712   2
  -3  -6  -7 117.848 134.538   4
  -3   6  -7 3.00250 130.345   1
  -3   6  -7-44.6691 72.0980   2
   3  -6   7-13.6197 173.391   3
   3   6   7 21.6034 156.933   3
  -3  -6  -8 93.1623 311.478   1
  -3  -6  -8 491.470 304.523   4
  -3   6  -8 837.193 585.839   1
   3  -6   8 586.907 392.112   3
   3   6   8 1582.29 648.537   3
  -3  -6  -9-44.7168 129.321   1
  -3  -6  -9 84.2959 79.9600   4
  -3   6  -9 428.511 405.148   1
   3  -6   9 413.700 368.123   3
   3   6   9-30.3789 200.618   3
  -3  -6 -10-46.5127 228.869   1
  -3  -6 -10 201.949 273.199   4
  -3   6 -10 316.884 573.192   1
   3  -6  10 78.3758 448.493   3
   3   6  10-102.502 147.713   3
  -3  -6 -11 121.825 256.908   1
  -3   6 -11 158.757 333.656   1
   3  -6  11-205.112 346.759   3
  -3  -6 -11 177.971 199.113   4
   3   6  11-179.716 134.196   3
  -3  -6 -12-48.4394 175.938   1
  -3   6 -12 21.8244 66.5795   4
   3  -6  12-29.3124 292.339   3
   3   6  12 103.233 64.2850   3
  -3  -7  13 535.687 391.922   3
   3  -7 -12 628.657 691.487   1
   3   7 -12 139.373 249.555   1
  -3  -7  12 476.601 499.454   3
   3  -7 -12-12.3745 55.0470   4
   3   7 -12-20.8605 54.5478   4
   3  -7 -11 372.324 374.400   1
   3   7 -11 183.049 144.001   4
   3  -7 -11 606.520 249.434   4
   3   7 -11 432.890 638.486   1
  -3  -7  11 204.780 290.129   3
   3  -7 -10 599.269 505.284   1
   3   7 -10 171.422 134.396   4
   3   7 -10-280.908 418.442   2
   3  -7 -10 120.704 166.365   4
  -3  -7  10 398.863 386.208   3
   3  -7  -9 2631.06 889.627   1
   3  -7  -9 3157.53 524.966   4
   3   7  -9 2638.99 967.282   1
   3   7  -9 1967.35 365.030   4
  -3  -7   9 2017.63 694.524   3
   3   7  -9 2270.94 778.652   2
   3  -7  -8 1113.51 591.991   1
   3   7  -8 871.470 236.104   4
   3   7  -8 822.352 455.074   1
   3   7  -8 391.389 374.401   2
  -3  -7   8 272.776 285.611   3
   3  -7  -8 825.431 247.658   4
  -3   7   8 1063.51 373.470   3
   3  -7  -7 7032.58 1319.64   1
   3   7  -7 5785.85 529.271   4
   3  -7  -7 6063.34 637.829   4
  -3  -7   7 5007.26 874.491   3
   3   7  -7 5124.56 1079.53   2
  -3   7   7 7347.99 852.661   3
   3   7  -7 5458.57 1244.89   1
   3   7  -6-91.2760 171.343   1
   3  -7  -6 16.0627 230.616   1
   3   7  -6 220.377 89.8291   4
   3  -7  -6 49.1427 43.5347   4
  -3  -7   6 88.4107 152.761   3
   3   7  -6 158.568 273.371   2
  -3   7   6 270.600 139.500   3
   3   7  -5 15756.1 639.063   4
   3  -7  -5 13432.4 842.351   4
   3   7  -5 13377.1 1619.92   2
  -3   7   5 16449.5 763.750   3
   3   7  -5 12982.4 1603.35   1
   3  -7  -5 13781.1 1514.22   1
   3   7  -4 82.2287 130.321   1
   3  -7  -4-21.6690 105.173   1
   3  -7  -4 66.8282 61.3853   4
   3   7  -4 134.332 42.7877   4
   3   7  -4-107.141 111.409   2
   3  -7  -3 19839.6 1009.04   4
   3   7  -3 20457.3 1746.53   2
   3   7  -3 18526.2 557.963   4
   3   7  -3 18945.7 1392.85   1
   3  -7  -3 17575.4 1356.08   1
   3   7  -3 16202.2 1504.34   1
   3   7  -2 25.4554 23.0224   1
   3   7  -2 155.917 163.375   2
  -3   7   2 233.491 163.548   1
  -3  -7   2 141.195 41.8028   4
   3  -7  -2 152.178 123.359   4
   3   7  -2 462.486 197.403   1
   3  -7  -2 144.506 84.2649   1
   3   7  -1 902.221 233.076   1
  -3  -7   1 593.165 91.7088   4
   3  -7  -1 978.893 296.353   4
   3   7  -1 330.859 226.339   2
   3  -7  -1 844.502 252.129   1
  -3   7   1 842.490 269.185   1
   3  -7  -1 481.398 141.743   3
  -3  -7   1 768.425 220.058   1
   3  -7   0 4361.59 591.258   1
  -3  -7   0 3401.42 322.552   4
  -3  -7   0 3736.28 476.553   2
   3   7   0 3598.65 581.539   2
  -3  -7   0 3931.15 489.413   1
   3  -7   0 3320.54 581.406   4
  -3   7   0 4309.94 417.548   3
   3  -7   0 4106.42 527.168   3
   3   7   0 3614.52 467.941   1
  -3   7   0 3375.71 484.668   1
   3  -7   1 519.658 208.745   1
  -3  -7  -1 357.891 155.810   1
   3   7   1 438.142 181.999   3
   3   7   1 500.704 194.558   1
   3  -7   1 499.680 209.682   4
   3   7   1 649.331 226.696   2
  -3   7  -1 501.929 184.717   3
   3  -7   1 840.314 300.900   3
  -3   7  -1 393.129 160.628   1
  -3  -7  -1 487.988 137.072   2
  -3   7  -2 265.257 215.867   1
   3   7   2 36.8893 50.7202   3
  -3   7  -2 66.6620 55.5897   2
  -3  -7  -2 115.284 60.2706   2
  -3  -7  -2 18.9409 65.5196   1
   3  -7   2 158.020 102.283   4
  -3   7  -2 54.2132 56.8260   1
   3  -7   2 134.533 117.292   3
   3   7   2-32.7148 43.1839   2
   3   7   2-71.6449 98.4754   1
  -3  -7  -3 3984.53 468.125   2
  -3   7  -3 2572.82 668.019   1
  -3   7  -3 3628.30 307.063   2
   3   7   3 4348.29 473.249   2
  -3  -7  -3 4589.20 743.328   1
   3  -7   3 3896.38 748.885   3
   3   7   3 3687.43 681.383   3
   3   7   4-149.736 162.989   3
  -3   7  -4-7.68914 85.5113   1
  -3  -7  -4 179.384 210.532   1
  -3   7  -4 53.9594 42.8562   2
   3  -7   4-17.6716 191.791   3
   3   7   4 25.8596 61.0380   2
   3   7   5 10255.1 618.128   2
  -3  -7  -5 10890.5 1419.33   1
  -3   7  -5 10385.5 813.767   2
   3  -7   5 12071.5 1580.52   3
   3   7   5 11985.3 1396.01   3
  -3   7  -5 9740.71 1478.45   1
  -3  -7  -6 26.5767 244.181   1
  -3  -7  -6 551.720 233.277   4
   3   7   6 275.599 100.224   2
  -3   7  -6 57.0244 240.024   1
  -3   7  -6 359.974 173.785   2
   3  -7   6 211.062 354.031   3
   3   7   6 257.390 294.072   3
  -3  -7  -7 751.891 427.119   1
   3   7   7 1328.53 201.242   2
  -3  -7  -7 1097.37 403.912   4
  -3   7  -7 1458.93 315.959   2
   3  -7   7 2155.23 803.466   3
   3   7   7 1783.36 609.576   3
  -3   7  -7 1199.01 576.444   1
  -3  -7  -8 245.178 183.567   1
  -3  -7  -8 223.070 266.556   4
  -3   7  -8 265.134 454.344   1
   3  -7   8 66.3905 311.460   3
   3   7   8 36.5411 203.424   3
  -3  -7  -9-10.2465 66.3099   1
   3  -7   9-113.766 363.596   3
  -3  -7  -9 335.926 239.153   4
  -3   7  -9 373.586 609.755   1
   3   7   9-24.7420 80.0588   3
  -3  -7 -10 613.649 487.038   1
  -3  -7 -10 614.063 373.413   4
  -3   7 -10 93.1240 278.974   1
   3  -7  10 196.339 327.745   3
   3   7  10 12.3019 103.419   3
  -3  -7 -11 963.582 652.735   1
  -3  -7 -11 576.070 372.785   4
  -3   7 -11-303.756 380.667   1
   3  -7  11 208.687 404.328   3
   3   7  11 641.441 510.441   3
  -3   7 -12-12.2101 246.353   4
  -3  -7 -12 746.643 676.006   1
   3   7  12 592.796 595.531   3
  -3  -8  13 1111.50 702.240   3
   3  -8 -12-143.288 423.291   1
   3   8 -12 1208.84 905.773   1
   3  -8 -12 266.726 248.737   4
  -3  -8  12 236.748 427.904   3
   3   8 -11 334.328 502.831   1
  -3  -8  11 9.67366 103.815   3
   3  -8 -11 494.046 508.178   1
   3   8 -11 96.1628 93.7325   4
   3  -8 -11 368.289 212.533   4
   3   8 -11 20.1990 204.083   2
   3  -8 -10-69.8537 205.017   1
   3   8 -10-47.5095 167.704   1
   3   8 -10-9.98946 47.7625   4
  -3  -8  10 8.34641 89.5717   3
   3  -8 -10 5.06886 70.2784   4
   3   8  -9 222.152 141.843   4
   3  -8  -9 381.264 433.467   1
   3   8  -9-95.6486 364.715   2
  -3  -8   9 190.512 232.836   3
   3   8  -9 89.0326 267.064   1
   3  -8  -9 247.970 126.686   4
   3  -8  -8 165.047 241.360   1
   3  -8  -8-0.79427 68.5293   4
   3   8  -8-9.95284 91.0892   1
  -3  -8   8 105.565 231.214   3
   3   8  -8 30.3212 181.480   2
   3   8  -8 37.0887 32.7300   4
  -3   8   8-56.1349 134.210   3
   3   8  -7-64.2797 69.4741   1
  -3  -8   7 328.329 321.498   3
   3  -8  -7-74.7249 61.9083   1
   3   8  -7 434.116 449.030   2
   3  -8  -7-44.7328 66.8260   4
   3   8  -7 66.4547 64.9298   4
  -3   8   7 263.977 181.386   3
  -3   8   6 1357.18 278.941   3
   3   8  -6 1434.61 220.640   4
   3  -8  -6 1030.47 489.055   1
   3   8  -6 1561.42 528.858   1
  -3  -8   6 1066.21 345.751   3
   3   8  -6 1473.39 565.797   2
   3  -8  -6 1456.61 304.286   4
  -3   8   5-18.0923 12.9340   3
   3   8  -5-14.7794 166.505   1
   3  -8  -5-33.9581 79.9709   4
   3  -8  -5-3.39218 32.9287   1
   3   8  -5 61.1100 50.0022   4
   3   8  -4 1769.24 543.625   1
   3  -8  -4 1607.76 290.110   4
   3  -8  -4 1562.96 505.025   1
   3   8  -4 1918.33 175.165   4
   3   8  -4 1379.87 507.826   2
   3   8  -3 5702.99 922.601   2
   3   8  -3 4732.94 281.387   4
   3  -8  -3 5536.60 548.543   4
   3  -8  -3 4677.66 722.738   1
   3   8  -3 4813.51 726.254   1
   3   8  -2 2242.09 426.855   1
   3  -8  -2 3200.03 465.555   4
   3   8  -2 1514.60 442.688   2
   3   8  -2 3277.93 619.001   1
   3  -8  -2 2732.92 485.568   1
   3  -8  -1 44344.7 1421.71   3
   3   8  -1 42856.1 1722.06   1
   3  -8  -1 43442.9 1923.69   1
   3   8  -1 38108.2 2072.20   2
   3  -8  -1 40976.4 1880.34   4
  -3  -8   1 40942.4 1789.57   1
  -3   8   1 41472.5 1955.33   1
   3  -8   0 6779.61 824.202   4
   3   8   0 7442.17 859.638   2
  -3  -8   0 7663.32 731.551   1
   3   8   0 8334.55 769.473   1
   3  -8   0 7893.91 744.038   3
   3  -8   0 9520.82 923.418   1
  -3   8   0 7520.16 779.531   1
  -3   8  -1 9852.96 830.477   2
  -3  -8  -1 10419.6 612.931   2
   3   8   1 9755.65 867.372   2
  -3   8  -1 10221.8 941.527   1
   3   8   1 9512.21 912.406   1
  -3   8  -1 10558.8 786.520   3
   3  -8   1 9602.85 999.071   1
   3   8   1 11229.5 934.713   3
  -3  -8  -1 10810.0 910.583   1
   3  -8   1 8959.71 960.016   4
   3   8   2 39.9328 42.8947   1
   3   8   2 165.656 141.064   3
  -3   8  -2 26.0264 46.4567   2
  -3  -8  -2 17.7591 43.5138   2
   3   8   2 10.9065 65.8385   2
   3  -8   2 205.819 121.337   4
  -3  -8  -2-32.7060 58.3146   1
   3  -8   2-15.8143 92.2290   3
  -3   8  -2-2.71821 103.042   1
  -3  -8  -3 4237.31 532.913   2
  -3   8  -3 5521.92 407.070   2
   3   8   3 4958.36 520.011   2
  -3  -8  -3 4958.42 788.741   1
   3  -8   3 5613.61 916.931   3
   3   8   3 5184.41 790.475   3
  -3   8  -3 5698.26 973.165   1
   3   8   4 4481.14 470.851   2
  -3   8  -4 4205.66 478.362   2
  -3  -8  -4 2831.34 671.098   1
   3  -8   4 3369.69 808.055   3
   3   8   4 4577.98 820.161   3
  -3   8  -4 4132.95 915.013   1
   3   8   5 90.0510 248.156   3
  -3   8  -5 258.512 161.441   2
  -3  -8  -5-82.2514 157.151   1
  -3  -8  -5 317.037 158.119   4
   3   8   5 318.484 113.462   2
   3  -8   5 133.884 147.322   3
   3   8   6 4288.14 400.635   2
  -3  -8  -6 3603.55 925.679   1
  -3  -8  -6 4216.98 728.864   4
  -3   8  -6 3293.74 936.964   1
  -3   8  -6 4318.29 597.207   2
   3   8   6 4819.72 944.148   3
   3  -8   6 3665.54 963.330   3
  -3  -8  -7 1243.05 613.938   1
   3   8   7 908.625 184.633   2
  -3  -8  -7 1057.77 461.456   4
  -3   8  -7 1447.10 679.209   1
  -3   8  -7 981.044 273.539   2
   3  -8   7 1405.09 661.311   3
   3   8   7 1128.40 455.540   3
  -3  -8  -8 828.333 566.419   1
  -3  -8  -8 1580.01 493.168   4
  -3   8  -8 500.033 503.608   1
   3   8   8 788.048 174.287   2
   3  -8   8 152.057 368.931   3
   3   8   8 801.384 412.553   3
  -3  -8  -9 68.3883 132.772   1
  -3  -8  -9 300.708 257.204   4
  -3   8  -9-395.435 383.859   1
   3  -8   9 159.788 359.504   3
   3   8   9 217.524 234.599   3
  -3  -8 -10 286.189 436.198   1
  -3  -8 -10 583.133 357.290   4
  -3   8 -10-4.50055 279.740   1
   3  -8  10-207.729 469.497   3
   3   8  10 118.616 332.718   3
  -3  -8 -11-242.639 297.408   1
  -3  -8 -11 210.309 277.639   4
  -3   8 -11 911.510 732.264   1
   3  -8  11 1624.16 1000.38   3
   3   8  11-448.718 494.522   3
  -3   8 -12 191.102 311.003   4
   3   8  12-289.385 351.027   3
   3  -9 -12 210.257 214.014   4
   3  -9 -12 777.949 719.269   1
   3   9 -12 463.334 508.339   1
  -3  -9  12 124.736 388.315   3
   3  -9 -11-8.32439 258.708   1
   3  -9 -11 36.2960 73.6576   4
   3   9 -11-104.689 342.186   1
  -3  -9  11 99.1982 317.755   3
   3   9 -11-191.442 325.846   2
   3   9 -10 713.146 226.949   4
   3  -9 -10-169.867 160.310   1
   3   9 -10 392.810 415.118   1
  -3  -9  10 513.840 459.415   3
   3   9 -10 73.1024 213.959   2
   3  -9 -10 977.194 320.983   4
   3  -9  -9 693.015 529.434   1
   3   9  -9 343.867 521.887   1
   3   9  -9 59.4093 103.165   4
   3  -9  -9 244.442 200.530   4
  -3  -9   9 139.421 261.928   3
   3   9  -9-195.286 262.322   2
   3  -9  -8 578.473 235.125   4
   3   9  -8 555.249 165.766   4
   3  -9  -8 59.3528 113.121   1
  -3  -9   8 768.029 451.387   3
   3   9  -8 209.094 411.544   1
   3   9  -8 177.406 215.153   2
   3  -9  -7 3993.27 996.044   1
   3   9  -7 4570.82 1163.08   1
   3  -9  -7 4762.51 586.254   4
  -3  -9   7 4547.63 862.275   3
   3   9  -7 4432.45 442.662   4
  -3   9   7 4700.99 599.391   3
   3   9  -7 2735.59 843.461   2
   3  -9  -6 2502.83 406.981   4
   3  -9  -6 3076.23 775.949   1
[truncated: 1,169,011 more chars]
