# Supplementary material for: Crystal structures of N,N-dimethyl-(2-(2,2-diphen­yl)-2-prop-2-yn­yloxy)acet­oxy)ethyl­amine and N,N-dimethyl-(2-(2,2-diphen­yl)-2-prop-2-yn­yl­­oxy)acet­oxy)ethyl­ammonium 2,4,6-tri­nitro­phenolate
Source: Acta Crystallogr E Crystallogr Commun. 2017 Sep 15;73(Pt 10):1488–92. doi: 10.1107/S2056989017012968 (PMC5730301; doi:10.1107/S2056989017012968)
Supplement: Supplementary file 2 [file e-73-01488-Isup2.hkl]

data_I                                                                          
_shelx_title ' ya1cgd'                                                          
_shelx_refln_list_code          4                                               
_shelx_F_calc_maximum      134.49                                               
_exptl_crystal_F_000       720.00                                               
_reflns_d_resolution_high  0.7684                                               
                                                                                
loop_                                                                           
 _space_group_symop_operation_xyz                                               
 'x, y, z'                                                                      
 '-x+1/2, y+1/2, -z+1/2'                                                        
 '-x, -y, -z'                                                                   
 'x-1/2, -y-1/2, z-1/2'                                                         
                                                                                
_cell_length_a     9.2545                                                       
_cell_length_b    21.7246                                                       
_cell_length_c     9.4531                                                       
_cell_angle_alpha  90.000                                                       
_cell_angle_beta   94.763                                                       
_cell_angle_gamma  90.000                                                       
                                                                                
_shelx_F_squared_multiplier     1.000                                           
                                                                                
loop_                                                                           
 _refln_index_h                                                                 
 _refln_index_k                                                                 
 _refln_index_l                                                                 
 _refln_F_squared_calc                                                          
 _refln_F_squared_meas                                                          
 _refln_F_squared_sigma                                                         
 _refln_observed_status                                                         
   2   0   0       8393.00       8033.27        48.28 o                         
   4   0   0          0.10          0.72         1.17 o                         
   6   0   0        288.00        317.15        24.04 o                         
   8   0   0         50.01         45.30        22.53 o                         
  10   0   0         15.80         20.61        10.55 o                         
   1   1   0         44.68         40.33         2.23 o                         
   2   1   0      11971.75      12348.54        64.86 o                         
   3   1   0       1261.10       1189.90        11.58 o                         
   4   1   0        278.38        294.87         6.39 o                         
   5   1   0         41.95         45.47         4.27 o                         
   6   1   0         39.50         35.21         5.00 o                         
   7   1   0        102.25         93.13        11.68 o                         
   8   1   0         24.35         12.99         5.11 o                         
   9   1   0        101.41        106.46        17.84 o                         
  10   1   0          1.07          3.16         4.00 o                         
  11   1   0         14.10         12.55         4.36 o                         
   1   2   0       9323.11       9521.70        38.19 o                         
   2   2   0        632.27        561.00         7.52 o                         
   3   2   0       1479.67       1434.87        13.54 o                         
   4   2   0         36.83         38.98         2.47 o                         
   5   2   0        128.33        161.28         6.79 o                         
   6   2   0        151.02        139.17         6.48 o                         
   7   2   0        210.03        162.56        15.08 o                         
   8   2   0         14.83         12.62         3.93 o                         
   9   2   0        177.81        221.69        20.14 o                         
  10   2   0          3.82         -0.13         1.98 o                         
  11   2   0         14.04         17.05         9.87 o                         
   1   3   0        531.65        415.58         5.45 o                         
   2   3   0       4223.80       4017.40        22.49 o                         
   3   3   0        500.70        530.28         7.63 o                         
   4   3   0       1092.46       1180.37        20.67 o                         
   5   3   0        550.77        587.71        12.36 o                         
   6   3   0        294.76        278.11        10.81 o                         
   7   3   0          1.62         -0.37         0.78 o                         
   8   3   0          6.27          4.48         2.77 o                         
   9   3   0          0.01          3.60         4.14 o                         
  10   3   0          3.95          5.14         3.10 o                         
  11   3   0          5.21          4.54         6.52 o                         
   0   4   0       5474.23       5230.91        45.28 o                         
   1   4   0       3166.91       2972.59        21.20 o                         
   2   4   0          0.42          0.05         0.22 o                         
   3   4   0        248.11        256.07         5.66 o                         
   4   4   0        453.57        407.65         8.15 o                         
   5   4   0        235.88        244.26         8.59 o                         
   6   4   0          1.12          1.87         2.73 o                         
   7   4   0         50.95         50.20         5.22 o                         
   8   4   0         44.04         46.30         7.61 o                         
   9   4   0         29.14         49.74         8.30 o                         
  10   4   0          4.51          8.70         7.30 o                         
  11   4   0          0.74          4.78         5.94 o                         
   1   5   0       7802.87       7851.82        43.71 o                         
   2   5   0        947.27        870.86        17.87 o                         
   3   5   0        251.65        282.06         6.18 o                         
   4   5   0        575.24        620.64        10.72 o                         
   5   5   0        402.16        466.82        13.10 o                         
   6   5   0        694.01        712.12        34.34 o                         
   7   5   0         72.61         76.06         6.84 o                         
   8   5   0          1.44          4.14         3.68 o                         
   9   5   0          0.34          0.81         2.89 o                         
  10   5   0          6.42          9.20         7.46 o                         
   0   6   0       7260.51       6980.04        85.94 o                         
   1   6   0       1063.02        984.63        10.82 o                         
   2   6   0          2.13          2.56         0.89 o                         
   3   6   0        150.12        138.86         5.37 o                         
   4   6   0        416.16        442.38        12.21 o                         
   5   6   0         10.96          8.73         1.19 o                         
   6   6   0         10.01         11.17         1.90 o                         
   7   6   0        348.37        364.09        17.07 o                         
   8   6   0        393.65        379.67        19.11 o                         
   9   6   0          4.17         -0.36         1.96 o                         
  10   6   0          8.77         17.41         6.92 o                         
   1   7   0        307.52        264.63         4.68 o                         
   2   7   0        517.09        528.74         8.95 o                         
   3   7   0        105.09        121.07         4.77 o                         
   4   7   0        481.66        487.82        13.42 o                         
   5   7   0         91.65         82.65         4.85 o                         
   6   7   0          5.59          2.59         1.00 o                         
   7   7   0          0.85          4.41         2.19 o                         
   8   7   0          0.00          0.60         1.88 o                         
   9   7   0          2.92          6.21         8.80 o                         
  10   7   0         40.44         61.38        13.36 o                         
  11   7   0          1.98          8.91         7.92 o                         
   0   8   0        654.17        596.19        13.86 o                         
   1   8   0       1754.74       1737.55        12.86 o                         
   2   8   0         10.47         10.80         1.15 o                         
   3   8   0        251.42        253.48         9.67 o                         
   4   8   0        391.94        405.68        10.40 o                         
   5   8   0          0.66          2.57         0.90 o                         
   6   8   0        600.52        577.52        17.14 o                         
   7   8   0          7.87          2.92         2.21 o                         
   8   8   0         19.09         19.85         4.92 o                         
   9   8   0         10.22          3.31         3.65 o                         
  10   8   0         18.15          6.66        24.12 o                         
  11   8   0          0.18          3.69         6.08 o                         
   1   9   0        719.81        751.95         9.05 o                         
   2   9   0        369.18        406.87         9.32 o                         
   3   9   0        640.22        674.95        13.97 o                         
   4   9   0        324.54        295.32         9.44 o                         
   5   9   0         41.81         38.54         3.75 o                         
   6   9   0        228.82        213.67        17.76 o                         
   7   9   0         95.67         92.12         8.58 o                         
   8   9   0         17.57         11.12         3.74 o                         
   9   9   0          4.83          7.55         4.18 o                         
  10   9   0         14.75         24.15        11.51 o                         
  11   9   0          3.46          7.21         6.37 o                         
   0  10   0         27.43         23.13         2.43 o                         
   1  10   0        254.01        259.21         6.24 o                         
   2  10   0         41.30         44.75         2.63 o                         
   3  10   0         99.75         81.05         4.64 o                         
   4  10   0         39.49         36.49         3.83 o                         
   5  10   0         24.96         21.57         2.90 o                         
   6  10   0         20.13         19.84         2.90 o                         
   7  10   0        220.08        247.88        17.87 o                         
   8  10   0         50.81         40.93         7.26 o                         
   9  10   0          2.82         -2.89         5.00 o                         
  10  10   0          0.37         -1.96         2.91 o                         
  11  10   0          0.11          4.43         6.99 o                         
   1  11   0         96.53         94.52         3.98 o                         
   2  11   0       1999.39       2100.83        27.91 o                         
   3  11   0          1.19          0.68         0.58 o                         
   4  11   0        163.47        182.60         7.46 o                         
   5  11   0         23.02         21.23         4.63 o                         
   6  11   0         23.88         19.02         3.35 o                         
   7  11   0          3.44          2.78         3.55 o                         
   8  11   0         32.87         32.16         6.55 o                         
   9  11   0          1.22         -6.70         8.97 o                         
  10  11   0          6.42         27.96        11.85 o                         
  11  11   0          3.08          6.95         4.33 o                         
   0  12   0          1.57          2.39         0.90 o                         
   1  12   0        477.83        508.07        12.12 o                         
   2  12   0          0.19          0.26         0.84 o                         
   3  12   0         96.26         99.08         4.78 o                         
   4  12   0        261.30        243.27         8.14 o                         
   5  12   0          0.65          0.84         0.58 o                         
   6  12   0          8.65          6.12         2.75 o                         
   7  12   0         49.76         40.37         7.55 o                         
   8  12   0         57.44         64.25        11.24 o                         
   9  12   0         10.40         14.11        10.40 o                         
  10  12   0         23.18         21.32        11.61 o                         
   1  13   0          9.61          4.76         0.94 o                         
   2  13   0         78.53         85.95         5.59 o                         
   3  13   0          6.79          7.98         1.42 o                         
   4  13   0        110.43        103.72         5.57 o                         
   5  13   0         20.87         21.31         2.97 o                         
   6  13   0          3.04          3.16         1.39 o                         
   7  13   0         32.01         25.16         8.04 o                         
   8  13   0          3.75          9.11         4.36 o                         
   9  13   0         21.55         25.14        10.16 o                         
  10  13   0          0.00          0.65         6.11 o                         
   0  14   0        647.35        656.03        16.96 o                         
   1  14   0        524.91        524.45        15.35 o                         
   2  14   0        294.39        292.16         9.67 o                         
   3  14   0          6.65          5.31         1.99 o                         
   4  14   0         80.48         68.92         4.61 o                         
   5  14   0         23.43         27.69         3.15 o                         
   6  14   0        238.92        262.25        12.02 o                         
   7  14   0          1.41         -0.32         1.15 o                         
   8  14   0         62.23         84.40        14.00 o                         
   9  14   0          0.22          8.96        10.51 o                         
  10  14   0          1.26         10.57        10.40 o                         
   1  15   0        130.45        138.53         6.66 o                         
   2  15   0         27.94         30.61         3.36 o                         
   3  15   0         64.32         72.27         4.78 o                         
   4  15   0        133.28        118.82         6.93 o                         
   5  15   0         40.31         52.09         6.58 o                         
   6  15   0        175.47        200.62        13.70 o                         
   7  15   0          6.00          6.67         3.90 o                         
   8  15   0          3.61          1.50         5.00 o                         
   9  15   0          1.10          3.87         7.03 o                         
  10  15   0          6.31         12.79         7.57 o                         
   0  16   0        123.66        124.62         8.17 o                         
   1  16   0        491.51        470.26        19.36 o                         
   2  16   0          5.45          3.24         1.54 o                         
   3  16   0         11.44          8.63         2.31 o                         
   4  16   0         24.87         22.23         3.53 o                         
   5  16   0         38.01         54.78         6.72 o                         
   6  16   0         20.30         14.09        10.74 o                         
   7  16   0          0.65         -0.56         1.54 o                         
   8  16   0          0.04          0.26         3.72 o                         
   9  16   0          0.07         -1.35         3.84 o                         
   1  17   0          3.87          3.23         1.07 o                         
   2  17   0        161.30        164.69         8.49 o                         
   3  17   0        228.06        226.01         9.76 o                         
   4  17   0          0.72         -0.04         1.49 o                         
   5  17   0        208.14        236.50        14.37 o                         
   6  17   0        160.96        180.25        13.12 o                         
   7  17   0          1.68          1.85         2.58 o                         
   8  17   0          0.00          2.98         3.00 o                         
   9  17   0          4.16         10.38         4.47 o                         
   0  18   0         27.96         28.97         6.29 o                         
   1  18   0          0.76          0.93         1.14 o                         
   2  18   0         16.71         16.78         2.64 o                         
   3  18   0         22.45         18.61         3.49 o                         
   4  18   0         39.49         43.60         6.07 o                         
   5  18   0          0.76         -1.07         2.85 o                         
   6  18   0         14.42         14.83         4.06 o                         
   7  18   0         14.28         23.32         8.15 o                         
   8  18   0         16.70          8.88         4.55 o                         
   9  18   0          0.42          4.78         7.15 o                         
   1  19   0          1.67          0.24         1.84 o                         
   2  19   0          2.90          3.88         1.85 o                         
   3  19   0          7.60          2.63         2.02 o                         
   4  19   0        221.20        223.01        13.41 o                         
   5  19   0         46.58         31.17         7.67 o                         
   6  19   0         32.65         32.94         6.57 o                         
   7  19   0          1.00          0.63         3.02 o                         
   8  19   0          0.17         -0.71         4.05 o                         
   0  20   0        239.02        283.56        27.93 o                         
   1  20   0         53.69         47.58         5.92 o                         
   2  20   0          0.11          2.45         2.22 o                         
   3  20   0          0.06         -0.19         1.58 o                         
   4  20   0          1.40         -0.91         1.75 o                         
   5  20   0          0.00          2.06         2.12 o                         
   6  20   0          2.24         -0.61         2.68 o                         
   7  20   0          0.11         -1.17         3.52 o                         
   8  20   0          3.47         14.31         3.98 o                         
   1  21   0          0.73          2.51         1.66 o                         
   2  21   0         57.49         54.64         6.71 o                         
   3  21   0          6.25          3.44         1.99 o                         
   4  21   0         23.11         15.38         3.87 o                         
   5  21   0          7.87          2.94         2.50 o                         
   6  21   0          2.09          0.95         2.65 o                         
   7  21   0          1.63         -0.23         2.64 o                         
   8  21   0          1.23          5.27         4.55 o                         
   0  22   0        175.94        177.64        20.04 o                         
   1  22   0          0.01          2.75         3.69 o                         
   2  22   0         35.30         33.06         5.50 o                         
   3  22   0          6.84          6.15         2.51 o                         
   4  22   0          7.58          5.75         2.82 o                         
   5  22   0          0.56          5.53         2.44 o                         
   6  22   0          9.25          5.19         5.08 o                         
   7  22   0          2.18         -1.08         3.53 o                         
   1  23   0         36.32         27.36         6.06 o                         
   2  23   0          2.11          3.38         2.41 o                         
   3  23   0          0.51         -0.62         2.08 o                         
   4  23   0          0.04          0.11         2.11 o                         
   5  23   0          0.95         -0.45         2.85 o                         
   6  23   0          1.74          0.46         2.91 o                         
   0  24   0          7.69          7.34         5.07 o                         
   1  24   0         15.19         16.12         5.99 o                         
   2  24   0          5.72         11.34         3.73 o                         
   3  24   0          2.09         -1.18         1.18 o                         
   4  24   0          0.15          3.32         3.09 o                         
   5  24   0          7.33         14.29         4.36 o                         
   6  24   0          0.00          5.71         3.32 o                         
   1  25   0          7.57         13.29         5.79 o                         
   2  25   0          4.01          4.53         3.45 o                         
   3  25   0          2.78          0.19         4.38 o                         
   4  25   0          0.06          8.46         3.72 o                         
   5  25   0          2.35          4.40         3.38 o                         
   0  26   0         10.26         12.65         7.39 o                         
   1  26   0          0.33          5.60         2.82 o                         
   2  26   0          1.13          2.88         4.39 o                         
   3  26   0         10.68         11.58         4.84 o                         
   4  26   0          1.92          0.10         3.24 o                         
   1  27   0          0.01          2.71         4.04 o                         
   2  27   0          0.01         -0.36         4.75 o                         
   3  27   0          0.80          1.28         5.45 o                         
   0  28   0          5.41          8.20         5.79 o                         
   1  28   0          0.03          3.46         3.95 o                         
  -9   0   1        150.76        251.62        37.01 o                         
  -7   0   1         23.21         11.83         4.38 o                         
  -5   0   1        338.49        454.81        18.31 o                         
  -3   0   1       6285.23       6281.19        40.25 o                         
  -1   0   1      13882.15      14832.53       132.05 o                         
   1   0   1      13616.32      13520.70       102.07 o                         
   3   0   1      12165.18      12106.41       119.42 o                         
   5   0   1       1658.26       1806.57        47.48 o                         
   7   0   1        166.90        175.12        29.30 o                         
   9   0   1        112.89        130.65        28.15 o                         
  11   0   1          4.22          6.74         7.76 o                         
 -10   1   1         28.59         63.75        20.18 o                         
  -9   1   1         16.93         20.10         5.91 o                         
  -8   1   1          0.18          1.44         1.59 o                         
  -7   1   1          0.52          0.75         1.15 o                         
  -6   1   1         22.41         22.10         3.87 o                         
  -5   1   1          0.00          0.86         1.00 o                         
  -4   1   1        274.26        227.56         5.51 o                         
  -3   1   1        967.81        931.65        13.82 o                         
  -2   1   1       1921.43       1712.59        17.75 o                         
  -1   1   1         20.87         17.70         1.04 o                         
   0   1   1        265.35        193.62        13.11 o                         
   1   1   1        119.38        110.58         4.43 o                         
   2   1   1          1.25          0.42         0.33 o                         
   3   1   1         67.20         59.55         2.72 o                         
   4   1   1       1624.64       1744.11        26.25 o                         
   5   1   1       3108.34       3236.51        29.26 o                         
   6   1   1        661.61        705.71        14.96 o                         
   7   1   1         42.63         58.43        12.34 o                         
   8   1   1         73.03         74.70        20.93 o                         
   9   1   1         29.46         26.51         9.25 o                         
  10   1   1         61.01         89.08        18.92 o                         
  11   1   1          0.07         11.16         6.85 o                         
 -11   2   1          1.92          0.16         3.90 o                         
 -10   2   1          0.03         -1.98         2.50 o                         
  -9   2   1         28.70         30.96         7.43 o                         
  -8   2   1        115.83        125.20        12.46 o                         
  -7   2   1          0.24          4.42         2.24 o                         
  -6   2   1        235.19        246.62         9.29 o                         
  -5   2   1         66.51         64.17         3.77 o                         
  -4   2   1         93.24         90.46         3.65 o                         
  -3   2   1        257.13        281.41         5.11 o                         
  -2   2   1         42.45         41.03         1.74 o                         
  -1   2   1          6.21          4.23         0.65 o                         
   0   2   1       3192.95       3311.82        24.34 o                         
   1   2   1       3277.11       3078.94        30.79 o                         
   2   2   1       5287.36       5437.61        41.54 o                         
   3   2   1        693.36        667.27         9.40 o                         
   4   2   1       2873.02       3033.40        24.11 o                         
   5   2   1         31.89         33.37         2.55 o                         
   6   2   1         18.79         15.69         2.77 o                         
   7   2   1         12.04         10.73         2.29 o                         
   8   2   1         54.50         48.02        19.39 o                         
   9   2   1          0.01          1.69         8.26 o                         
  10   2   1          2.93          7.09        11.58 o                         
  11   2   1          0.78          8.29         6.07 o                         
 -11   3   1          4.66         -5.08         6.92 o                         
 -10   3   1          0.11          5.70         5.61 o                         
  -9   3   1         11.41          8.73         5.87 o                         
  -8   3   1         37.97         34.82         9.13 o                         
  -7   3   1          3.13          3.22         1.65 o                         
  -6   3   1        437.82        449.25        15.21 o                         
  -5   3   1        144.26        170.69         6.90 o                         
  -4   3   1         76.86         80.24         3.04 o                         
  -3   3   1        105.57        119.59         3.79 o                         
  -2   3   1        351.13        287.89         5.23 o                         
  -1   3   1       4076.00       3827.37        39.24 o                         
   0   3   1       1901.32       1789.97        12.34 o                         
   1   3   1       4595.30       4233.39        28.63 o                         
   2   3   1       6614.17       6400.00        39.07 o                         
   3   3   1       1366.61       1272.89        13.87 o                         
   4   3   1        722.80        799.79        12.18 o                         
   5   3   1        500.55        491.24        10.42 o                         
   6   3   1        143.40        139.87         9.02 o                         
   7   3   1         21.38         20.17         3.20 o                         
   8   3   1         29.33         21.57         5.94 o                         
   9   3   1         49.35         54.94        13.49 o                         
  10   3   1          9.85          4.93        13.13 o                         
  11   3   1          1.17          8.94         6.01 o                         
 -11   4   1          6.66         -2.19         6.90 o                         
 -10   4   1          0.21          2.30         8.14 o                         
  -9   4   1          0.06          2.79         5.74 o                         
  -8   4   1          0.04          0.52         2.90 o                         
  -7   4   1         99.97         94.14         6.65 o                         
  -6   4   1         41.52         38.82         3.91 o                         
  -5   4   1        113.38        128.79         6.13 o                         
  -4   4   1         81.74         82.16         3.39 o                         
  -3   4   1        234.93        252.69         6.01 o                         
  -2   4   1        560.27        536.38        10.31 o                         
  -1   4   1         89.36         75.37         3.25 o                         
   0   4   1       1462.69       1328.89        11.10 o                         
   1   4   1       6854.84       6701.58        47.94 o                         
   2   4   1        192.93        151.08         4.56 o                         
   3   4   1        396.16        406.94         8.40 o                         
   4   4   1        132.19        147.42         6.17 o                         
   5   4   1         37.77         43.74         3.26 o                         
   6   4   1         32.93         30.56         2.77 o                         
   7   4   1          2.09          2.42         1.46 o                         
   8   4   1         16.64          9.25         4.09 o                         
   9   4   1          0.33          0.48         4.32 o                         
  10   4   1          5.56          5.59         5.64 o                         
  11   4   1          6.60          0.89         7.38 o                         
 -11   5   1          3.15         13.35        13.77 o                         
 -10   5   1          3.17          9.62         4.57 o                         
  -9   5   1         16.18         17.80         6.71 o                         
  -8   5   1         55.89         48.25        12.25 o                         
  -7   5   1          0.77          0.35         1.59 o                         
  -6   5   1        247.42        279.99        11.93 o                         
  -5   5   1        964.11       1111.55        14.91 o                         
  -4   5   1       3312.94       3517.46        58.20 o                         
  -3   5   1         47.66         58.29         2.48 o                         
  -2   5   1        475.44        424.96         8.06 o                         
  -1   5   1       1453.93       1419.38        18.23 o                         
   0   5   1       5669.93       5611.62        50.45 o                         
   1   5   1        533.71        596.91         7.64 o                         
   2   5   1       2884.54       2776.61        39.19 o                         
   3   5   1        590.26        596.55        10.43 o                         
   4   5   1         19.88         11.03         2.05 o                         
   5   5   1        335.27        378.63        10.03 o                         
   6   5   1          0.36          0.58         0.80 o                         
   7   5   1         57.15         53.88         5.50 o                         
   8   5   1         40.62         48.56         6.72 o                         
   9   5   1         43.66         70.54        12.36 o                         
  10   5   1          5.42         15.95         8.82 o                         
  11   5   1         14.47         19.77         8.11 o                         
 -11   6   1          2.84         14.32         8.11 o                         
 -10   6   1         10.42          3.97         5.00 o                         
  -9   6   1         16.46         21.45         5.94 o                         
  -8   6   1         63.59         70.34        17.65 o                         
  -7   6   1          3.06          5.21         1.90 o                         
  -6   6   1          2.88          1.20         1.04 o                         
  -5   6   1          0.53          0.79         0.40 o                         
  -4   6   1         71.44        100.87         4.58 o                         
  -3   6   1        263.11        248.45         5.59 o                         
  -2   6   1        866.04        933.38        23.46 o                         
  -1   6   1         81.79         80.99         4.70 o                         
   0   6   1       4576.54       4343.38        45.19 o                         
   1   6   1        295.98        347.09         5.52 o                         
   2   6   1         22.51         17.69         1.54 o                         
   3   6   1          2.39          1.94         0.90 o                         
   4   6   1       1309.14       1311.09        37.98 o                         
   5   6   1        125.71        132.63         6.33 o                         
   6   6   1         64.00         65.26         4.76 o                         
   7   6   1          4.27          1.63         1.04 o                         
   8   6   1          7.26          6.60         4.16 o                         
   9   6   1          1.36          1.87         3.04 o                         
  10   6   1          2.10          7.48         5.09 o                         
  11   6   1          0.00          8.86         7.48 o                         
 -11   7   1          0.05          2.69         5.12 o                         
 -10   7   1          8.47          4.89         8.05 o                         
  -9   7   1         41.75         43.46        10.23 o                         
  -8   7   1         53.15         60.50         8.10 o                         
  -7   7   1        242.31        207.05        11.42 o                         
  -6   7   1          1.03          1.63         0.87 o                         
  -5   7   1        484.73        539.78        12.19 o                         
  -4   7   1          6.20         10.07         1.49 o                         
  -3   7   1         21.81         21.24         2.43 o                         
  -2   7   1         32.98         35.88         2.53 o                         
  -1   7   1        735.70        738.43        12.82 o                         
   0   7   1        380.31        421.88         6.19 o                         
   1   7   1        338.00        348.33         5.68 o                         
   2   7   1        169.78        150.57         4.64 o                         
   3   7   1         14.17         15.94         1.86 o                         
   4   7   1          6.89          3.67         1.01 o                         
   5   7   1        208.77        180.80         7.64 o                         
   6   7   1         71.82         57.29         4.71 o                         
   7   7   1         16.38         16.44         2.63 o                         
   8   7   1          3.19          4.22         2.78 o                         
   9   7   1        113.21        157.30        16.12 o                         
  10   7   1         33.97         44.83        10.85 o                         
 -11   8   1          9.40          5.46         7.65 o                         
 -10   8   1         16.46         26.22        10.63 o                         
  -9   8   1          3.17         14.27         5.63 o                         
  -8   8   1         92.43         89.74         9.92 o                         
  -7   8   1        107.36        101.06         6.78 o                         
  -6   8   1          7.13         10.79         1.90 o                         
  -5   8   1         48.08         47.28         3.51 o                         
  -4   8   1        148.56        154.42         6.35 o                         
  -3   8   1       1329.81       1360.37        21.79 o                         
  -2   8   1         16.60         13.04         1.57 o                         
  -1   8   1        834.22        785.54        11.25 o                         
   0   8   1        438.43        389.52         6.21 o                         
   1   8   1          0.03          0.43         0.34 o                         
   2   8   1        132.81        157.37         4.84 o                         
   3   8   1        368.60        326.72         8.63 o                         
   4   8   1          9.56          2.69         1.27 o                         
   5   8   1         61.34         63.19         4.87 o                         
   6   8   1          2.71          1.19         1.41 o                         
   7   8   1        546.51        561.97        18.78 o                         
   8   8   1         67.99         59.06         7.97 o                         
   9   8   1          2.58          1.03         3.33 o                         
  10   8   1          0.26          0.55         9.83 o                         
 -11   9   1          0.08         -0.12         8.43 o                         
 -10   9   1          0.02          1.37        13.14 o                         
  -9   9   1          8.77         22.86        10.12 o                         
  -8   9   1        225.38        219.33        16.03 o                         
  -7   9   1          1.46          3.13         2.52 o                         
  -6   9   1         19.46         13.22         2.62 o                         
  -5   9   1        154.76        176.78         7.37 o                         
  -4   9   1          7.96          8.07         1.49 o                         
  -3   9   1         65.40         56.64         4.81 o                         
  -2   9   1        255.10        262.61         9.53 o                         
  -1   9   1        205.15        178.27         4.11 o                         
   0   9   1         10.00          7.24         0.85 o                         
   1   9   1       1363.19       1371.73        13.54 o                         
   2   9   1       1265.78       1225.57        17.35 o                         
   3   9   1        407.44        414.57        14.93 o                         
   4   9   1          8.66          9.39         1.53 o                         
   5   9   1          4.62          3.47         1.36 o                         
   6   9   1         48.43         45.24         5.02 o                         
   7   9   1          6.57          7.44         2.37 o                         
   8   9   1          0.00          5.48         2.97 o                         
   9   9   1          0.10          0.52         3.66 o                         
  10   9   1         18.53         17.40        12.89 o                         
 -11  10   1          1.29         11.33        19.23 o                         
 -10  10   1         15.33         22.01        11.35 o                         
  -9  10   1          0.11          0.90         5.04 o                         
  -8  10   1         21.58         18.69         8.93 o                         
  -7  10   1         83.13         76.81         7.97 o                         
  -6  10   1          6.07          2.50         2.42 o                         
  -5  10   1         25.73         25.26         2.92 o                         
  -4  10   1        381.62        383.01         9.97 o                         
  -3  10   1        440.64        474.87        15.75 o                         
  -2  10   1          0.25         -0.76         1.11 o                         
  -1  10   1        141.40        142.47         5.52 o                         
   0  10   1         98.88        110.25         3.98 o                         
   1  10   1        593.30        587.42        12.94 o                         
   2  10   1         14.18         17.38         1.81 o                         
   3  10   1         24.27         31.39         3.20 o                         
   4  10   1        177.64        174.45         9.49 o                         
   5  10   1          9.44          8.30         2.17 o                         
   6  10   1        506.89        519.04        34.12 o                         
   7  10   1        266.87        241.82        15.72 o                         
   8  10   1          7.73         11.16         4.74 o                         
   9  10   1          0.17          0.98         4.52 o                         
  10  10   1          0.93          3.58         5.32 o                         
 -11  11   1          0.73          1.85        13.87 o                         
 -10  11   1          0.99          4.68        11.99 o                         
  -9  11   1          8.19          9.43         9.63 o                         
  -8  11   1          2.09          0.19         1.80 o                         
  -7  11   1          5.50         13.24         3.40 o                         
  -6  11   1          1.92          1.39         1.31 o                         
  -5  11   1         22.77         16.28         3.88 o                         
  -4  11   1         26.66         24.72         5.33 o                         
  -3  11   1         20.11         18.73         3.41 o                         
  -2  11   1          0.35         -0.04         0.58 o                         
  -1  11   1        104.89        105.52         3.99 o                         
   0  11   1        355.20        371.38         7.58 o                         
   1  11   1         24.99         28.22         2.49 o                         
   2  11   1        255.40        268.81         8.71 o                         
   3  11   1        631.96        670.16        15.03 o                         
   4  11   1         72.14         72.78         5.42 o                         
   5  11   1         77.33         75.54         9.41 o                         
   6  11   1         31.01         23.68         4.95 o                         
   7  11   1         98.94         96.11        10.86 o                         
   8  11   1          8.31          5.03         3.55 o                         
   9  11   1          0.09          4.88         5.05 o                         
  10  11   1          0.72          1.50        12.23 o                         
 -10  12   1          3.60         11.44         6.03 o                         
  -9  12   1          7.46          4.91         4.76 o                         
  -8  12   1          0.05          2.58         2.87 o                         
  -7  12   1          1.73          3.66         2.42 o                         
  -6  12   1          9.43          6.14         2.86 o                         
  -5  12   1          0.03         -0.18         0.56 o                         
  -4  12   1        275.11        300.46        15.16 o                         
  -3  12   1         12.03         13.10         3.16 o                         
  -2  12   1          0.03          1.44         1.47 o                         
  -1  12   1        596.98        665.82        11.59 o                         
   0  12   1        304.43        321.42         8.15 o                         
   1  12   1        635.99        640.18        11.40 o                         
   2  12   1         72.75         78.06         5.81 o                         
   3  12   1         91.05         79.32         5.12 o                         
   4  12   1        104.06        109.31         8.95 o                         
   5  12   1        185.85        183.51         8.78 o                         
   6  12   1        579.51        603.50        26.37 o                         
   7  12   1        152.35        159.25        15.00 o                         
   8  12   1          1.59          1.64         2.28 o                         
   9  12   1          0.85          0.21         4.89 o                         
  10  12   1          0.77         -1.00         7.55 o                         
 -10  13   1          5.45          2.81         7.48 o                         
  -9  13   1          0.98          0.06         7.68 o                         
  -8  13   1         33.89         33.30         8.48 o                         
  -7  13   1          0.39          1.93         2.15 o                         
  -6  13   1          3.39          3.79         1.25 o                         
  -5  13   1        159.66        199.73        14.30 o                         
  -4  13   1         32.67         22.48         4.47 o                         
  -3  13   1         11.59          8.54         2.26 o                         
  -2  13   1         38.06         36.00         5.36 o                         
  -1  13   1         11.89         10.18         1.60 o                         
   0  13   1        180.62        196.82         6.29 o                         
   1  13   1        314.70        295.17         8.08 o                         
   2  13   1         10.49          6.81         1.38 o                         
   3  13   1         67.87         61.26         4.37 o                         
   4  13   1         15.03         14.57         2.35 o                         
   5  13   1          0.06          0.60         1.45 o                         
   6  13   1         85.55         86.14         8.49 o                         
   7  13   1          1.56          0.25         2.21 o                         
   8  13   1          5.45          4.08         4.40 o                         
   9  13   1          1.38          4.00         8.68 o                         
  10  13   1          0.19         17.59        11.72 o                         
 -10  14   1          1.72         10.00        10.37 o                         
  -9  14   1         19.58         13.81        38.05 o                         
  -8  14   1          2.12          0.08         3.25 o                         
  -7  14   1         70.87         83.96        12.03 o                         
  -6  14   1         15.69         11.33         3.89 o                         
  -5  14   1          8.99          4.20         2.34 o                         
  -4  14   1        144.46        142.27        10.24 o                         
  -3  14   1          2.41          4.15         2.60 o                         
  -2  14   1         28.44         17.97         2.57 o                         
  -1  14   1        764.91        808.25        14.74 o                         
   0  14   1         25.16         25.98         2.38 o                         
   1  14   1        447.87        457.00        10.82 o                         
   2  14   1         30.40         35.22         3.81 o                         
   3  14   1         46.81         60.57         5.84 o                         
   4  14   1          0.22         -0.17         0.73 o                         
   5  14   1        398.53        424.99        15.18 o                         
   6  14   1         14.38         11.66         2.57 o                         
   7  14   1         43.96         43.44         7.63 o                         
   8  14   1          3.25          2.71         4.84 o                         
   9  14   1          0.05          0.38         3.99 o                         
  10  14   1          5.34          5.32        10.96 o                         
 -10  15   1          0.90          0.31        11.95 o                         
  -9  15   1         12.43         20.31         9.28 o                         
  -8  15   1          3.40         -0.09         2.88 o                         
  -7  15   1          5.63          1.84         4.03 o                         
  -6  15   1         19.88         26.90         5.16 o                         
  -5  15   1         36.85         38.16         7.20 o                         
  -4  15   1         86.20         89.75         8.23 o                         
  -3  15   1         11.46         12.82         2.92 o                         
  -2  15   1         19.79         18.56         2.67 o                         
  -1  15   1         44.96         46.08         4.31 o                         
   0  15   1        404.91        396.27        10.79 o                         
   1  15   1          0.05          0.38         0.71 o                         
   2  15   1         47.27         47.07         4.93 o                         
   3  15   1          6.72          6.97         1.60 o                         
   4  15   1          1.31          2.09         1.01 o                         
   5  15   1        228.50        235.69        12.36 o                         
   6  15   1         43.96         30.11         4.05 o                         
   7  15   1         20.84         22.33         4.69 o                         
   8  15   1          1.18          7.61         3.53 o                         
   9  15   1          1.29          2.21         3.25 o                         
  10  15   1          0.29          6.96         6.82 o                         
  -9  16   1          4.59         -0.28         8.02 o                         
  -8  16   1          2.54          6.00         7.26 o                         
  -7  16   1          0.04          1.34         2.47 o                         
  -6  16   1         36.68         31.07         7.88 o                         
  -5  16   1          3.37          1.51         2.16 o                         
  -4  16   1         21.58         19.04         4.28 o                         
  -3  16   1          0.24         -0.12         0.53 o                         
  -2  16   1         31.79         31.51         3.77 o                         
  -1  16   1         21.06         29.42         3.51 o                         
   0  16   1        320.22        333.24        10.26 o                         
   1  16   1          5.34          3.83         1.45 o                         
   2  16   1          4.27          3.42         1.18 o                         
   3  16   1         89.98         98.54         5.94 o                         
   4  16   1          6.52          6.02         1.62 o                         
   5  16   1         37.72         46.10         4.47 o                         
   6  16   1          2.95          1.89         2.02 o                         
   7  16   1         25.14         22.29         5.66 o                         
   8  16   1          5.53          3.94         3.85 o                         
   9  16   1          1.82          1.19         5.14 o                         
  -9  17   1          0.03         16.75        70.21 o                         
  -8  17   1          2.87          0.28         3.67 o                         
  -7  17   1         16.02         11.99         5.68 o                         
  -6  17   1          2.80          2.66         1.71 o                         
  -5  17   1         48.54         47.85         6.66 o                         
  -4  17   1        103.77         89.22        11.35 o                         
  -3  17   1         21.20         22.52         4.09 o                         
  -2  17   1        121.90        127.80         9.62 o                         
  -1  17   1          0.78          0.54         0.85 o                         
   0  17   1        229.12        222.86         8.79 o                         
   1  17   1        154.08        144.49         8.74 o                         
   2  17   1         22.08         27.55         4.08 o                         
   3  17   1          0.75          1.93         1.14 o                         
   4  17   1        110.50        125.63         8.40 o                         
   5  17   1          0.01          2.24         1.66 o                         
   6  17   1         44.13         50.64         6.55 o                         
   7  17   1         16.54         16.60         7.69 o                         
   8  17   1          2.08         -1.91         2.57 o                         
   9  17   1          1.04          1.95         4.42 o                         
  -9  18   1          2.49         -5.07         5.92 o                         
  -8  18   1          1.57         -0.69         3.50 o                         
  -7  18   1          5.55          2.63         3.59 o                         
  -6  18   1          9.88          2.49         3.21 o                         
  -5  18   1         43.85         51.22         7.08 o                         
  -4  18   1         55.19         60.58         7.14 o                         
  -3  18   1         21.50         18.01         3.88 o                         
  -2  18   1        107.18        102.02         9.38 o                         
  -1  18   1        260.49        285.14        10.30 o                         
   0  18   1          6.85          7.06         2.25 o                         
   1  18   1         29.81         21.06         3.40 o                         
   2  18   1          7.75          9.31         2.02 o                         
   3  18   1          0.36          2.39         1.82 o                         
   4  18   1          9.58          7.49         2.11 o                         
   5  18   1          7.71         11.43         3.21 o                         
   6  18   1          7.47          7.23         2.51 o                         
   7  18   1          1.14          2.36         2.34 o                         
   8  18   1          0.54          0.78         2.46 o                         
   9  18   1          2.70          4.20         3.78 o                         
  -8  19   1          0.00          0.93         5.25 o                         
  -7  19   1          0.02          4.74         3.09 o                         
  -6  19   1         45.14         38.09         7.74 o                         
  -5  19   1         49.51         59.63         8.46 o                         
  -4  19   1        143.62        152.08        11.34 o                         
  -3  19   1         58.39         46.59         5.99 o                         
  -2  19   1          2.54          1.39         2.40 o                         
  -1  19   1         65.04         72.12         6.79 o                         
   0  19   1         21.98         21.72         3.62 o                         
   1  19   1        243.36        275.97        13.37 o                         
   2  19   1          0.07          2.01         1.62 o                         
   3  19   1          0.00         -0.80         1.45 o                         
   4  19   1          2.84          3.23         2.53 o                         
   5  19   1         50.58         54.92         7.05 o                         
   6  19   1          4.39          4.97         1.72 o                         
   7  19   1         10.52          3.19         3.77 o                         
   8  19   1          0.01          0.56         2.78 o                         
  -8  20   1          5.92          8.42         5.52 o                         
  -7  20   1          0.26         -2.59         2.59 o                         
  -6  20   1          3.01          3.09         3.34 o                         
  -5  20   1          4.43          8.59         4.85 o                         
  -4  20   1          0.10          0.39         1.53 o                         
  -3  20   1         78.34         89.67         8.50 o                         
  -2  20   1         36.09         50.81         7.83 o                         
  -1  20   1          0.04         -0.31         1.71 o                         
   0  20   1        155.48        155.71        10.44 o                         
   1  20   1          1.40          0.87         1.68 o                         
   2  20   1          3.70          2.65         1.27 o                         
   3  20   1         37.04         25.00         5.90 o                         
   4  20   1          7.84         10.41         6.75 o                         
   5  20   1         12.24         12.96         3.44 o                         
   6  20   1          0.55          3.31         2.20 o                         
   7  20   1          0.94          0.99         2.55 o                         
   8  20   1          0.48          1.42         2.39 o                         
  -8  21   1          1.06          2.61         4.57 o                         
  -7  21   1          2.49          1.65         2.47 o                         
  -6  21   1          5.10          8.87         3.91 o                         
  -5  21   1         25.29         22.17         5.51 o                         
  -4  21   1          1.79          3.43         1.71 o                         
  -3  21   1          1.26          2.14         1.99 o                         
  -2  21   1          3.81          3.74         2.49 o                         
  -1  21   1         78.21         90.25         9.59 o                         
   0  21   1          0.16          0.39         1.64 o                         
   1  21   1          1.05          3.34         1.95 o                         
   2  21   1          1.38         -0.11         1.34 o                         
   3  21   1         15.76         18.85         4.94 o                         
   4  21   1          6.96          4.70         2.36 o                         
   5  21   1          0.08          1.39         1.84 o                         
   6  21   1          3.74          2.72         3.67 o                         
   7  21   1          0.22         -2.97         3.27 o                         
  -7  22   1          2.84         -7.32         7.32 o                         
  -6  22   1          0.54          0.63         1.00 o                         
  -5  22   1          0.41          5.88         5.15 o                         
  -4  22   1          7.85         14.51         4.64 o                         
  -3  22   1          0.06          0.92         1.55 o                         
  -2  22   1          0.24          0.42         2.24 o                         
  -1  22   1         48.20         58.40         8.31 o                         
   0  22   1          3.21          0.82         2.19 o                         
   1  22   1         25.98         34.63         5.02 o                         
   2  22   1          0.25         -0.67         3.08 o                         
   3  22   1          7.92          3.69         2.84 o                         
   4  22   1          8.36          3.69         2.50 o                         
   5  22   1         24.94         28.15         5.58 o                         
   6  22   1          2.42          5.91         3.28 o                         
   7  22   1          2.46          8.27         5.26 o                         
  -6  23   1         13.34         13.15         5.35 o                         
  -5  23   1          0.28         -0.40         1.33 o                         
  -4  23   1          0.30          5.10         2.57 o                         
  -3  23   1          3.06          5.81         2.97 o                         
  -2  23   1         37.35         41.14         5.96 o                         
  -1  23   1         12.87         14.99         4.92 o                         
   0  23   1          0.97          7.08         2.74 o                         
   1  23   1          1.52         -0.36         1.62 o                         
   2  23   1         15.13         24.60         4.96 o                         
   3  23   1          0.07         -0.39         3.42 o                         
   4  23   1          4.93          2.26         2.61 o                         
   5  23   1          6.40         12.03         4.16 o                         
   6  23   1          1.30          2.55         2.61 o                         
  -6  24   1          2.35          3.25         4.17 o                         
  -5  24   1          3.11         -0.10         2.12 o                         
  -4  24   1         10.04         18.80         7.52 o                         
  -3  24   1          3.35          4.08         3.90 o                         
  -2  24   1          5.32         11.66         3.53 o                         
  -1  24   1          2.15         -1.17         2.44 o                         
   0  24   1         47.07         60.42        12.08 o                         
   1  24   1          0.39          2.94         3.57 o                         
   2  24   1         11.72         12.07         4.96 o                         
   3  24   1          0.12         -1.22         1.55 o                         
   4  24   1          1.23         -0.71         1.97 o                         
   5  24   1          0.28         -2.17         3.09 o                         
   6  24   1         12.35         17.56         5.13 o                         
  -5  25   1          1.45          3.29         6.22 o                         
  -4  25   1          0.01         -2.78         2.78 o                         
  -3  25   1          4.03          5.03         3.93 o                         
  -2  25   1          2.81          7.59         4.86 o                         
  -1  25   1          0.28          0.71         1.64 o                         
   0  25   1          0.00          2.75         2.81 o                         
   1  25   1         33.44         28.78         6.68 o                         
   2  25   1          2.62         -0.32         2.45 o                         
   3  25   1          3.56          1.98         1.14 o                         
   4  25   1          1.60          1.93         3.15 o                         
   5  25   1          0.50         -1.00         7.65 o                         
  -4  26   1          4.03          7.41         4.37 o                         
  -3  26   1          1.08         12.67         4.68 o                         
  -2  26   1          6.20          3.15         4.23 o                         
  -1  26   1          0.01          2.43         3.14 o                         
   0  26   1          1.97          0.10         3.29 o                         
   1  26   1          6.77         16.34         5.77 o                         
   2  26   1          3.16          2.84         4.49 o                         
   3  26   1          2.04          7.03         3.36 o                         
   4  26   1          5.17          1.39         3.68 o                         
  -3  27   1          0.05          0.77         4.58 o                         
  -2  27   1          0.84          4.26         3.18 o                         
  -1  27   1          0.03          5.71         4.36 o                         
   0  27   1          4.57          2.50         2.68 o                         
   1  27   1          0.28          8.13         4.56 o                         
   2  27   1         10.47         20.23         5.97 o                         
   3  27   1          0.98          0.25         5.83 o                         
  -1  28   1          0.19         -2.34         4.44 o                         
   0  28   1          0.09          3.38         2.36 o                         
   1  28   1          1.44          0.65         3.90 o                         
 -10   0   2          9.36         17.93        13.09 o                         
  -8   0   2         10.37         20.96        10.03 o                         
  -6   0   2       1014.35        988.55        48.23 o                         
  -4   0   2       2680.87       2790.37        36.16 o                         
  -2   0   2        605.88        583.22        10.40 o                         
   0   0   2         34.86         30.30         2.73 o                         
   2   0   2       3887.95       3684.50        48.50 o                         
   4   0   2       1369.64       1497.48        29.51 o                         
   6   0   2        310.66        338.66        18.68 o                         
   8   0   2         15.41         11.54        10.34 o                         
  10   0   2          4.59          0.46         1.97 o                         
 -11   1   2          1.79         12.72         8.67 o                         
 -10   1   2         11.88         24.77         7.97 o                         
  -9   1   2          4.54          1.64         2.76 o                         
  -8   1   2         59.97         61.14        12.67 o                         
  -7   1   2         34.53         37.46         9.08 o                         
  -6   1   2          3.96          1.24         1.27 o                         
  -5   1   2         24.73         21.34         3.09 o                         
  -4   1   2         76.38         86.07         3.57 o                         
  -3   1   2         51.62         44.38         2.23 o                         
  -2   1   2        411.01        342.25         5.72 o                         
  -1   1   2      15416.83      16379.84        74.87 o                         
   0   1   2        346.37        287.15         6.22 o                         
   1   1   2       5305.33       5105.35        49.29 o                         
   2   1   2       1025.20        968.15        17.61 o                         
   3   1   2        160.50        160.96         4.84 o                         
   4   1   2         30.31         43.91         3.22 o                         
   5   1   2         25.86         30.25         2.95 o                         
   6   1   2         37.75         46.96         4.02 o                         
   7   1   2        590.50        641.84        22.93 o                         
   8   1   2          6.92          8.84         5.42 o                         
   9   1   2          3.33          0.29         2.81 o                         
  10   1   2          0.00          0.34         6.80 o                         
  11   1   2          1.76          3.37        14.11 o                         
 -11   2   2          7.31          9.22         7.03 o                         
 -10   2   2         26.92         40.38        11.72 o                         
  -9   2   2          6.17          7.01         4.72 o                         
  -8   2   2          0.63          0.05         3.45 o                         
  -7   2   2          3.68          0.93         1.10 o                         
  -6   2   2        167.06        172.79         8.40 o                         
  -5   2   2         86.62         74.14         3.61 o                         
  -4   2   2        299.37        318.72         6.93 o                         
  -3   2   2       1067.59       1096.40        14.92 o                         
  -2   2   2        462.49        427.54         7.31 o                         
  -1   2   2       7455.65       7252.08        33.10 o                         
   0   2   2       4379.10       4305.34        47.93 o                         
   1   2   2       8185.65       7969.68        68.98 o                         
   2   2   2        702.09        684.86         8.24 o                         
   3   2   2        272.38        276.08         6.54 o                         
   4   2   2        155.19        138.86         5.93 o                         
   5   2   2       1825.95       1983.87        24.41 o                         
   6   2   2          2.88          2.43         1.20 o                         
   7   2   2        302.18        328.82        12.14 o                         
   8   2   2          3.25          6.57         4.01 o                         
   9   2   2         18.27         37.83        12.15 o                         
  10   2   2          0.01         -1.83         3.52 o                         
  11   2   2          4.19          6.64         9.77 o                         
 -11   3   2          7.83         11.78        11.16 o                         
 -10   3   2         25.52         29.47        22.58 o                         
  -9   3   2         20.45         11.16         4.63 o                         
  -8   3   2        130.71        135.16        15.95 o                         
  -7   3   2         18.70         23.70         3.18 o                         
  -6   3   2         31.48         27.17         3.66 o                         
  -5   3   2          0.03          0.84         0.63 o                         
  -4   3   2          7.18          5.56         0.86 o                         
  -3   3   2        234.67        230.85         5.11 o                         
  -2   3   2          0.47          0.72         0.34 o                         
  -1   3   2       1677.57       1646.39        16.80 o                         
   0   3   2       3205.58       2990.96        21.71 o                         
   1   3   2       1638.98       1544.44        19.44 o                         
   2   3   2          3.21          1.78         0.52 o                         
   3   3   2        280.81        254.46        10.16 o                         
   4   3   2         56.74         51.53         3.85 o                         
   5   3   2          3.48          1.84         1.54 o                         
   6   3   2        114.92        116.85         6.29 o                         
   7   3   2         18.78         15.37         2.40 o                         
   8   3   2         31.49         19.96         7.97 o                         
   9   3   2         12.81         22.46         9.67 o                         
  10   3   2          3.34          4.53        12.37 o                         
  11   3   2          4.38          1.29         7.59 o                         
 -11   4   2          0.71         -4.68         4.68 o                         
 -10   4   2          7.94          9.74        39.48 o                         
  -9   4   2          0.33          0.68         3.83 o                         
  -8   4   2        385.56        424.39        29.34 o                         
  -7   4   2         86.45         74.27         6.32 o                         
  -6   4   2        505.53        485.58        26.57 o                         
  -5   4   2          0.00          0.66         0.39 o                         
  -4   4   2        387.10        398.29         8.57 o                         
  -3   4   2         84.57         81.60         3.32 o                         
  -2   4   2       1291.75       1247.06        11.84 o                         
  -1   4   2       3349.98       3097.33        19.55 o                         
   0   4   2      18087.27      19297.80       176.74 o                         
   1   4   2         42.15         46.01         2.45 o                         
   2   4   2        233.25        231.14         5.11 o                         
   3   4   2         68.15         54.00         3.00 o                         
   4   4   2        387.06        385.41        10.96 o                         
   5   4   2        441.84        474.89        12.36 o                         
   6   4   2        247.39        260.13         9.39 o                         
   7   4   2          8.97          4.35         1.44 o                         
   8   4   2         82.86         71.45         9.19 o                         
   9   4   2         14.76          4.91         8.25 o                         
  10   4   2         20.59         31.17        11.47 o                         
  11   4   2          1.55         -5.32         5.32 o                         
 -11   5   2          0.13          5.14         8.22 o                         
 -10   5   2          4.51          2.25         5.49 o                         
  -9   5   2        124.97        121.22        37.21 o                         
  -8   5   2        254.26        283.49        16.38 o                         
  -7   5   2        489.33        530.35        15.47 o                         
  -6   5   2         61.21         64.46         3.56 o                         
  -5   5   2        613.60        738.05        11.96 o                         
  -4   5   2         72.33         68.62         3.43 o                         
  -3   5   2         24.53         28.03         2.33 o                         
  -2   5   2        208.79        193.16         8.99 o                         
  -1   5   2        202.15        198.02         5.05 o                         
   0   5   2        651.30        549.31        14.98 o                         
   1   5   2       1470.49       1479.05        18.34 o                         
   2   5   2        337.17        336.71         6.62 o                         
   3   5   2        140.19        126.00         4.77 o                         
   4   5   2         86.91         67.63         4.61 o                         
   5   5   2          1.43          1.34         0.91 o                         
   6   5   2         42.34         50.54         4.17 o                         
   7   5   2         51.49         43.85         4.31 o                         
   8   5   2          8.39          1.92         2.24 o                         
   9   5   2         18.69         17.52         5.91 o                         
  10   5   2         50.92         46.52        12.41 o                         
  11   5   2          9.44         45.37        14.46 o                         
 -11   6   2          1.00         10.23        13.70 o                         
 -10   6   2          0.02          0.49         3.10 o                         
  -9   6   2         40.15         23.10        10.85 o                         
  -8   6   2         10.35          4.80         2.14 o                         
  -7   6   2         83.20         92.11         6.57 o                         
  -6   6   2        228.45        258.47         7.32 o                         
  -5   6   2          3.06          1.64         0.82 o                         
  -4   6   2         86.16         79.46         4.87 o                         
  -3   6   2          6.50          6.07         1.11 o                         
  -2   6   2        160.03        150.27         5.95 o                         
  -1   6   2        158.32        160.16         5.27 o                         
   0   6   2         11.54          8.50         1.12 o                         
   1   6   2       1177.38       1226.88        12.48 o                         
   2   6   2       1801.64       1837.79        16.51 o                         
   3   6   2        134.80        130.79         4.86 o                         
   4   6   2          0.76          1.63         0.72 o                         
   5   6   2         30.49         23.83         2.86 o                         
   6   6   2         22.31         15.34         2.58 o                         
   7   6   2         18.04         15.08         3.15 o                         
   8   6   2          2.09          0.28         1.84 o                         
   9   6   2         11.01         17.54         6.67 o                         
  10   6   2          1.48          0.98         7.71 o                         
  11   6   2          0.53          0.57         4.89 o                         
 -11   7   2          0.53         -3.77         4.68 o                         
 -10   7   2          0.73         -3.32         4.26 o                         
  -9   7   2          3.13          8.19         7.06 o                         
  -8   7   2        255.60        268.16        30.09 o                         
  -7   7   2          0.19          1.84         1.53 o                         
  -6   7   2          6.68          5.33         1.20 o                         
  -5   7   2        295.23        315.72         7.06 o                         
  -4   7   2        179.21        185.64         5.80 o                         
  -3   7   2          3.26          3.74         1.27 o                         
  -2   7   2          9.13          6.69         1.03 o                         
  -1   7   2       2769.36       2810.02        20.83 o                         
   0   7   2       8574.40       8869.50        90.77 o                         
   1   7   2        781.13        767.93        10.27 o                         
   2   7   2       2428.18       2586.75        28.32 o                         
   3   7   2          0.00          1.68         0.79 o                         
   4   7   2         89.86         92.85         5.20 o                         
   5   7   2         98.07         93.96         7.22 o                         
   6   7   2        169.64        177.03        10.13 o                         
   7   7   2        165.71        204.28        13.60 o                         
   8   7   2          1.35          1.95         1.50 o                         
   9   7   2          0.11         -0.16         2.30 o                         
  10   7   2         12.73          8.27         6.97 o                         
  11   7   2          0.26          0.50        10.22 o                         
 -11   8   2          4.49         24.69        12.70 o                         
 -10   8   2          2.25         -3.70         5.97 o                         
  -9   8   2         27.61         20.35         9.97 o                         
  -8   8   2         39.02         51.10         6.80 o                         
  -7   8   2         89.40         70.19         7.30 o                         
  -6   8   2        146.58        149.03         5.93 o                         
  -5   8   2         57.07         49.55         4.33 o                         
  -4   8   2        104.54         99.19         5.44 o                         
  -3   8   2         94.94         85.30         8.95 o                         
  -2   8   2         19.20         12.22         1.84 o                         
  -1   8   2        127.27        112.93         4.25 o                         
   0   8   2       1321.93       1258.85        14.49 o                         
   1   8   2        161.40        136.88         6.74 o                         
   2   8   2         28.06         26.50         2.11 o                         
   3   8   2          1.29          0.98         0.66 o                         
   4   8   2        141.20        132.37         7.28 o                         
   5   8   2         14.94         11.75         2.88 o                         
   6   8   2        201.14        210.25        11.42 o                         
   7   8   2        142.41        132.91        10.74 o                         
   8   8   2          0.55          2.24         1.74 o                         
   9   8   2         18.67         24.42         7.85 o                         
  10   8   2          0.04          3.21         5.29 o                         
  11   8   2          1.55         -1.31         1.31 o                         
 -11   9   2          0.87          6.41         8.43 o                         
 -10   9   2          6.54         16.76        10.78 o                         
  -9   9   2         83.84        107.36        21.99 o                         
  -8   9   2         28.59         28.54         7.34 o                         
  -7   9   2         60.54         45.50         8.50 o                         
  -6   9   2          2.93          2.62         1.48 o                         
  -5   9   2          2.94          3.69         1.12 o                         
  -4   9   2         19.80         11.70         3.42 o                         
  -3   9   2         72.47         82.71         4.24 o                         
  -2   9   2         56.07         62.60         4.61 o                         
  -1   9   2         58.07         74.57         3.90 o                         
   0   9   2       1264.71       1177.23        23.22 o                         
   1   9   2       3088.88       3435.34        52.89 o                         
   2   9   2        349.97        355.68         8.46 o                         
   3   9   2         15.33         13.22         2.05 o                         
   4   9   2         82.77         79.81         5.99 o                         
   5   9   2          0.01          1.26         1.11 o                         
   6   9   2         61.68         58.92         6.42 o                         
   7   9   2          4.41          9.18         2.84 o                         
   8   9   2         12.33         15.00         5.27 o                         
   9   9   2          2.02         -4.96         4.96 o                         
  10   9   2          0.00         -0.59         1.09 o                         
 -11  10   2          0.03          0.72         6.88 o                         
 -10  10   2          6.57          0.33         3.37 o                         
  -9  10   2          6.16          4.92        15.66 o                         
  -8  10   2         45.16         27.67         8.20 o                         
  -7  10   2         81.92         81.36         7.15 o                         
  -6  10   2          7.11          7.72         1.65 o                         
  -5  10   2        110.97        129.41         6.78 o                         
  -4  10   2         69.85         74.52         5.88 o                         
  -3  10   2       1713.43       1806.95        56.03 o                         
  -2  10   2         51.40         64.02         5.51 o                         
  -1  10   2         46.85         50.21         3.42 o                         
   0  10   2        380.41        362.32        12.39 o                         
   1  10   2       2258.82       2485.31        39.20 o                         
   2  10   2        459.11        499.46        12.05 o                         
   3  10   2          0.16          0.29         0.92 o                         
   4  10   2         10.53         10.39         2.16 o                         
   5  10   2        104.80        109.79         7.76 o                         
   6  10   2        469.79        525.37        18.33 o                         
   7  10   2         72.37         86.91        10.18 o                         
   8  10   2         43.64         45.02         8.62 o                         
   9  10   2          4.79         17.40         6.01 o                         
  10  10   2          1.17          8.80        10.10 o                         
 -11  11   2          0.00          0.80         4.57 o                         
 -10  11   2          8.17         11.85        16.78 o                         
  -9  11   2         15.59         25.89        11.60 o                         
  -8  11   2        102.23        127.82        16.93 o                         
  -7  11   2         26.98         30.55         4.40 o                         
  -6  11   2          0.04          3.73         2.62 o                         
  -5  11   2         99.34         95.09         7.12 o                         
  -4  11   2         12.69          8.13         2.24 o                         
  -3  11   2         80.96        100.36         5.68 o                         
  -2  11   2         30.71         33.75         4.08 o                         
  -1  11   2        315.56        312.94         8.51 o                         
   0  11   2        417.40        399.35         9.62 o                         
   1  11   2          3.13          2.51         0.77 o                         
   2  11   2         22.70         22.59         4.30 o                         
   3  11   2        461.68        534.17        14.17 o                         
   4  11   2         26.93         25.82         2.85 o                         
   5  11   2         29.02         29.09         4.42 o                         
   6  11   2         21.63         19.00         3.60 o                         
   7  11   2          0.64          2.23         1.98 o                         
   8  11   2         10.55         12.12         3.41 o                         
   9  11   2         27.11         52.84        14.59 o                         
  10  11   2         11.60         11.62        11.27 o                         
 -10  12   2          0.56         -0.28         6.44 o                         
  -9  12   2          2.05          1.04         8.94 o                         
  -8  12   2          6.96          4.97         3.47 o                         
  -7  12   2         32.41         40.49         7.55 o                         
  -6  12   2         35.88         34.37         6.25 o                         
  -5  12   2          9.62          9.20         2.56 o                         
  -4  12   2        170.10        175.98        10.76 o                         
  -3  12   2        120.92        117.67         6.87 o                         
  -2  12   2         15.51         14.70         3.12 o                         
  -1  12   2         51.41         53.44         3.45 o                         
   0  12   2        612.75        635.24        12.83 o                         
   1  12   2        188.51        195.06         6.61 o                         
   2  12   2         10.55          4.01         1.71 o                         
   3  12   2         67.83         76.75         5.79 o                         
   4  12   2         60.66         76.24         5.88 o                         
   5  12   2        589.15        636.65        24.77 o                         
   6  12   2        423.81        485.63        21.24 o                         
   7  12   2         51.12         45.09         6.96 o                         
   8  12   2          4.95          2.33         3.04 o                         
   9  12   2         29.83         52.74        15.65 o                         
 -10  13   2          0.00          7.20        16.71 o                         
  -9  13   2          0.74          1.95         5.60 o                         
  -8  13   2          0.06          2.86         4.74 o                         
  -7  13   2         15.27         12.32         5.32 o                         
  -6  13   2         11.64          3.11         3.87 o                         
  -5  13   2          7.81          6.51         1.95 o                         
  -4  13   2         56.10         67.34         8.96 o                         
  -3  13   2         39.05         40.65         4.09 o                         
  -2  13   2          3.63          1.99         1.72 o                         
  -1  13   2         35.17         40.54         4.13 o                         
   0  13   2         28.57         32.73         2.93 o                         
   1  13   2         72.48         77.62         4.48 o                         
   2  13   2         67.45         74.66         5.00 o                         
   3  13   2          0.73          1.36         1.26 o                         
   4  13   2         11.20          9.49         2.06 o                         
   5  13   2        222.25        236.14        10.99 o                         
   6  13   2          0.04          3.07         1.50 o                         
   7  13   2         26.14         37.09         5.75 o                         
   8  13   2          7.90          6.37         3.40 o                         
   9  13   2          5.89         14.72         8.86 o                         
 -10  14   2          0.03         -2.13         7.72 o                         
  -9  14   2          0.15          0.20         7.21 o                         
  -8  14   2          0.01          1.54         3.29 o                         
  -7  14   2          0.45          0.66         4.38 o                         
  -6  14   2          1.23          0.00         1.94 o                         
  -5  14   2          0.00         -0.20         0.89 o                         
  -4  14   2         94.84         95.30         9.35 o                         
  -3  14   2        226.91        240.27        10.00 o                         
  -2  14   2         15.16         11.18         2.61 o                         
  -1  14   2         54.24         51.96         3.53 o                         
   0  14   2         32.54         27.84         2.83 o                         
   1  14   2         39.22         35.53         4.70 o                         
   2  14   2        217.66        249.92         9.35 o                         
   3  14   2          0.35          0.94         1.41 o                         
   4  14   2          9.60          9.68         2.77 o                         
   5  14   2          2.33         -0.65         0.76 o                         
   6  14   2         39.33         47.73         5.07 o                         
   7  14   2          3.44          3.53         1.95 o                         
   8  14   2          5.50          0.84         2.30 o                         
   9  14   2          3.45         11.14        11.04 o                         
 -10  15   2          9.67         -2.97         6.44 o                         
  -9  15   2          0.01          5.81         8.38 o                         
  -8  15   2         34.72         20.08        15.38 o                         
  -7  15   2         23.98         24.14         8.58 o                         
  -6  15   2         13.72          7.08         5.22 o                         
  -5  15   2         45.15         50.22         6.78 o                         
  -4  15   2         54.67         46.97         5.06 o                         
  -3  15   2          0.03          0.60         1.12 o                         
  -2  15   2        186.16        167.62         9.88 o                         
  -1  15   2         13.97         12.64         1.91 o                         
   0  15   2          9.71         12.29         1.88 o                         
   1  15   2         44.20         54.45         4.48 o                         
   2  15   2        170.77        179.82         8.22 o                         
   3  15   2          0.23          0.44         0.77 o                         
   4  15   2         13.85         13.50         3.34 o                         
   5  15   2         99.20         99.72        10.38 o                         
   6  15   2         15.36         14.22         2.67 o                         
   7  15   2         22.11         20.52         4.38 o                         
   8  15   2          0.51         -0.47         1.66 o                         
   9  15   2          3.50         43.86        24.45 o                         
  -9  16   2          2.93          2.06        12.04 o                         
  -8  16   2          0.08          0.22         2.09 o                         
  -7  16   2         88.52        103.13        19.34 o                         
  -6  16   2          0.08          3.32         2.24 o                         
  -5  16   2         30.22         20.83        11.21 o                         
  -4  16   2         60.88         67.45         7.81 o                         
  -3  16   2         48.11         44.90         4.65 o                         
  -2  16   2          4.42          0.59         1.25 o                         
  -1  16   2         44.02         38.63         4.57 o                         
   0  16   2         22.66         22.04         2.51 o                         
   1  16   2         88.11         93.55         6.14 o                         
   2  16   2          0.31         -0.34         0.78 o                         
   3  16   2          9.70          9.76         1.85 o                         
   4  16   2        140.95        140.51         8.01 o                         
   5  16   2         30.48         32.40         4.55 o                         
   6  16   2          0.14          3.26         1.92 o                         
   7  16   2          6.67          9.39         2.98 o                         
   8  16   2         18.11         24.48         5.45 o                         
   9  16   2          2.32          0.63         8.52 o                         
  -9  17   2          0.56          1.86         6.47 o                         
  -8  17   2          1.90          4.62         2.58 o                         
  -7  17   2          6.87          7.85         5.14 o                         
  -6  17   2         10.44         11.47         5.35 o                         
  -5  17   2          0.36          0.53         2.23 o                         
  -4  17   2          0.18          1.54         2.28 o                         
  -3  17   2          0.95          2.30         1.62 o                         
  -2  17   2         17.28         14.55         4.07 o                         
  -1  17   2         46.37         41.92         4.22 o                         
   0  17   2        154.02        163.80         9.18 o                         
   1  17   2        374.59        388.77        13.10 o                         
   2  17   2         29.42         30.35         3.60 o                         
   3  17   2          5.68          7.33         1.59 o                         
   4  17   2         53.89         73.06         5.70 o                         
   5  17   2          3.50          1.64         1.18 o                         
   6  17   2          5.60          4.96         2.37 o                         
   7  17   2         15.71         20.31         5.13 o                         
   8  17   2          6.24         10.22         4.87 o                         
   9  17   2          1.47         22.71        17.02 o                         
  -9  18   2          4.49          0.99        15.27 o                         
  -8  18   2          3.03         -0.61         5.26 o                         
  -7  18   2          0.68          5.18         4.37 o                         
  -6  18   2         95.96        112.10        20.58 o                         
  -5  18   2          4.41          7.10         4.75 o                         
  -4  18   2         95.02        117.92        10.74 o                         
  -3  18   2         20.85         30.82         4.74 o                         
  -2  18   2        302.98        326.09        17.09 o                         
  -1  18   2         11.06          8.34         1.53 o                         
   0  18   2        174.89        185.02         8.08 o                         
   1  18   2         50.72         54.81         5.17 o                         
   2  18   2         33.98         33.84         5.11 o                         
   3  18   2          1.47          2.47         0.87 o                         
   4  18   2          0.63          0.74         0.73 o                         
   5  18   2          9.42          7.85         3.47 o                         
   6  18   2          2.02          3.93         2.38 o                         
   7  18   2         33.56         41.59         6.60 o                         
   8  18   2          0.69         -0.11         3.32 o                         
  -8  19   2          2.59          8.19         5.41 o                         
  -7  19   2         16.64         23.22         6.50 o                         
  -6  19   2          5.39         10.67         3.78 o                         
  -5  19   2         26.13         36.07         9.16 o                         
  -4  19   2          0.25          3.58         2.46 o                         
  -3  19   2          6.03          4.93         1.54 o                         
  -2  19   2         59.47         69.87         7.97 o                         
  -1  19   2          9.31          7.68         2.90 o                         
   0  19   2         56.81         67.44         6.24 o                         
   1  19   2         46.72         49.46         5.19 o                         
   2  19   2        114.64        148.66        11.01 o                         
   3  19   2         84.84         81.86         6.39 o                         
   4  19   2          0.70         -1.15         1.89 o                         
   5  19   2         19.82         30.18         5.22 o                         
   6  19   2          0.71          3.11         2.18 o                         
   7  19   2         36.32         30.51         7.18 o                         
   8  19   2          2.12         -1.18         5.09 o                         
  -8  20   2          1.06          5.00         4.41 o                         
  -7  20   2         21.48          3.84         3.97 o                         
  -6  20   2         15.87         11.68         4.66 o                         
  -5  20   2         55.41         47.73         8.53 o                         
  -4  20   2         38.43         31.13         6.78 o                         
  -3  20   2          0.00         -1.01         1.61 o                         
  -2  20   2         14.99         18.78         5.24 o                         
  -1  20   2         45.13         41.54         7.05 o                         
   0  20   2          6.29          2.90         1.57 o                         
   1  20   2         64.95         72.43         6.59 o                         
   2  20   2          1.80          1.98         1.11 o                         
   3  20   2          7.56          5.90         2.09 o                         
   4  20   2         39.08         43.71         6.56 o                         
   5  20   2          7.25          5.50         2.67 o                         
   6  20   2         10.42          7.20         3.40 o                         
   7  20   2          1.47         -1.58         4.49 o                         
   8  20   2          0.10         -2.38         4.09 o                         
  -7  21   2          6.22         11.89         5.96 o                         
  -6  21   2         14.44          7.57         3.38 o                         
  -5  21   2          2.73          0.96         3.46 o                         
  -4  21   2         14.86         18.25         5.87 o                         
  -3  21   2          5.84          5.45         2.59 o                         
  -2  21   2         98.52         90.29         9.74 o                         
  -1  21   2         14.54          9.06         3.38 o                         
   0  21   2          0.20         -1.28         1.28 o                         
   1  21   2         16.94         12.27         2.60 o                         
   2  21   2          6.02          1.47         1.88 o                         
   3  21   2          0.34          3.89         4.30 o                         
   4  21   2         14.86          8.15         2.51 o                         
   5  21   2          0.01          5.80         2.35 o                         
   6  21   2          0.53          1.04         2.15 o                         
   7  21   2          5.30          5.36         4.92 o                         
  -7  22   2          0.79          0.24         5.45 o                         
  -6  22   2          4.30          4.97         2.61 o                         
  -5  22   2          4.41          2.19         3.29 o                         
  -4  22   2          0.21          3.97         4.53 o                         
  -3  22   2          4.04          6.42         3.53 o                         
  -2  22   2         20.98         13.90         4.08 o                         
  -1  22   2          0.09          0.45         1.89 o                         
   0  22   2          0.21          1.82         1.59 o                         
   1  22   2         21.25         18.61         6.45 o                         
   2  22   2          0.03          2.33         2.48 o                         
   3  22   2          1.36          1.43         1.75 o                         
   4  22   2          8.61          8.19         3.12 o                         
   5  22   2         13.83         17.58         4.19 o                         
   6  22   2          3.98         11.96         3.98 o                         
   7  22   2          0.48          1.09         1.30 o                         
  -6  23   2          0.22         -1.76         3.40 o                         
  -5  23   2          5.75          4.17         3.67 o                         
  -4  23   2          2.18         -1.08         2.32 o                         
  -3  23   2          1.79          1.77         3.19 o                         
  -2  23   2          6.77          5.24         3.41 o                         
  -1  23   2          1.33          6.09         3.45 o                         
   0  23   2          5.08          9.40         3.77 o                         
   1  23   2          0.00          5.59         3.01 o                         
   2  23   2          1.80          1.44         2.17 o                         
   3  23   2          6.39          4.35         2.85 o                         
   4  23   2          5.77          1.96         2.19 o                         
   5  23   2          1.26          1.23         3.25 o                         
   6  23   2          7.33          3.36         3.82 o                         
  -6  24   2          0.21          0.30         3.53 o                         
  -5  24   2          2.81          1.27         2.63 o                         
  -4  24   2          0.36          0.88         2.26 o                         
  -3  24   2         21.38         26.67         6.38 o                         
  -2  24   2          1.59          5.36         3.81 o                         
  -1  24   2          4.16          6.35         2.65 o                         
   0  24   2          0.01          0.98         3.04 o                         
   1  24   2          1.37         -0.21         2.20 o                         
   2  24   2          2.59          4.84         4.60 o                         
   3  24   2          2.69          7.52         3.88 o                         
   4  24   2          0.99          2.70         3.08 o                         
   5  24   2         18.02          7.78         3.16 o                         
  -5  25   2          2.68         -1.52         2.31 o                         
  -4  25   2          0.00          2.46         4.71 o                         
  -3  25   2          0.00          1.21         2.18 o                         
  -2  25   2          9.49          5.89         4.28 o                         
  -1  25   2          2.02          6.70         3.94 o                         
   0  25   2          2.99          0.90         3.11 o                         
   1  25   2          8.74         12.84         4.50 o                         
   2  25   2          6.74         13.13         4.97 o                         
   3  25   2          0.08         -1.44         1.77 o                         
   4  25   2          1.53          7.44         4.32 o                         
   5  25   2          1.85          1.31         5.25 o                         
  -4  26   2          0.37         -1.66         2.01 o                         
  -3  26   2          3.39          2.44         3.15 o                         
  -2  26   2          0.85          7.93         5.05 o                         
  -1  26   2          2.01          2.93         3.58 o                         
   0  26   2          5.66          6.41         4.57 o                         
   1  26   2          0.01          2.67         3.89 o                         
   2  26   2          2.65          4.73         3.41 o                         
   3  26   2          5.67          5.12         5.09 o                         
   4  26   2          6.95          0.24         6.80 o                         
  -3  27   2          0.06          2.19         6.28 o                         
  -2  27   2          1.60          1.54         3.65 o                         
  -1  27   2          0.39          3.06         3.28 o                         
   0  27   2          0.08          7.41         4.74 o                         
   1  27   2          9.49         12.44         4.44 o                         
   2  27   2          0.08          5.40         3.54 o                         
 -11   0   3         11.88          0.24         9.40 o                         
  -9   0   3          1.95          8.72         8.05 o                         
  -7   0   3       1297.85       1226.85       120.47 o                         
  -5   0   3        397.99        334.67        13.39 o                         
  -3   0   3        329.14        311.92         9.55 o                         
  -1   0   3        597.21        569.47        12.27 o                         
   1   0   3        303.89        283.00        14.41 o                         
   3   0   3       2268.60       2214.63        53.18 o                         
   5   0   3        152.38        168.41         9.73 o                         
   7   0   3        457.35        537.29        31.44 o                         
   9   0   3        191.55        255.73        45.50 o                         
  11   0   3         12.02         14.36        11.92 o                         
 -11   1   3          1.30          4.53         2.87 o                         
 -10   1   3         25.91         38.51        12.01 o                         
  -9   1   3         21.76         12.99        11.38 o                         
  -8   1   3        222.86        223.56        46.07 o                         
  -7   1   3         36.03         38.04         4.80 o                         
  -6   1   3        155.71        160.13         7.24 o                         
  -5   1   3          0.04          1.15         0.88 o                         
  -4   1   3         56.07         48.45         3.64 o                         
  -3   1   3         56.73         59.25         2.96 o                         
  -2   1   3          1.87          1.10         0.63 o                         
  -1   1   3         10.28          7.48         0.98 o                         
   0   1   3         70.27         58.14         3.22 o                         
   1   1   3         21.28         22.19         2.01 o                         
   2   1   3         48.20         61.13         5.00 o                         
   3   1   3        324.16        311.13        14.08 o                         
   4   1   3         11.42          6.29         2.11 o                         
   5   1   3         24.47         21.35         2.61 o                         
   6   1   3          0.08          1.02         1.34 o                         
   7   1   3        174.26        167.14        11.93 o                         
   8   1   3        222.87        266.85        33.79 o                         
   9   1   3          1.48          4.00         6.24 o                         
  10   1   3          1.38          1.05         6.97 o                         
  11   1   3         21.37         36.35        12.83 o                         
 -11   2   3          0.33          0.25         4.47 o                         
 -10   2   3          0.52         14.49         7.45 o                         
  -9   2   3         21.57         21.61         7.72 o                         
  -8   2   3         70.42         77.62        12.88 o                         
  -7   2   3          2.70          0.83         0.75 o                         
  -6   2   3       1019.77       1109.93        19.44 o                         
  -5   2   3          4.51          4.27         1.37 o                         
  -4   2   3        351.78        323.13         8.88 o                         
  -3   2   3        118.23        117.17         4.40 o                         
  -2   2   3         39.51         38.78         2.22 o                         
  -1   2   3       1735.63       1617.49        15.15 o                         
   0   2   3       1636.55       1575.77        17.94 o                         
   1   2   3       2287.20       2142.58        24.95 o                         
   2   2   3        714.52        675.72        10.86 o                         
   3   2   3          9.23          4.26         1.62 o                         
   4   2   3        597.84        609.65         9.63 o                         
   5   2   3         38.31         44.28         3.24 o                         
   6   2   3          4.59          4.29         1.18 o                         
   7   2   3          9.28          6.69         2.72 o                         
   8   2   3         78.69         50.85        13.12 o                         
   9   2   3          2.99          5.39         6.23 o                         
  10   2   3         12.38          6.73        22.37 o                         
  11   2   3          3.25         -1.45         4.92 o                         
 -11   3   3          2.61         -1.59        11.36 o                         
 -10   3   3          0.03          3.68         3.02 o                         
  -9   3   3          0.04         -0.92         2.81 o                         
  -8   3   3         50.20         56.21         6.66 o                         
  -7   3   3          0.17          1.55         1.35 o                         
  -6   3   3         64.69         66.25         4.77 o                         
  -5   3   3         30.77         21.67         2.39 o                         
  -4   3   3        298.88        305.29         7.85 o                         
  -3   3   3       1678.74       1756.54        37.30 o                         
  -2   3   3       1525.68       1580.22        14.26 o                         
  -1   3   3       2252.57       2144.62        31.76 o                         
   0   3   3         65.79         66.94         3.64 o                         
   1   3   3       2567.19       2595.97        33.04 o                         
   2   3   3        141.07        132.08         4.63 o                         
   3   3   3          2.28          1.55         0.68 o                         
   4   3   3        283.79        304.35         6.28 o                         
   5   3   3        128.02        110.85         5.91 o                         
   6   3   3        202.83        210.65         8.26 o                         
   7   3   3          5.75          1.81         1.44 o                         
   8   3   3         17.74          7.15         4.02 o                         
   9   3   3         12.58          8.31         5.58 o                         
  10   3   3         17.55         12.67         4.30 o                         
  11   3   3         42.86         59.97        17.59 o                         
 -11   4   3          3.39          7.99        10.46 o                         
 -10   4   3         13.66         16.11         5.08 o                         
  -9   4   3         10.56          4.59         3.74 o                         
  -8   4   3         49.60         46.19         6.54 o                         
  -7   4   3        210.14        197.54         9.51 o                         
  -6   4   3         76.81         79.78         5.35 o                         
  -5   4   3        440.42        498.20        11.74 o                         
  -4   4   3         54.13         42.31         2.96 o                         
  -3   4   3        236.47        276.34         7.44 o                         
  -2   4   3          0.29         -0.05         0.40 o                         
  -1   4   3        744.97        706.88        10.34 o                         
   0   4   3        598.12        560.97        11.40 o                         
   1   4   3        838.09        731.96        11.84 o                         
   2   4   3        205.05        176.77         5.19 o                         
   3   4   3        177.73        191.34         6.03 o                         
   4   4   3         28.81         29.52         2.12 o                         
   5   4   3          2.41          4.47         1.08 o                         
   6   4   3          3.08          3.23         1.05 o                         
   7   4   3        305.57        328.74        20.36 o                         
   8   4   3         10.35         15.52         4.90 o                         
   9   4   3          7.38          3.63         3.95 o                         
  10   4   3          0.54          5.02         6.81 o                         
  11   4   3          0.22          3.71         6.98 o                         
 -11   5   3         13.75         39.53        19.79 o                         
 -10   5   3          0.63         -1.15         3.29 o                         
  -9   5   3         16.13         12.25         4.31 o                         
  -8   5   3         97.67         94.03         9.68 o                         
  -7   5   3         40.71         33.13         3.56 o                         
  -6   5   3         31.88         44.54         3.46 o                         
  -5   5   3         56.68         53.54         3.43 o                         
  -4   5   3        339.46        313.94         9.32 o                         
  -3   5   3        496.48        516.55        15.74 o                         
  -2   5   3        628.08        629.13         9.35 o                         
  -1   5   3         40.22         39.74         2.83 o                         
   0   5   3        899.18        904.45        14.13 o                         
   1   5   3       1973.35       2045.67        23.28 o                         
   2   5   3        866.42        872.07        12.28 o                         
   3   5   3        155.64        159.52         5.83 o                         
   4   5   3          2.26          2.58         1.58 o                         
   5   5   3         49.80         54.17         3.63 o                         
   6   5   3         24.44         14.61         2.25 o                         
   7   5   3        267.30        260.06        15.50 o                         
   8   5   3         23.33         20.33         6.83 o                         
   9   5   3          1.24          3.40         4.63 o                         
  10   5   3          1.75          9.27         6.04 o                         
  11   5   3          3.91          9.54         3.33 o                         
 -11   6   3          0.24          4.03         3.51 o                         
 -10   6   3          2.49          4.51         5.69 o                         
  -9   6   3          7.17          2.05         0.98 o                         
  -8   6   3          7.71          2.61         2.22 o                         
  -7   6   3          1.27          1.36         1.04 o                         
  -6   6   3          0.06          1.47         0.71 o                         
  -5   6   3         96.82         98.04         5.23 o                         
  -4   6   3         57.69         51.83         3.61 o                         
  -3   6   3          3.93          2.16         0.76 o                         
  -2   6   3        193.20        189.89         4.84 o                         
  -1   6   3        606.32        657.71        11.59 o                         
   0   6   3        546.56        544.73        11.37 o                         
   1   6   3       2234.20       2357.67        25.30 o                         
   2   6   3       1120.26       1186.52        19.04 o                         
   3   6   3          0.55          0.04         0.45 o                         
   4   6   3         36.41         35.36         2.90 o                         
   5   6   3         15.30         18.86         3.20 o                         
   6   6   3        369.33        358.50        10.79 o                         
   7   6   3        256.54        269.84        16.13 o                         
   8   6   3          2.81          3.51         2.68 o                         
   9   6   3          0.20         -0.64         5.44 o                         
  10   6   3          9.07         18.39         8.79 o                         
  11   6   3          0.85          5.13         5.35 o                         
 -11   7   3          0.36         -0.68         6.81 o                         
 -10   7   3          2.76          5.07         7.12 o                         
  -9   7   3        102.58        117.61        23.44 o                         
  -8   7   3         48.53         59.79         8.11 o                         
  -7   7   3         48.57         42.42         4.62 o                         
  -6   7   3          8.06          5.68         1.37 o                         
  -5   7   3         29.31         32.36         3.05 o                         
  -4   7   3        429.83        492.06        11.60 o                         
  -3   7   3        559.26        599.91        16.61 o                         
  -2   7   3         31.76         40.54         2.75 o                         
  -1   7   3       2026.00       2170.85        34.78 o                         
   0   7   3        241.43        214.76         6.64 o                         
   1   7   3       4245.52       4605.41        45.94 o                         
   2   7   3        968.49        918.54        15.04 o                         
   3   7   3        106.28        123.80         6.10 o                         
   4   7   3        129.49        137.71         6.18 o                         
   5   7   3        122.09        111.23         5.89 o                         
   6   7   3         36.25         38.13         4.35 o                         
   7   7   3         53.58         55.35         6.06 o                         
   8   7   3         25.80         35.88         6.91 o                         
   9   7   3          5.43          0.32         6.57 o                         
  10   7   3          0.67         -1.36         8.36 o                         
  11   7   3          8.79         17.72        10.54 o                         
 -11   8   3          3.50         25.64        12.09 o                         
 -10   8   3          2.53          0.41         8.36 o                         
  -9   8   3          2.92          3.23         5.24 o                         
  -8   8   3          0.09          3.33         3.95 o                         
  -7   8   3         28.84         27.96         4.55 o                         
  -6   8   3         26.23         15.01         4.16 o                         
  -5   8   3          2.96          2.13         0.98 o                         
  -4   8   3          2.70          4.05         0.92 o                         
  -3   8   3        134.73        158.39         7.00 o                         
  -2   8   3          0.77          1.06         0.54 o                         
  -1   8   3         68.95         67.61         4.18 o                         
   0   8   3        104.36        115.80         5.20 o                         
   1   8   3       3392.28       3599.42        48.97 o                         
   2   8   3        553.11        617.32        14.99 o                         
   3   8   3        140.19        165.20         7.41 o                         
   4   8   3         23.54         21.51         3.25 o                         
   5   8   3        478.06        469.39        17.20 o                         
   6   8   3        276.97        315.31        13.72 o                         
   7   8   3         14.19          6.67         4.80 o                         
   8   8   3          0.19          7.21         4.23 o                         
   9   8   3          5.62         18.41         8.87 o                         
  10   8   3          3.65          8.58         5.69 o                         
 -11   9   3          3.38          1.41         3.20 o                         
 -10   9   3          7.91          8.52        11.01 o                         
  -9   9   3          2.00          2.59         6.25 o                         
  -8   9   3        182.25        159.61        25.19 o                         
  -7   9   3         46.25         36.42         6.32 o                         
  -6   9   3          0.05          0.94         1.24 o                         
  -5   9   3          2.31          0.61         0.95 o                         
  -4   9   3         81.67         92.85         5.94 o                         
  -3   9   3          0.27          1.77         1.70 o                         
  -2   9   3          1.42          0.80         0.58 o                         
  -1   9   3        113.37         99.93         6.74 o                         
   0   9   3        777.76        865.64        16.97 o                         
   1   9   3        173.00        219.81         6.74 o                         
   2   9   3        731.34        807.15        15.37 o                         
   3   9   3         38.34         41.00         4.70 o                         
   4   9   3         15.46         11.69         2.48 o                         
   5   9   3        112.75        128.61         9.06 o                         
   6   9   3         61.35         77.66         6.67 o                         
   7   9   3          6.37          6.24         2.14 o                         
   8   9   3         18.34         16.96         9.06 o                         
   9   9   3         12.32          6.63         4.43 o                         
  10   9   3          8.20          5.67        17.01 o                         
 -11  10   3          1.50          0.51         4.87 o                         
 -10  10   3          5.48         10.11         9.22 o                         
  -9  10   3         20.16         33.08        12.41 o                         
  -8  10   3          8.48          5.80         6.52 o                         
  -7  10   3         42.97         49.83         8.21 o                         
  -6  10   3          6.11          8.45         2.56 o                         
  -5  10   3         42.46         48.63         7.76 o                         
  -4  10   3        269.46        271.17        17.10 o                         
  -3  10   3         66.93         77.68         8.39 o                         
  -2  10   3        179.84        197.51         9.10 o                         
  -1  10   3          0.63          0.55         0.43 o                         
   0  10   3          3.60          3.77         1.05 o                         
   1  10   3        471.64        558.03        12.83 o                         
   2  10   3         41.90         37.97         3.64 o                         
   3  10   3          6.82          5.54         1.57 o                         
   4  10   3         65.68         75.35         6.05 o                         
   5  10   3        209.54        244.20        14.31 o                         
   6  10   3        472.70        534.40        17.83 o                         
   7  10   3         84.64         82.46         8.73 o                         
   8  10   3         18.75         33.59         9.10 o                         
   9  10   3          5.91         22.37         9.84 o                         
  10  10   3         12.70         18.81        18.72 o                         
 -10  11   3          4.29          1.07         2.67 o                         
  -9  11   3         14.05          3.49         5.11 o                         
  -8  11   3          1.49          3.62         3.17 o                         
  -7  11   3          2.79          7.02         2.82 o                         
  -6  11   3         17.38         17.19         6.11 o                         
  -5  11   3          2.92          2.06         1.62 o                         
  -4  11   3          7.31          4.19         2.90 o                         
  -3  11   3         44.10         36.61         7.37 o                         
  -2  11   3         45.03         46.82         5.02 o                         
  -1  11   3          0.11          1.16         1.33 o                         
   0  11   3         48.89         62.66         4.40 o                         
   1  11   3         83.44         84.16         5.01 o                         
   2  11   3         22.91         23.13         2.84 o                         
   3  11   3          0.05          0.92         0.80 o                         
   4  11   3          0.57         -0.64         0.94 o                         
   5  11   3        615.10        652.29        34.20 o                         
   6  11   3         36.61         32.93         4.95 o                         
   7  11   3         34.27         41.37         5.20 o                         
   8  11   3          0.11         -2.26         2.26 o                         
   9  11   3          0.33         13.32         6.80 o                         
  10  11   3          0.00         23.10        11.95 o                         
 -10  12   3          3.38         14.23         9.47 o                         
  -9  12   3          2.66          0.60        10.58 o                         
  -8  12   3         78.88        106.50        21.82 o                         
  -7  12   3         13.01         16.94         5.02 o                         
  -6  12   3          3.08          0.24         3.95 o                         
  -5  12   3         35.26         37.84         7.30 o                         
  -4  12   3        227.70        254.73        17.58 o                         
  -3  12   3         76.17         75.51         4.97 o                         
  -2  12   3         28.14         25.25         3.95 o                         
  -1  12   3         45.94         66.77         4.81 o                         
   0  12   3         11.79          8.89         1.61 o                         
   1  12   3         65.89         75.95         5.21 o                         
   2  12   3        407.17        441.11        13.99 o                         
   3  12   3         17.24         17.98         2.84 o                         
   4  12   3         26.12         23.78         3.37 o                         
   5  12   3        264.16        296.97        12.06 o                         
   6  12   3        111.02        111.22         8.34 o                         
   7  12   3         13.87         19.18         3.75 o                         
   8  12   3          4.79          2.49         5.61 o                         
   9  12   3          1.45          9.09        10.87 o                         
  10  12   3          1.32         17.02        15.23 o                         
 -10  13   3          0.06          3.70         8.12 o                         
  -9  13   3          3.52         10.84         9.94 o                         
  -8  13   3         17.23         28.26         9.45 o                         
  -7  13   3          0.02          1.79         2.43 o                         
  -6  13   3          1.17          1.58         2.36 o                         
  -5  13   3        145.51        150.68        16.31 o                         
  -4  13   3          6.06          4.18         1.99 o                         
  -3  13   3          0.23          0.63         0.77 o                         
  -2  13   3         32.20         32.60         4.56 o                         
  -1  13   3          0.00          0.64         0.71 o                         
   0  13   3         83.62         77.72         5.39 o                         
   1  13   3          0.50         -0.26         0.42 o                         
   2  13   3        107.96        106.52         8.18 o                         
   3  13   3         20.02         19.03         2.94 o                         
   4  13   3         80.76         79.16        10.08 o                         
   5  13   3          7.90          4.26         2.71 o                         
   6  13   3         23.87         21.81         3.83 o                         
   7  13   3         10.72          9.92         3.08 o                         
   8  13   3          0.25          2.45         3.72 o                         
   9  13   3          3.39         -4.54        12.69 o                         
 -10  14   3          2.24         12.75        14.83 o                         
  -9  14   3          4.55          3.71         4.49 o                         
  -8  14   3          0.62          3.34         3.25 o                         
  -7  14   3        144.27        172.88        17.50 o                         
  -6  14   3         21.35         28.65         8.77 o                         
  -5  14   3          0.06          0.03         1.77 o                         
  -4  14   3         11.14          3.50         4.85 o                         
  -3  14   3        144.22        141.60         7.85 o                         
  -2  14   3         40.03         33.74         4.78 o                         
  -1  14   3          8.57          6.27         2.07 o                         
   0  14   3         11.21         15.03         2.96 o                         
   1  14   3          2.23          1.75         1.38 o                         
   2  14   3         10.06          9.23         2.48 o                         
   3  14   3          9.67          6.55         1.98 o                         
   4  14   3          6.56          9.56         2.66 o                         
   5  14   3          3.98          3.57         1.94 o                         
   6  14   3          1.55          2.65         1.85 o                         
   7  14   3          0.01          2.33         1.84 o                         
   8  14   3         32.40         52.62        11.60 o                         
   9  14   3          3.94          3.84        10.61 o                         
  -9  15   3          0.75         16.89        11.19 o                         
  -8  15   3          2.77          1.17         4.50 o                         
  -7  15   3          0.11          2.38         2.93 o                         
  -6  15   3          0.33         -0.92         2.42 o                         
  -5  15   3         37.77         47.64         8.59 o                         
  -4  15   3         37.47         34.47         5.07 o                         
  -3  15   3          0.32          0.93         1.23 o                         
  -2  15   3          0.15          0.10         0.89 o                         
  -1  15   3          4.11          5.29         1.24 o                         
   0  15   3        229.75        232.07        11.24 o                         
   1  15   3        176.40        204.14        13.09 o                         
   2  15   3        125.34        130.81         7.99 o                         
   3  15   3        108.20        115.94         8.94 o                         
   4  15   3          8.28          9.84         2.30 o                         
   5  15   3          0.55         -0.51         1.26 o                         
   6  15   3          3.67          4.40         1.80 o                         
   7  15   3         78.09         79.58         8.23 o                         
   8  15   3          0.03         -0.96         3.46 o                         
   9  15   3          4.30         14.31        12.37 o                         
  -9  16   3          4.11         13.99        11.59 o                         
  -8  16   3         31.00         14.95        11.24 o                         
  -7  16   3          0.02          1.66         2.74 o                         
  -6  16   3         35.34         22.27         6.60 o                         
  -5  16   3         17.71         16.31         5.58 o                         
  -4  16   3         18.16         26.11         8.20 o                         
  -3  16   3         34.14         29.60         3.71 o                         
  -2  16   3        165.42        191.39        11.62 o                         
  -1  16   3         85.03         92.79         6.27 o                         
   0  16   3         24.80         24.96         3.27 o                         
   1  16   3          0.63         -0.15         1.16 o                         
   2  16   3         34.44         46.82         5.05 o                         
   3  16   3          8.83         12.83         2.69 o                         
   4  16   3          0.01          1.34         0.98 o                         
   5  16   3          1.39          3.14         1.56 o                         
   6  16   3         16.10         11.16         4.64 o                         
   7  16   3         57.87         68.24        13.04 o                         
   8  16   3          1.37          6.29         5.90 o                         
  -9  17   3          0.28         10.98        10.68 o                         
  -8  17   3          9.80          2.70         2.06 o                         
  -7  17   3          5.15         12.37         6.02 o                         
  -6  17   3         10.66          9.19         4.81 o                         
  -5  17   3         10.14          1.86         1.89 o                         
  -4  17   3         31.17         22.69         5.33 o                         
  -3  17   3          2.12         -0.57         1.35 o                         
  -2  17   3        302.04        338.51        17.93 o                         
  -1  17   3         91.21         84.12         8.45 o                         
   0  17   3          0.67          0.71         0.66 o                         
   1  17   3         16.95         24.05         3.54 o                         
   2  17   3         17.61         17.87         3.12 o                         
   3  17   3          1.50          0.72         1.97 o                         
   4  17   3          0.45          0.08         1.73 o                         
   5  17   3         22.51         30.55         4.55 o                         
   6  17   3         38.76         52.02         7.39 o                         
   7  17   3          7.31          8.02         4.70 o                         
   8  17   3         17.73         22.09         7.52 o                         
  -9  18   3          1.77          7.62        22.82 o                         
  -8  18   3          0.21          4.51         4.14 o                         
  -7  18   3         39.64         50.80        10.79 o                         
  -6  18   3          8.94          5.53         1.94 o                         
  -5  18   3         36.92         41.67         8.29 o                         
  -4  18   3         12.06          5.39         2.85 o                         
  -3  18   3        156.12        160.44        11.46 o                         
  -2  18   3          0.51         -0.49         1.62 o                         
  -1  18   3         81.61         77.90         8.63 o                         
   0  18   3          3.92          2.00         1.65 o                         
   1  18   3          1.53          1.15         0.94 o                         
   2  18   3         10.05         13.71         4.26 o                         
   3  18   3          0.19          1.63         1.19 o                         
   4  18   3          0.15          1.48         1.75 o                         
   5  18   3          1.89          2.40         1.53 o                         
   6  18   3          1.30          4.38         2.04 o                         
   7  18   3          0.52          3.23         4.59 o                         
   8  18   3          9.34          4.14        10.77 o                         
  -8  19   3          6.00          0.40         3.46 o                         
  -7  19   3         20.97         20.37         7.21 o                         
  -6  19   3          3.26          3.43         3.16 o                         
  -5  19   3          1.57          1.42         2.43 o                         
  -4  19   3          1.13          5.32         3.72 o                         
  -3  19   3         76.51         74.65         7.52 o                         
  -2  19   3         90.01        123.00        11.21 o                         
  -1  19   3        231.73        231.44        18.63 o                         
   0  19   3         20.69         14.93         3.10 o                         
   1  19   3          1.33          0.74         1.41 o                         
   2  19   3         24.78         25.44         4.64 o                         
   3  19   3         35.98         37.52         4.99 o                         
   4  19   3         12.37         11.00         2.82 o                         
   5  19   3         18.12         13.81         4.34 o                         
   6  19   3          0.16         -0.03         1.61 o                         
   7  19   3          1.60         -5.17         5.17 o                         
   8  19   3          2.28          8.88         9.43 o                         
  -8  20   3          1.43          6.97         3.54 o                         
  -7  20   3          1.61          6.48         3.23 o                         
  -6  20   3         34.90         30.67         6.79 o                         
  -5  20   3         10.11         12.07         5.12 o                         
  -4  20   3          1.52          1.62         2.42 o                         
  -3  20   3          0.03         -1.75         3.46 o                         
  -2  20   3          3.11          0.11         1.95 o                         
  -1  20   3          0.09          0.06         1.36 o                         
   0  20   3         12.36          5.97         1.75 o                         
   1  20   3         55.18         56.03         6.49 o                         
   2  20   3          3.32          0.72         0.63 o                         
   3  20   3          3.03          4.97         2.43 o                         
   4  20   3          9.51          8.30         3.27 o                         
   5  20   3         10.26         12.02         6.26 o                         
   6  20   3          4.14          9.03         3.89 o                         
   7  20   3          8.04         21.10         9.75 o                         
  -7  21   3          0.08          1.34         2.57 o                         
  -6  21   3          1.64         -2.01         2.43 o                         
  -5  21   3         33.26         40.82         8.17 o                         
  -4  21   3          9.13          1.97         5.84 o                         
  -3  21   3          3.26          4.08         3.70 o                         
  -2  21   3         22.73         26.05         5.45 o                         
  -1  21   3          0.05          0.83         1.56 o                         
   0  21   3         16.74         14.37         3.57 o                         
   1  21   3          2.06          2.11         1.07 o                         
   2  21   3          0.28          0.45         1.01 o                         
   3  21   3          0.06          3.54         3.14 o                         
   4  21   3          1.60          6.84         3.14 o                         
   5  21   3          1.40          1.50         1.79 o                         
   6  21   3          0.48          3.17         3.14 o                         
   7  21   3          0.42         18.19        10.46 o                         
  -7  22   3          1.34          6.91         5.71 o                         
  -6  22   3          3.75          4.57         3.52 o                         
  -5  22   3          1.43          2.78         2.94 o                         
  -4  22   3         11.05         10.38         8.14 o                         
  -3  22   3          0.46          2.47         4.61 o                         
  -2  22   3         11.88          4.03         4.37 o                         
  -1  22   3         14.96         17.58         4.10 o                         
   0  22   3         18.07         18.32         3.69 o                         
   1  22   3         19.38         14.37         3.26 o                         
   2  22   3          2.57          2.58         1.99 o                         
   3  22   3          9.77          9.16         3.41 o                         
   4  22   3          0.63         -1.37         2.28 o                         
   5  22   3         10.70          7.46         5.78 o                         
   6  22   3          0.11          2.34         3.79 o                         
  -6  23   3          5.13          2.51         2.29 o                         
  -5  23   3          2.48         -0.38         4.12 o                         
  -4  23   3         10.08          7.18         4.76 o                         
  -3  23   3          0.01          1.21         3.95 o                         
  -2  23   3          0.45          0.63         3.55 o                         
  -1  23   3          1.40          0.57         2.19 o                         
   0  23   3         10.25          7.49         3.82 o                         
   1  23   3          0.65          1.57         1.13 o                         
   2  23   3          0.01          2.49         3.23 o                         
   3  23   3          6.78          5.42         4.53 o                         
   4  23   3          0.09          5.90         2.86 o                         
   5  23   3          0.07         -1.54         2.59 o                         
   6  23   3          1.49          7.90         3.57 o                         
  -5  24   3          1.43          5.99         5.76 o                         
  -4  24   3          7.45          9.86         4.22 o                         
  -3  24   3          0.72          2.00         1.72 o                         
  -2  24   3          3.98          6.55         3.46 o                         
  -1  24   3          9.41         10.80         4.18 o                         
   0  24   3          1.39          1.49         2.42 o                         
   1  24   3          0.05          2.44         2.76 o                         
   2  24   3          2.47          3.90         2.55 o                         
   3  24   3          2.49          0.73         2.36 o                         
   4  24   3          1.96          9.95         4.15 o                         
   5  24   3          0.82          2.42         3.79 o                         
  -5  25   3          6.98          5.54         7.28 o                         
  -4  25   3          0.13          4.48         4.09 o                         
  -3  25   3          1.22          5.85         6.47 o                         
  -2  25   3          0.13         -0.46         2.38 o                         
  -1  25   3          2.40          0.46         1.59 o                         
   0  25   3          0.31          1.04         1.81 o                         
   1  25   3          0.46         -1.08         2.14 o                         
   2  25   3          5.33         -0.38         1.82 o                         
   3  25   3          2.55          8.88         3.93 o                         
   4  25   3          1.09          7.33         4.49 o                         
  -3  26   3          0.83          3.33         2.79 o                         
  -2  26   3          0.01          6.24         2.83 o                         
  -1  26   3          2.28          0.93         3.07 o                         
   0  26   3          4.40          9.07         5.30 o                         
   1  26   3          0.15          6.03         3.60 o                         
   2  26   3          5.17          6.73         4.65 o                         
   3  26   3          0.86          2.08         3.78 o                         
  -2  27   3          0.09          2.18         7.52 o                         
  -1  27   3          0.06         -2.38         2.38 o                         
   0  27   3          9.20         14.94         5.10 o                         
   1  27   3          0.86          5.57         3.64 o                         
 -10   0   4          0.01         -2.32         4.29 o                         
  -8   0   4        164.76        177.46        30.91 o                         
  -6   0   4       1058.58       1047.02        46.35 o                         
  -4   0   4        466.66        564.20        20.22 o                         
  -2   0   4       2814.31       2758.31        29.96 o                         
   0   0   4         39.96         49.59         4.85 o                         
   2   0   4       2494.68       2270.88        70.22 o                         
   4   0   4         59.86         46.69        11.05 o                         
   6   0   4        127.63        174.20        22.31 o                         
   8   0   4          5.53          7.16         1.40 o                         
  10   0   4         30.22         12.96         9.43 o                         
 -11   1   4          5.27          4.98         4.97 o                         
 -10   1   4          3.63         -1.05         3.64 o                         
  -9   1   4          3.99         -0.67         7.24 o                         
  -8   1   4          6.81         11.23         5.29 o                         
  -7   1   4         26.64         22.12         4.23 o                         
  -6   1   4         33.31         30.32         3.67 o                         
  -5   1   4        289.17        300.64        13.72 o                         
  -4   1   4        129.72        131.96         9.06 o                         
  -3   1   4         45.20         46.27         3.42 o                         
  -2   1   4        990.16        980.89        15.43 o                         
  -1   1   4       1207.83       1268.39        17.09 o                         
   0   1   4          3.01          2.06         0.46 o                         
   1   1   4         40.07         48.85         3.80 o                         
   2   1   4         35.77         37.99         5.28 o                         
   3   1   4        275.08        269.15        25.20 o                         
   4   1   4          4.74          5.38         3.12 o                         
   5   1   4         11.79          6.07         3.17 o                         
   6   1   4          0.29          0.55         2.19 o                         
   7   1   4         47.01         51.06         8.53 o                         
   8   1   4        105.53        124.45        22.06 o                         
   9   1   4         30.35         21.90         8.15 o                         
  10   1   4          0.16          4.99         6.51 o                         
  11   1   4         13.70          8.67        18.90 o                         
 -11   2   4          6.16         14.27         7.92 o                         
 -10   2   4          0.34          6.11         6.11 o                         
  -9   2   4         56.13         79.16        15.71 o                         
  -8   2   4         22.10         13.87         4.02 o                         
  -7   2   4        361.17        375.73        16.73 o                         
  -6   2   4         34.22         22.85         3.17 o                         
  -5   2   4         73.04         69.71         4.96 o                         
  -4   2   4        133.29        137.59         7.31 o                         
  -3   2   4        543.61        612.63        13.31 o                         
  -2   2   4        142.10        158.16         5.75 o                         
  -1   2   4        797.60        727.75        11.90 o                         
   0   2   4        189.65        153.84         6.13 o                         
   1   2   4       2325.14       2322.61        41.96 o                         
   2   2   4         30.72         26.87         3.17 o                         
   3   2   4        517.63        532.94        30.80 o                         
   4   2   4         15.21         13.78         4.33 o                         
   5   2   4         24.71         19.28         5.29 o                         
   6   2   4         56.90         65.31         5.57 o                         
   7   2   4         50.63         43.11         7.82 o                         
   8   2   4         12.84         11.43         5.25 o                         
   9   2   4          8.40         12.49        11.02 o                         
  10   2   4          8.59         16.55         9.63 o                         
 -11   3   4          4.82          2.14         4.49 o                         
 -10   3   4          1.20         13.21         9.05 o                         
  -9   3   4          3.26         -0.15         8.34 o                         
  -8   3   4          0.02         -2.22         2.27 o                         
  -7   3   4         16.89         20.59         3.87 o                         
  -6   3   4        263.85        278.21        11.09 o                         
  -5   3   4          0.68          1.82         0.78 o                         
  -4   3   4         53.91         46.39         3.30 o                         
  -3   3   4       1028.49       1137.60        27.78 o                         
  -2   3   4        505.71        496.90        11.14 o                         
  -1   3   4       1139.64       1106.87        15.68 o                         
   0   3   4          7.53          6.04         1.42 o                         
   1   3   4        329.04        324.62        11.06 o                         
   2   3   4        275.25        275.94         8.48 o                         
   3   3   4         55.35         46.85         4.76 o                         
   4   3   4         70.28         79.07         6.89 o                         
   5   3   4         12.72         14.14         4.21 o                         
   6   3   4          0.98          1.36         1.20 o                         
   7   3   4         52.07         51.67         8.51 o                         
   8   3   4        225.45        235.38        23.46 o                         
   9   3   4          0.13         11.24        10.82 o                         
  10   3   4          0.03          8.42         8.10 o                         
 -11   4   4         15.66         22.61        12.71 o                         
 -10   4   4          0.33         -3.22         3.72 o                         
  -9   4   4          3.33          7.98         5.86 o                         
  -8   4   4          0.92          1.50         1.44 o                         
  -7   4   4          5.71          2.67         1.97 o                         
  -6   4   4         18.64         22.31         3.26 o                         
  -5   4   4         66.33         66.99         4.48 o                         
  -4   4   4         22.83         25.32         2.16 o                         
  -3   4   4          3.97          4.42         1.07 o                         
  -2   4   4         32.40         36.64         2.70 o                         
  -1   4   4       1919.65       1898.65        25.43 o                         
   0   4   4         59.07         53.25         5.22 o                         
   1   4   4        112.74        109.08         5.87 o                         
   2   4   4         17.94         20.80         1.88 o                         
   3   4   4         16.07         11.59         2.06 o                         
   4   4   4         56.33         40.45         5.75 o                         
   5   4   4          2.10          2.18         2.47 o                         
   6   4   4         21.45         24.80         4.01 o                         
   7   4   4         13.53         15.36         4.88 o                         
   8   4   4         11.56          9.35         4.06 o                         
   9   4   4          0.04          7.16         8.94 o                         
  10   4   4          0.30         -0.82         4.69 o                         
 -11   5   4         21.45         18.80        12.94 o                         
 -10   5   4          7.03          3.85         8.10 o                         
  -9   5   4         53.52         25.43        18.22 o                         
  -8   5   4          9.74          5.93         1.94 o                         
  -7   5   4        103.33        128.92        14.39 o                         
  -6   5   4         28.49         29.34         3.71 o                         
  -5   5   4         39.85         37.16         3.75 o                         
  -4   5   4         58.69         60.91         4.40 o                         
  -3   5   4        223.89        253.55         8.00 o                         
  -2   5   4        704.85        776.57        13.70 o                         
  -1   5   4       1142.85       1156.74        20.32 o                         
   0   5   4         19.05         12.95         2.13 o                         
   1   5   4         18.49         10.18         1.82 o                         
   2   5   4        142.64        161.75         5.74 o                         
   3   5   4          0.05          2.16         1.37 o                         
   4   5   4         75.82         71.95         6.04 o                         
   5   5   4         60.42         60.32         3.75 o                         
   6   5   4        186.78        194.03         8.09 o                         
   7   5   4         13.25         12.70         6.11 o                         
   8   5   4         14.89          8.65         5.08 o                         
   9   5   4         11.47          9.53         5.29 o                         
  10   5   4          2.20         14.12        10.26 o                         
 -11   6   4          0.05          6.21        10.64 o                         
 -10   6   4          0.00         -3.26         6.99 o                         
  -9   6   4         17.00         21.33         7.15 o                         
  -8   6   4         81.31         68.53         8.99 o                         
  -7   6   4         14.23         15.41         3.65 o                         
  -6   6   4          3.45          6.47         1.88 o                         
  -5   6   4          7.39          2.48         1.77 o                         
  -4   6   4          6.35          5.46         1.33 o                         
  -3   6   4        151.52        148.11        10.62 o                         
  -2   6   4         18.23         16.30         2.90 o                         
  -1   6   4        388.48        398.82        11.30 o                         
   0   6   4        508.16        516.51        13.93 o                         
   1   6   4        481.97        485.98        14.23 o                         
   2   6   4        109.85        133.72        13.55 o                         
   3   6   4         55.42         49.35         5.52 o                         
   4   6   4          9.55          7.51         2.35 o                         
   5   6   4        527.11        563.17        18.78 o                         
   6   6   4          8.99         12.21         2.11 o                         
   7   6   4        265.25        313.14        18.18 o                         
   8   6   4          0.94          0.41         3.99 o                         
   9   6   4          0.32         -3.04         5.17 o                         
  10   6   4          0.06         -1.24         7.68 o                         
 -11   7   4          4.67         12.52        24.13 o                         
 -10   7   4          0.01          1.86         6.24 o                         
  -9   7   4          1.62         10.28         4.45 o                         
  -8   7   4         44.36         62.08        14.73 o                         
  -7   7   4          9.22          7.89         3.98 o                         
  -6   7   4         13.46         13.26         2.92 o                         
  -5   7   4         77.42         79.72         5.94 o                         
  -4   7   4         65.65         70.53         6.91 o                         
  -3   7   4          5.25          1.84         1.14 o                         
  -2   7   4        289.83        276.68         8.17 o                         
  -1   7   4        460.66        545.85        14.18 o                         
   0   7   4        236.71        230.57         9.01 o                         
   1   7   4        258.76        259.75         8.78 o                         
   2   7   4          2.95          4.97         1.27 o                         
   3   7   4          0.00          0.68         1.04 o                         
   4   7   4          1.62          1.28         1.14 o                         
   5   7   4         62.01         66.40         4.99 o                         
   6   7   4          0.40          2.97         2.88 o                         
   7   7   4          2.59          1.78         1.65 o                         
   8   7   4          1.27          6.75         4.75 o                         
   9   7   4          1.54          0.52         6.23 o                         
  10   7   4          2.02         13.23         8.06 o                         
 -11   8   4          4.02         -1.75         7.60 o                         
 -10   8   4          5.95          8.46        12.87 o                         
  -9   8   4          5.15          2.92         8.11 o                         
  -8   8   4        143.16        170.17        14.47 o                         
  -7   8   4          4.76          3.91         1.95 o                         
  -6   8   4          7.62          9.75         2.28 o                         
  -5   8   4          9.37          8.48         1.83 o                         
  -4   8   4         16.99         13.72         2.63 o                         
  -3   8   4         59.19         57.54         4.29 o                         
  -2   8   4         50.66         47.16         3.29 o                         
  -1   8   4        163.74        175.16         8.08 o                         
   0   8   4       2695.06       2702.84        31.12 o                         
   1   8   4       1688.95       1735.33        22.82 o                         
   2   8   4         17.12         17.57         2.22 o                         
   3   8   4        115.83        132.07         8.19 o                         
   4   8   4        439.46        464.10        20.70 o                         
   5   8   4        383.92        391.95        13.29 o                         
   6   8   4        630.69        691.10        18.28 o                         
   7   8   4        110.82        119.10        11.72 o                         
   8   8   4         13.51          4.11         1.87 o                         
   9   8   4          6.87         22.91        11.87 o                         
  10   8   4          0.30          1.94         8.86 o                         
 -11   9   4          5.40          4.38        13.80 o                         
 -10   9   4         10.74         21.50        11.61 o                         
  -9   9   4         23.07         32.74        13.95 o                         
  -8   9   4          0.27          2.82         5.48 o                         
  -7   9   4          7.16          4.89         2.25 o                         
  -6   9   4         97.04        111.38         9.17 o                         
  -5   9   4          6.29          7.65         2.83 o                         
  -4   9   4         72.84         73.16         6.08 o                         
  -3   9   4         41.62         35.06         3.16 o                         
  -2   9   4        123.92        128.85         6.39 o                         
  -1   9   4          7.96          3.09         1.15 o                         
   0   9   4        777.23        870.63        18.27 o                         
   1   9   4        248.11        244.23         8.51 o                         
   2   9   4          1.20          0.97         0.40 o                         
   3   9   4         22.33         18.31         2.69 o                         
   4   9   4        290.54        306.22        15.58 o                         
   5   9   4         30.94         29.19         6.29 o                         
   6   9   4          5.06          4.96         2.10 o                         
   7   9   4         15.75         17.07         4.30 o                         
   8   9   4          8.19          4.14         3.37 o                         
   9   9   4          4.23          2.76         6.94 o                         
  10   9   4          0.34          8.40         6.55 o                         
 -10  10   4          2.92         12.31         4.63 o                         
  -9  10   4          2.54          3.96        10.12 o                         
  -8  10   4          0.90          3.84         3.83 o                         
  -7  10   4         50.31         37.58         7.67 o                         
  -6  10   4         29.38         27.94         5.36 o                         
  -5  10   4          2.05          0.68         1.33 o                         
  -4  10   4          7.01         15.49         4.70 o                         
  -3  10   4        357.70        356.43        11.63 o                         
  -2  10   4        433.73        485.22        12.52 o                         
  -1  10   4         37.28         45.07         3.77 o                         
   0  10   4         10.44         11.06         1.87 o                         
   1  10   4        271.94        285.19        13.71 o                         
   2  10   4        104.65        111.39         8.91 o                         
   3  10   4        377.26        392.13        13.83 o                         
   4  10   4          8.95          8.16         3.82 o                         
   5  10   4        145.04        151.34        10.44 o                         
   6  10   4          2.39          1.03         1.90 o                         
   7  10   4         44.62         51.96        10.02 o                         
   8  10   4          1.30          2.86         4.08 o                         
   9  10   4          0.20          3.54         8.73 o                         
  10  10   4          0.62          1.67        13.37 o                         
 -10  11   4          1.15          8.93         9.89 o                         
  -9  11   4          6.74         15.79         9.14 o                         
  -8  11   4          3.14         -1.46         3.08 o                         
  -7  11   4          3.18         -0.15         2.16 o                         
  -6  11   4          2.58          6.16         2.16 o                         
  -5  11   4          4.88          2.23         1.71 o                         
  -4  11   4         34.43         26.59         5.47 o                         
  -3  11   4          0.35          0.22         0.46 o                         
  -2  11   4         36.98         42.45         3.40 o                         
  -1  11   4         48.04         43.74         4.11 o                         
   0  11   4        260.84        262.27        11.88 o                         
   1  11   4          1.41          1.73         1.21 o                         
   2  11   4        303.83        343.64        12.14 o                         
   3  11   4         47.52         56.63         5.37 o                         
   4  11   4         45.45         34.76         4.56 o                         
   5  11   4          2.51          1.83         1.66 o                         
   6  11   4         15.84         12.97         2.80 o                         
   7  11   4          0.01          4.18         1.71 o                         
   8  11   4          8.34         11.02         6.19 o                         
   9  11   4          5.04         18.21        11.73 o                         
  10  11   4         11.48         26.06        11.70 o                         
 -10  12   4          2.43         16.23        12.95 o                         
  -9  12   4          0.44         -4.05         7.33 o                         
  -8  12   4        105.58        114.82        16.27 o                         
  -7  12   4         44.61         60.64         9.81 o                         
  -6  12   4         64.34         71.88        13.94 o                         
  -5  12   4          1.49          0.69         2.49 o                         
  -4  12   4          1.41          0.29         1.17 o                         
  -3  12   4         44.45         38.60         7.28 o                         
  -2  12   4         32.79         29.97         2.80 o                         
  -1  12   4          1.51          0.02         1.16 o                         
   0  12   4        116.14        122.10         6.77 o                         
   1  12   4        126.50        141.25         8.00 o                         
   2  12   4        375.81        435.47        13.94 o                         
   3  12   4        124.82        135.44         9.41 o                         
   4  12   4         23.62         22.97         4.01 o                         
   5  12   4         10.36         10.19         2.91 o                         
   6  12   4          4.80          2.34         1.77 o                         
   7  12   4          0.81          5.76         4.52 o                         
   8  12   4          9.99         -0.16         3.31 o                         
   9  12   4          0.97          6.93         8.00 o                         
 -10  13   4          0.35          0.07         8.80 o                         
  -9  13   4          5.71         21.64        20.32 o                         
  -8  13   4         14.11         11.77         7.22 o                         
  -7  13   4         49.31         32.66         8.86 o                         
  -6  13   4          0.55          2.30         2.56 o                         
  -5  13   4          0.60         -0.71         0.76 o                         
  -4  13   4         10.65          5.22         5.62 o                         
  -3  13   4         47.13         50.48         5.35 o                         
  -2  13   4          1.08          3.07         1.16 o                         
  -1  13   4          0.66          1.27         0.89 o                         
   0  13   4          0.41          3.86         1.47 o                         
   1  13   4        381.39        415.12        13.42 o                         
   2  13   4         45.85         40.39         4.36 o                         
   3  13   4         12.60         10.43         2.53 o                         
   4  13   4         56.60         63.90         6.20 o                         
   5  13   4          6.25          7.39         2.69 o                         
   6  13   4          7.67          8.12         3.50 o                         
   7  13   4          2.47          1.65         2.54 o                         
   8  13   4          5.29         21.18         7.09 o                         
   9  13   4          0.28          3.21         6.94 o                         
  -9  14   4          0.87         22.63        13.59 o                         
  -8  14   4         95.80        122.21        17.85 o                         
  -7  14   4         38.84         30.19         8.05 o                         
  -6  14   4        186.40        228.07        19.96 o                         
  -5  14   4         43.77         40.31         7.86 o                         
  -4  14   4          6.39          5.32         1.76 o                         
  -3  14   4         10.58          4.58         2.09 o                         
  -2  14   4        104.21        101.37         7.11 o                         
  -1  14   4         11.65          3.52         2.22 o                         
   0  14   4        165.68        188.61        10.88 o                         
   1  14   4          3.29         -0.03         1.41 o                         
   2  14   4         13.70         16.22         3.39 o                         
   3  14   4          1.44          4.37         1.81 o                         
   4  14   4          3.02          1.47         1.79 o                         
   5  14   4         16.70         12.10         3.02 o                         
   6  14   4         27.89         27.96         5.83 o                         
   7  14   4          8.78          8.50         4.37 o                         
   8  14   4          5.79          1.99         3.00 o                         
   9  14   4          0.01          7.35         7.00 o                         
  -9  15   4          1.14         -6.36         7.04 o                         
  -8  15   4          0.22         -1.77         1.77 o                         
  -7  15   4          7.27         12.59         5.32 o                         
  -6  15   4          0.11         -0.32         4.03 o                         
  -5  15   4          0.99          0.75         5.36 o                         
  -4  15   4          2.35         -2.13         2.76 o                         
  -3  15   4         11.03          6.24         2.30 o                         
  -2  15   4         74.48         44.35         5.57 o                         
  -1  15   4         59.92         67.62         6.96 o                         
   0  15   4         74.80         73.90         6.38 o                         
   1  15   4         29.70         26.97         3.85 o                         
   2  15   4          1.18          0.17         1.71 o                         
   3  15   4         14.15         15.21         3.53 o                         
   4  15   4          0.54          1.51         1.04 o                         
   5  15   4          1.48          2.36         1.34 o                         
   6  15   4         41.16         48.85         8.44 o                         
   7  15   4          3.07          6.57         2.28 o                         
   8  15   4          4.79         18.86         7.93 o                         
   9  15   4          0.35         11.31        12.22 o                         
  -9  16   4          0.84          4.06         4.90 o                         
  -8  16   4          0.43          0.89         3.70 o                         
  -7  16   4         46.09         30.47        10.22 o                         
  -6  16   4          5.16          7.00         3.60 o                         
  -5  16   4         63.11         58.50        10.10 o                         
  -4  16   4          4.26          2.20         1.48 o                         
  -3  16   4         14.17         13.62         3.98 o                         
  -2  16   4        131.01        105.46         9.16 o                         
  -1  16   4          2.79          0.97         1.30 o                         
   0  16   4         27.87         26.34         4.04 o                         
   1  16   4          4.20          0.90         1.05 o                         
   2  16   4          3.75          4.65         1.91 o                         
   3  16   4          3.26          2.31         1.46 o                         
   4  16   4          3.77          2.94         1.95 o                         
   5  16   4          0.09          1.39         1.49 o                         
   6  16   4         18.64         17.10         3.71 o                         
   7  16   4          1.67          0.68         6.01 o                         
   8  16   4          3.58          2.22         5.68 o                         
  -9  17   4          1.84         -9.37         9.37 o                         
  -8  17   4          0.38          5.55         5.60 o                         
  -7  17   4          0.95          1.80         4.54 o                         
  -6  17   4         10.66         12.18         6.15 o                         
  -5  17   4          0.33          5.69         3.59 o                         
  -4  17   4         15.03          6.98         5.53 o                         
  -3  17   4        324.90        347.36        20.33 o                         
  -2  17   4         44.08         43.06         6.93 o                         
  -1  17   4        123.63        120.29         9.97 o                         
   0  17   4          4.79          4.17         1.48 o                         
   1  17   4          0.67          2.68         3.19 o                         
   2  17   4          0.44          2.26         1.18 o                         
   3  17   4         65.48         62.09         6.54 o                         
   4  17   4          4.56          1.89         1.40 o                         
   5  17   4          4.21          0.93         1.31 o                         
   6  17   4         20.16         24.58         6.74 o                         
   7  17   4         50.28         60.44        13.12 o                         
   8  17   4          2.85         10.45         8.92 o                         
  -8  18   4          9.21         17.91        13.27 o                         
  -7  18   4          0.09          3.29         3.87 o                         
  -6  18   4          8.33          4.94         3.36 o                         
  -5  18   4          0.14          2.75         4.56 o                         
  -4  18   4          2.21          3.97         1.53 o                         
  -3  18   4          0.51          5.70         3.66 o                         
  -2  18   4          5.03          4.00         2.50 o                         
  -1  18   4          0.02          0.64         0.94 o                         
   0  18   4         23.39         25.64         4.11 o                         
   1  18   4          3.64          4.29         1.78 o                         
   2  18   4          6.09          1.11         2.61 o                         
   3  18   4         10.13          5.28         4.00 o                         
   4  18   4         24.63         22.35         4.25 o                         
   5  18   4         10.94          9.68         2.93 o                         
   6  18   4          8.26          1.12         2.34 o                         
   7  18   4          5.91          4.44         4.33 o                         
   8  18   4         21.98          6.07         5.24 o                         
  -8  19   4          3.77          7.99         5.09 o                         
  -7  19   4          0.16         11.82         7.24 o                         
  -6  19   4          4.25          0.49         2.77 o                         
  -5  19   4          1.42          3.52         4.81 o                         
  -4  19   4          1.06          0.12         2.62 o                         
  -3  19   4         33.51         37.92         6.90 o                         
  -2  19   4        140.05        136.38        12.09 o                         
  -1  19   4          7.74          6.10         3.07 o                         
   0  19   4          8.01          6.69         2.33 o                         
   1  19   4          0.68         -0.35         1.07 o                         
   2  19   4         18.47          9.31         2.91 o                         
   3  19   4          0.78         -0.88         1.48 o                         
   4  19   4          4.51          4.25         2.54 o                         
   5  19   4          4.05          6.00         4.28 o                         
   6  19   4         14.27         14.11         5.70 o                         
   7  19   4          7.53         13.53         7.13 o                         
  -7  20   4         12.54          5.00         4.69 o                         
  -6  20   4          3.09          3.26         3.90 o                         
  -5  20   4          0.85          3.50         1.79 o                         
  -4  20   4          0.11          0.36         2.20 o                         
  -3  20   4         10.47          7.83         3.82 o                         
  -2  20   4          2.45          7.08         3.10 o                         
  -1  20   4          1.36          1.54         2.95 o                         
   0  20   4         11.09          7.98         2.92 o                         
   1  20   4          2.60          6.83         3.15 o                         
   2  20   4          1.02         -0.44         1.49 o                         
   3  20   4         23.53         12.88         3.23 o                         
   4  20   4          0.06          2.60         2.35 o                         
   5  20   4          1.78         -2.57         2.69 o                         
   6  20   4          1.06          0.68         3.58 o                         
   7  20   4         18.57         22.20        10.60 o                         
  -7  21   4          2.03          8.46         5.70 o                         
  -6  21   4          0.20          0.29         3.32 o                         
  -5  21   4          1.48          0.96         2.36 o                         
  -4  21   4          0.57          3.44         2.80 o                         
  -3  21   4          1.34          5.21         3.42 o                         
  -2  21   4          0.05          2.65         1.97 o                         
  -1  21   4          0.26          2.84         3.62 o                         
   0  21   4          0.44          2.59         2.14 o                         
   1  21   4          2.79          2.46         2.74 o                         
   2  21   4          4.24          2.56         2.03 o                         
   3  21   4          0.17          0.57         2.13 o                         
   4  21   4          2.62          1.35         1.33 o                         
   5  21   4          2.11         -1.73         1.78 o                         
   6  21   4          1.15         -2.13         3.83 o                         
  -6  22   4         13.55         17.91         6.33 o                         
  -5  22   4          6.39         10.13         4.70 o                         
  -4  22   4          1.27          0.89         2.42 o                         
  -3  22   4          0.00          0.55         3.42 o                         
  -2  22   4         29.70         37.15         7.76 o                         
  -1  22   4          0.10          1.46         1.86 o                         
   0  22   4         16.89         12.53         3.25 o                         
   1  22   4         13.40         10.35         2.73 o                         
   2  22   4          5.38          3.85         1.91 o                         
   3  22   4         15.08         12.32         3.70 o                         
   4  22   4          0.16          2.83         4.77 o                         
   5  22   4          0.32          5.23         3.32 o                         
   6  22   4         18.85         21.82         7.62 o                         
  -6  23   4          0.00          2.60         5.90 o                         
  -5  23   4          1.70         -2.01         3.82 o                         
  -4  23   4          0.53          1.32         3.78 o                         
  -3  23   4          2.11          3.75         2.74 o                         
  -2  23   4          0.00          3.81         3.06 o                         
  -1  23   4         15.61         15.76         3.86 o                         
   0  23   4          0.09          2.80         2.45 o                         
   1  23   4          7.78         11.12         4.03 o                         
   2  23   4          6.84          0.79         2.56 o                         
   3  23   4          1.04          2.66         2.94 o                         
   4  23   4          0.55          2.56         3.75 o                         
   5  23   4          4.64          2.60         2.74 o                         
  -5  24   4          1.64          5.96         4.59 o                         
  -4  24   4          0.82         -0.23         1.79 o                         
  -3  24   4          7.08         11.42         3.99 o                         
  -2  24   4          4.03          6.98         6.32 o                         
  -1  24   4          1.73          1.16         2.10 o                         
   0  24   4          7.00          4.61         2.78 o                         
   1  24   4          0.02         -2.32         2.52 o                         
   2  24   4          6.48          1.61         3.56 o                         
   3  24   4          0.59         -0.62         3.14 o                         
   4  24   4          0.58         -0.99         3.67 o                         
  -4  25   4          4.19         -3.46         3.46 o                         
  -3  25   4          0.38          6.10         3.40 o                         
  -2  25   4          0.55         -0.63         1.43 o                         
  -1  25   4          0.23          2.96         3.10 o                         
   0  25   4          2.05          3.32         3.14 o                         
   1  25   4          5.83         12.12         4.44 o                         
   2  25   4          1.22          5.28         3.28 o                         
   3  25   4          0.14          3.52         3.78 o                         
  -2  26   4          0.71          2.27         3.83 o                         
  -1  26   4          2.96         11.84         3.48 o                         
   0  26   4          0.02          3.29         4.30 o                         
   1  26   4          2.40          0.05         3.60 o                         
   2  26   4          0.88          2.31         3.51 o                         
 -11   0   5          0.02         17.96        15.99 o                         
  -9   0   5         61.71         55.93        19.95 o                         
  -7   0   5        882.58        981.85        45.23 o                         
  -5   0   5         34.23         28.98        11.40 o                         
  -3   0   5        472.85        524.10        17.80 o                         
  -1   0   5       2838.20       2756.52        56.24 o                         
   1   0   5        292.45        287.17        17.82 o                         
   3   0   5         90.88         98.40        19.78 o                         
   5   0   5        197.16        165.96        23.62 o                         
   7   0   5         14.60          8.83         6.28 o                         
   9   0   5          2.12          1.02         9.37 o                         
 -11   1   5          0.87          0.80         6.03 o                         
 -10   1   5          3.19          6.84         4.94 o                         
  -9   1   5          0.26          2.30         5.61 o                         
  -8   1   5         32.03         29.25         5.31 o                         
  -7   1   5         40.09         46.74         6.99 o                         
  -6   1   5          3.83          0.75         1.75 o                         
  -5   1   5          9.34         11.11         2.39 o                         
  -4   1   5         10.13         13.54         2.33 o                         
  -3   1   5         75.75         78.13         4.97 o                         
  -2   1   5         86.87        100.65         7.85 o                         
  -1   1   5          2.77          1.40         0.67 o                         
   0   1   5        533.64        527.59        14.04 o                         
   1   1   5          1.88         -0.23         1.11 o                         
   2   1   5        217.77        227.56        13.44 o                         
   3   1   5          1.46          0.55         1.97 o                         
   4   1   5         32.15         21.73         5.92 o                         
   5   1   5         11.86         11.54         4.36 o                         
   6   1   5          0.70          0.26         2.57 o                         
   7   1   5        149.67        166.99        17.23 o                         
   8   1   5         26.10         31.90        11.58 o                         
   9   1   5          0.13         -5.56         7.48 o                         
  10   1   5          0.50          1.70         8.38 o                         
 -11   2   5          0.28         -3.73         9.60 o                         
 -10   2   5          3.31         -4.26         4.97 o                         
  -9   2   5         18.05         38.31        12.49 o                         
  -8   2   5         42.35         31.46         6.67 o                         
  -7   2   5        320.78        329.21        17.66 o                         
  -6   2   5         61.25         41.98         5.44 o                         
  -5   2   5          2.20          2.55         1.37 o                         
  -4   2   5         22.15         20.80         3.02 o                         
  -3   2   5         13.22         16.58         2.42 o                         
  -2   2   5        626.47        680.29        15.60 o                         
  -1   2   5        397.18        407.21        12.90 o                         
   0   2   5          7.99          2.10         1.04 o                         
   1   2   5        290.00        323.17        12.04 o                         
   2   2   5        514.05        537.05        12.88 o                         
   3   2   5          1.98          1.72         1.17 o                         
   4   2   5        337.25        374.04        35.78 o                         
   5   2   5         14.95          8.37         3.23 o                         
   6   2   5         56.28         61.37        12.09 o                         
   7   2   5          1.27         12.99         5.93 o                         
   8   2   5         12.52          6.21         4.20 o                         
   9   2   5          8.25         20.80        12.26 o                         
  10   2   5          0.80         -1.95         5.73 o                         
 -11   3   5         23.13         39.64        21.80 o                         
 -10   3   5          1.31          5.91         7.00 o                         
  -9   3   5         33.53         24.65         8.36 o                         
  -8   3   5          5.11          4.10         3.16 o                         
  -7   3   5          5.23          3.63         1.72 o                         
  -6   3   5         28.00         34.01         4.44 o                         
  -5   3   5         30.36         27.70         2.97 o                         
  -4   3   5         12.87         10.10         1.98 o                         
  -3   3   5         26.97         27.91         3.01 o                         
  -2   3   5         91.58        100.60         5.39 o                         
  -1   3   5        824.73        840.24        16.06 o                         
   0   3   5         25.81         23.95         2.86 o                         
   1   3   5         64.53         56.47         6.08 o                         
   2   3   5         31.28         29.24         2.39 o                         
   3   3   5         10.71          7.29         1.62 o                         
   4   3   5         34.88         31.76         6.77 o                         
   5   3   5          7.85          5.18         2.71 o                         
   6   3   5        170.47        180.61        17.50 o                         
   7   3   5        306.04        360.89        25.44 o                         
   8   3   5          2.31          2.92         3.72 o                         
   9   3   5         30.61         49.74        17.96 o                         
  10   3   5          2.89         12.18         7.35 o                         
 -11   4   5          0.03         15.72         8.74 o                         
 -10   4   5          0.08         -1.44         3.77 o                         
  -9   4   5          0.56          8.11         4.88 o                         
  -8   4   5         14.01          8.76         4.81 o                         
  -7   4   5        114.35        120.73        10.05 o                         
  -6   4   5         40.91         55.87         4.60 o                         
  -5   4   5         17.64          7.70         2.75 o                         
  -4   4   5        128.61        146.75         7.41 o                         
  -3   4   5         87.50         91.90         5.33 o                         
  -2   4   5        227.73        232.57         8.97 o                         
  -1   4   5         70.27         75.89         5.03 o                         
   0   4   5        409.56        367.18        12.64 o                         
   1   4   5       1567.65       1569.49        27.01 o                         
   2   4   5        170.93        169.48         6.05 o                         
   3   4   5        116.70        118.66         7.91 o                         
   4   4   5         11.06          5.52         1.84 o                         
   5   4   5         12.21         13.19         5.54 o                         
   6   4   5          9.75          5.37         4.93 o                         
   7   4   5        134.58        103.16        15.47 o                         
   8   4   5         44.23         47.09        11.65 o                         
   9   4   5          4.46          3.85         8.18 o                         
  10   4   5          0.07          6.32         6.69 o                         
 -11   5   5          2.24         26.66        18.14 o                         
 -10   5   5         14.67         27.39        12.47 o                         
  -9   5   5          5.39          3.52         6.07 o                         
  -8   5   5          0.88          5.76         2.79 o                         
  -7   5   5         85.79        110.79        11.07 o                         
  -6   5   5         64.12         65.53         5.67 o                         
  -5   5   5         68.88         61.19         6.06 o                         
  -4   5   5          4.35          2.96         1.07 o                         
  -3   5   5         82.26         94.18         7.19 o                         
  -2   5   5        193.65        201.24         7.72 o                         
  -1   5   5        124.97        127.92         6.73 o                         
   0   5   5        125.94        128.60         7.49 o                         
   1   5   5         50.37         51.77         4.92 o                         
   2   5   5         22.30         23.39         3.04 o                         
   3   5   5        277.46        303.88        10.89 o                         
   4   5   5          2.42          3.62         1.76 o                         
   5   5   5         68.81         55.63        10.76 o                         
   6   5   5         13.46          9.22         4.79 o                         
   7   5   5         15.86         26.71         8.04 o                         
   8   5   5         19.36          7.92         5.25 o                         
   9   5   5          2.39          2.54         7.85 o                         
  10   5   5          0.11          8.07         7.65 o                         
 -11   6   5          0.08          0.43         1.04 o                         
 -10   6   5          2.84          1.10         4.97 o                         
  -9   6   5         13.42         11.75         4.85 o                         
  -8   6   5          1.14          5.38         3.21 o                         
  -7   6   5        106.55        100.28        12.68 o                         
  -6   6   5         24.68         31.90         5.17 o                         
  -5   6   5          0.73          0.81         0.83 o                         
  -4   6   5         88.72        108.99         7.37 o                         
  -3   6   5         92.49         91.71         5.59 o                         
  -2   6   5        252.36        239.23         8.93 o                         
  -1   6   5        172.07        170.74        10.01 o                         
   0   6   5        260.98        285.88        11.12 o                         
   1   6   5        282.44        301.55        11.75 o                         
   2   6   5         60.68         60.69         4.58 o                         
   3   6   5         96.89         91.87         6.44 o                         
   4   6   5         17.04         16.55         2.79 o                         
   5   6   5          0.01         -0.98         1.91 o                         
   6   6   5        258.88        260.79        17.06 o                         
   7   6   5          9.88         13.82         5.58 o                         
   8   6   5          8.28         14.01         6.99 o                         
   9   6   5          7.02         12.72        16.94 o                         
  10   6   5          5.19          7.09         9.04 o                         
 -10   7   5          0.63         14.61        12.10 o                         
  -9   7   5          0.52          7.98         7.02 o                         
  -8   7   5         27.21         21.62         4.97 o                         
  -7   7   5         45.17         48.07         7.87 o                         
  -6   7   5          7.52         12.09         3.76 o                         
  -5   7   5          3.29          1.13         1.69 o                         
  -4   7   5         40.92         32.46         3.96 o                         
  -3   7   5        439.65        485.89        21.33 o                         
  -2   7   5         10.96          9.50         2.25 o                         
  -1   7   5        160.03        171.10         8.09 o                         
   0   7   5        109.02        120.34         7.95 o                         
   1   7   5        138.70        147.53         8.18 o                         
   2   7   5         79.19         89.14         7.00 o                         
   3   7   5        318.32        340.31        13.10 o                         
   4   7   5         95.55         83.33         7.65 o                         
   5   7   5        339.78        337.53        13.51 o                         
   6   7   5         44.88         46.88         7.24 o                         
   7   7   5          1.76          0.85         2.49 o                         
   8   7   5          4.05         10.83         6.87 o                         
   9   7   5          0.01         -1.38         7.80 o                         
  10   7   5          0.00          5.81         7.34 o                         
 -10   8   5          0.45          8.30        16.51 o                         
  -9   8   5          7.98          5.39         8.10 o                         
  -8   8   5          8.35          6.12         4.50 o                         
  -7   8   5          7.93          5.20         2.08 o                         
  -6   8   5         15.02         23.02         4.61 o                         
  -5   8   5        128.67        134.70         9.83 o                         
  -4   8   5          0.01         -0.55         1.57 o                         
  -3   8   5          0.58         -0.17         0.38 o                         
  -2   8   5          1.00          0.29         0.91 o                         
  -1   8   5          2.92          5.21         1.44 o                         
   0   8   5        148.84        149.01        12.67 o                         
   1   8   5         45.77         49.93         4.33 o                         
   2   8   5         48.83         46.99         3.82 o                         
   3   8   5          8.47          5.96         1.99 o                         
   4   8   5          8.58          9.14         2.42 o                         
   5   8   5        224.60        238.57        12.32 o                         
   6   8   5         57.43         52.20         7.90 o                         
   7   8   5          5.00          3.44         2.90 o                         
   8   8   5          1.52          2.67         5.33 o                         
   9   8   5          0.64          0.87         9.62 o                         
  10   8   5          9.47         11.99         7.75 o                         
 -10   9   5          0.05          0.65         9.78 o                         
  -9   9   5          4.58         -1.39         5.03 o                         
  -8   9   5          4.67          8.16         5.10 o                         
  -7   9   5         39.68         48.01         6.97 o                         
  -6   9   5         28.32         26.01         5.13 o                         
  -5   9   5          0.02          0.54         1.50 o                         
  -4   9   5          1.12          1.10         1.28 o                         
  -3   9   5          0.52          2.26         1.06 o                         
  -2   9   5          2.84          1.27         0.87 o                         
  -1   9   5        196.70        221.11        11.26 o                         
   0   9   5         17.25         18.62         3.32 o                         
   1   9   5         46.03         39.42         4.80 o                         
   2   9   5          4.00          2.20         0.71 o                         
   3   9   5        214.28        222.53        15.43 o                         
   4   9   5        138.74        148.96        10.12 o                         
   5   9   5          0.07          1.87         1.03 o                         
   6   9   5          0.07          1.52         2.04 o                         
   7   9   5          0.32          0.24         2.23 o                         
   8   9   5          0.01          0.07         5.93 o                         
   9   9   5          3.95         -0.87         8.32 o                         
 -10  10   5          9.91         18.55         8.13 o                         
  -9  10   5          0.69         -1.88         6.89 o                         
  -8  10   5         39.30         42.38        12.13 o                         
  -7  10   5          1.13          1.45         1.83 o                         
  -6  10   5        220.84        248.92        15.54 o                         
  -5  10   5         44.70         52.96         6.10 o                         
  -4  10   5          4.36          4.57         1.63 o                         
  -3  10   5         32.83         39.87         4.33 o                         
  -2  10   5          0.84          1.09         0.60 o                         
  -1  10   5        175.38        161.30        12.85 o                         
   0  10   5        410.71        428.64        16.67 o                         
   1  10   5        164.26        186.95        11.13 o                         
   2  10   5         45.78         45.38         4.55 o                         
   3  10   5          0.45         -0.03         2.00 o                         
   4  10   5          0.14          1.53         1.13 o                         
   5  10   5         12.63          6.30         2.23 o                         
   6  10   5         42.47         47.82         7.66 o                         
   7  10   5          4.51         17.01         7.75 o                         
   8  10   5         10.69          6.10         6.90 o                         
   9  10   5          4.56          4.06        10.95 o                         
 -10  11   5          1.44         21.21        16.61 o                         
  -9  11   5          0.86          6.94         8.00 o                         
  -8  11   5         21.57         11.71         5.60 o                         
  -7  11   5         97.27         96.12        13.65 o                         
  -6  11   5          4.17          2.03         3.44 o                         
  -5  11   5        186.81        201.17        11.27 o                         
  -4  11   5        224.45        239.76        10.87 o                         
  -3  11   5         15.98         15.33         3.52 o                         
  -2  11   5          5.68          5.87         1.59 o                         
  -1  11   5          1.99          0.14         0.98 o                         
   0  11   5          0.72          2.09         1.28 o                         
   1  11   5        423.69        471.45        19.51 o                         
   2  11   5          6.06          5.06         2.25 o                         
   3  11   5        213.05        213.92        10.91 o                         
   4  11   5         16.81         12.17         3.46 o                         
   5  11   5          0.02          1.07         1.39 o                         
   6  11   5         23.77         29.19         6.71 o                         
   7  11   5          8.38         14.41         5.18 o                         
   8  11   5         32.16         27.21         9.29 o                         
   9  11   5          0.96         -8.73         8.73 o                         
 -10  12   5          1.35          8.08         9.27 o                         
  -9  12   5          7.51         -2.06        11.53 o                         
  -8  12   5          6.82          1.67         1.48 o                         
  -7  12   5         52.06         47.68         9.41 o                         
  -6  12   5          0.00         -1.27         1.82 o                         
  -5  12   5        213.09        223.81        19.41 o                         
  -4  12   5         23.38          9.12         4.12 o                         
  -3  12   5        168.36        136.79        13.09 o                         
  -2  12   5        317.13        356.12        10.74 o                         
  -1  12   5        196.15        201.84         9.22 o                         
   0  12   5        157.45        172.00         9.71 o                         
   1  12   5         30.46         46.88         7.06 o                         
   2  12   5         13.43         12.80         3.00 o                         
   3  12   5         36.12         29.58         5.40 o                         
   4  12   5          0.37          0.68         1.38 o                         
   5  12   5          0.23         -0.48         0.89 o                         
   6  12   5          5.65          2.10         1.22 o                         
   7  12   5          4.26          0.50         2.65 o                         
   8  12   5          3.11         10.44         7.41 o                         
   9  12   5          0.56         -2.81         2.82 o                         
  -9  13   5          6.90          2.08         5.81 o                         
  -8  13   5          1.73          0.75         4.90 o                         
  -7  13   5          2.92          9.87         4.56 o                         
  -6  13   5          6.21          1.90         3.79 o                         
  -5  13   5         20.70          3.08         3.43 o                         
  -4  13   5         25.52         11.29         5.17 o                         
  -3  13   5         51.13         54.37         8.43 o                         
  -2  13   5         38.19         39.70         3.74 o                         
  -1  13   5         50.21         52.70         5.19 o                         
   0  13   5          5.90          4.03         1.75 o                         
   1  13   5        138.98        166.80         9.23 o                         
   2  13   5         45.21         46.67         4.91 o                         
   3  13   5          3.05          1.80         1.25 o                         
   4  13   5         29.46         22.07         3.81 o                         
   5  13   5          0.04          0.02         1.31 o                         
   6  13   5         21.17         28.07         6.20 o                         
   7  13   5          4.77          4.45         3.53 o                         
   8  13   5         26.31         36.35        11.26 o                         
   9  13   5          3.12         -4.08         4.98 o                         
  -9  14   5          0.19         -2.12        11.05 o                         
  -8  14   5          0.01          3.33         4.66 o                         
  -7  14   5          1.77          2.48         3.80 o                         
  -6  14   5         57.46         65.55        11.06 o                         
  -5  14   5         39.37         37.69        10.06 o                         
  -4  14   5         50.37         65.92        22.13 o                         
  -3  14   5        249.70        250.57        18.35 o                         
  -2  14   5         52.70         51.36         5.39 o                         
  -1  14   5         59.62         62.56         6.04 o                         
   0  14   5          2.54          2.34         1.19 o                         
   1  14   5         41.83         53.37         5.14 o                         
   2  14   5         20.36         19.92         3.36 o                         
   3  14   5          0.59          0.49         1.06 o                         
   4  14   5         17.40         17.04         4.39 o                         
   5  14   5         31.72         30.51         4.78 o                         
   6  14   5          0.37          3.10         2.92 o                         
   7  14   5          3.61         10.60         4.03 o                         
   8  14   5          0.03          3.14         3.82 o                         
  -9  15   5          1.91          4.42        17.03 o                         
  -8  15   5          0.46         -1.31         7.91 o                         
  -7  15   5          6.68          5.43         4.87 o                         
  -6  15   5         23.93         16.32         7.86 o                         
  -5  15   5         35.75         52.62         9.56 o                         
  -4  15   5         20.17         18.34         6.05 o                         
  -3  15   5         84.85         83.54        10.82 o                         
  -2  15   5          1.40         -0.03         1.86 o                         
  -1  15   5        372.56        358.05        16.49 o                         
   0  15   5          2.82          4.75         2.54 o                         
   1  15   5          1.13          2.01         1.08 o                         
   2  15   5          0.12          2.34         1.21 o                         
   3  15   5         13.10          7.39         2.52 o                         
   4  15   5          0.98          0.44         1.46 o                         
   5  15   5          8.17          4.06         2.11 o                         
   6  15   5          5.56          8.07         2.96 o                         
   7  15   5          3.34          3.82         3.65 o                         
   8  15   5          0.14          2.86         6.01 o                         
  -9  16   5          1.06         14.67        10.46 o                         
  -8  16   5         11.25         15.59        17.54 o                         
  -7  16   5          0.01          3.25         3.06 o                         
  -6  16   5          6.09          4.43         4.16 o                         
  -5  16   5         10.09          8.51         4.27 o                         
  -4  16   5          0.35          4.53         4.44 o                         
  -3  16   5         10.35          5.53         3.42 o                         
  -2  16   5          0.02          0.95         1.72 o                         
  -1  16   5          2.93          3.31         2.97 o                         
   0  16   5         35.61         40.91         8.04 o                         
   1  16   5         12.67         10.19         2.38 o                         
   2  16   5          0.49          1.36         1.81 o                         
   3  16   5         13.16         15.26         2.91 o                         
   4  16   5         12.03         17.37         3.75 o                         
   5  16   5          3.15          1.31         1.74 o                         
   6  16   5          1.58          2.62         2.35 o                         
   7  16   5          2.54          1.25         2.73 o                         
   8  16   5         22.08         34.00        10.66 o                         
  -8  17   5          0.82          6.66         7.69 o                         
  -7  17   5          2.12          1.04         2.51 o                         
  -6  17   5         28.81         19.69         7.13 o                         
  -5  17   5          0.19          2.95         3.65 o                         
  -4  17   5          5.91         10.49         4.75 o                         
  -3  17   5         43.07         37.80         6.56 o                         
  -2  17   5         71.25         81.75        11.58 o                         
  -1  17   5         38.29         38.79         5.49 o                         
   0  17   5          0.07          2.21         2.46 o                         
   1  17   5         25.01         27.37         5.81 o                         
   2  17   5         38.99         30.05         4.59 o                         
   3  17   5         17.29         20.78         4.02 o                         
   4  17   5         29.66         28.12         5.72 o                         
   5  17   5          3.32          4.37         2.25 o                         
   6  17   5         12.36         17.25         8.13 o                         
   7  17   5          2.00          2.11         5.49 o                         
  -8  18   5          3.65          9.84         8.24 o                         
  -7  18   5          3.80          2.57         4.76 o                         
  -6  18   5          3.25          3.17         4.99 o                         
  -5  18   5          2.03          3.46         3.33 o                         
  -4  18   5          1.86          4.32         4.46 o                         
  -3  18   5          8.94         12.31         4.56 o                         
  -2  18   5          0.75          9.91         4.01 o                         
  -1  18   5          7.81          9.47         3.10 o                         
   0  18   5          0.89         -0.18         2.20 o                         
   1  18   5          2.87          1.07         2.44 o                         
   2  18   5         13.15         15.46         3.10 o                         
   3  18   5         14.32          8.67         2.76 o                         
   4  18   5          8.06          3.45         2.97 o                         
   5  18   5          1.21          4.17         1.88 o                         
   6  18   5          1.29          3.56         3.44 o                         
   7  18   5         31.82         33.59        12.92 o                         
  -7  19   5          0.59          1.62         5.80 o                         
  -6  19   5          0.00         -1.11         4.66 o                         
  -5  19   5         13.02          4.39         4.65 o                         
  -4  19   5         11.08         10.52         4.71 o                         
  -3  19   5          1.66          4.54         4.71 o                         
  -2  19   5         14.22         19.46         3.58 o                         
  -1  19   5         16.26         16.57         3.73 o                         
   0  19   5          4.77          6.01         2.24 o                         
   1  19   5         18.74         23.76         4.20 o                         
   2  19   5          5.67          3.61         3.23 o                         
   3  19   5          9.10          3.71         3.20 o                         
   4  19   5          1.24         -0.08         1.31 o                         
   5  19   5          0.33         -0.03         1.91 o                         
   6  19   5          9.20          5.46         5.60 o                         
   7  19   5         10.31         12.85         7.32 o                         
  -7  20   5          1.27          9.24         5.03 o                         
  -6  20   5         11.87         -0.98         3.84 o                         
  -5  20   5         16.00         12.05         5.90 o                         
  -4  20   5          0.24         -1.39         1.81 o                         
  -3  20   5          1.51         -0.70         3.83 o                         
  -2  20   5          0.81          0.93         1.12 o                         
  -1  20   5         25.39         20.33         4.41 o                         
   0  20   5          0.22         -0.36         2.24 o                         
   1  20   5         28.77         28.63         4.63 o                         
   2  20   5          1.78          0.02         3.26 o                         
   3  20   5          0.19         -0.54         1.97 o                         
   4  20   5          0.03         -1.91         2.55 o                         
   5  20   5          2.63         -1.05         2.37 o                         
   6  20   5         12.57         20.66         7.80 o                         
  -6  21   5          2.06         -0.48         3.24 o                         
  -5  21   5          0.33         -1.79         2.33 o                         
  -4  21   5          0.12         -0.81         3.14 o                         
  -3  21   5         29.82         40.77         7.95 o                         
  -2  21   5          6.07          7.16         2.49 o                         
  -1  21   5         11.17         12.83         3.68 o                         
   0  21   5          0.58          3.82         3.04 o                         
   1  21   5          0.26          2.32         3.51 o                         
   2  21   5         10.85         17.33         5.26 o                         
   3  21   5          2.29          4.50         2.39 o                         
   4  21   5          2.18          1.79         4.82 o                         
   5  21   5          0.24          2.87         4.35 o                         
  -6  22   5          2.04         -0.06         1.30 o                         
  -5  22   5          0.04          0.22         4.25 o                         
  -4  22   5          0.20          3.69         3.97 o                         
  -3  22   5          0.07          2.47         3.34 o                         
  -2  22   5          0.03          3.63         2.68 o                         
  -1  22   5         11.78          7.35         3.23 o                         
   0  22   5          4.59          9.09         3.00 o                         
   1  22   5          0.37          2.09         2.04 o                         
   2  22   5          4.06          8.42         3.37 o                         
   3  22   5          1.75         -1.20         2.14 o                         
   4  22   5          0.63          3.00         3.03 o                         
   5  22   5          0.51          1.98         3.43 o                         
  -5  23   5          2.11          4.47         2.37 o                         
  -4  23   5          2.25          2.94         4.23 o                         
  -3  23   5          0.67          2.54         1.96 o                         
  -2  23   5          1.64          7.07         4.00 o                         
  -1  23   5          0.77          2.22         1.72 o                         
   0  23   5          2.38          3.25         2.20 o                         
   1  23   5          3.50          3.71         2.71 o                         
   2  23   5          0.29          1.18         6.01 o                         
   3  23   5          0.64          0.80         2.64 o                         
   4  23   5          0.15          0.46         2.68 o                         
  -4  24   5          0.08          7.93         3.34 o                         
  -3  24   5          0.01          0.53         3.79 o                         
  -2  24   5          2.92          4.37         3.53 o                         
  -1  24   5          2.01          6.73         3.69 o                         
   0  24   5          0.00          1.29         1.68 o                         
   1  24   5          1.09          1.20         3.33 o                         
   2  24   5          0.31          4.50         2.90 o                         
   3  24   5          0.19          3.38         4.38 o                         
  -3  25   5          5.44          9.77         4.67 o                         
  -2  25   5          2.75          3.94         2.34 o                         
  -1  25   5          7.54          6.76         3.17 o                         
   0  25   5          0.38          2.28         3.20 o                         
   1  25   5          0.15          0.67         1.47 o                         
   2  25   5          3.91          1.40         2.76 o                         
 -10   0   6          8.07         14.36        12.10 o                         
  -8   0   6         16.72         12.59         5.16 o                         
  -6   0   6         56.69         52.01         7.56 o                         
  -4   0   6          1.78          2.35         2.36 o                         
  -2   0   6          0.21          3.33         2.24 o                         
   0   0   6        100.04        104.90        11.43 o                         
   2   0   6        371.87        430.95        26.08 o                         
   4   0   6         22.87         17.13         9.27 o                         
   6   0   6          0.00         11.81         8.70 o                         
   8   0   6         22.67         45.53        23.33 o                         
 -10   1   6          0.16         -1.26         2.53 o                         
  -9   1   6          0.02          2.72         2.30 o                         
  -8   1   6         27.87         26.32         5.29 o                         
  -7   1   6         38.46         44.16         5.72 o                         
  -6   1   6          3.07          0.90         0.92 o                         
  -5   1   6         32.18         32.42         3.82 o                         
  -4   1   6         91.30        101.50         6.42 o                         
  -3   1   6         63.02         61.14         4.95 o                         
  -2   1   6        100.01        109.35         8.05 o                         
  -1   1   6          5.29          3.01         1.65 o                         
   0   1   6        447.87        429.18        14.69 o                         
   1   1   6        152.31        160.34        10.46 o                         
   2   1   6        228.80        227.60        10.42 o                         
   3   1   6         81.20         92.47        12.76 o                         
   4   1   6         67.61         36.59         8.72 o                         
   5   1   6          7.95         12.53         5.29 o                         
   6   1   6         11.60          1.19         5.36 o                         
   7   1   6        128.52        131.11        16.46 o                         
   8   1   6          6.51          1.42        12.18 o                         
   9   1   6          4.93          1.91         4.09 o                         
 -10   2   6          9.85         18.81        14.05 o                         
  -9   2   6          8.30          6.91         8.08 o                         
  -8   2   6         16.55         16.66         5.89 o                         
  -7   2   6         90.75         95.91         8.02 o                         
  -6   2   6         88.37         94.49         7.75 o                         
  -5   2   6         10.13          7.00         1.95 o                         
  -4   2   6         41.79         38.08         4.03 o                         
  -3   2   6          0.02         -0.09         0.99 o                         
  -2   2   6         98.44         84.08         6.12 o                         
  -1   2   6        326.16        323.36        13.06 o                         
   0   2   6        149.95        158.22         8.29 o                         
   1   2   6        167.80        181.36        11.30 o                         
   2   2   6         23.70         15.64         3.97 o                         
   3   2   6          9.80          9.56         3.80 o                         
   4   2   6         48.56         53.60        10.14 o                         
   5   2   6         17.35          2.50         2.52 o                         
   6   2   6          1.80          5.86         5.68 o                         
   7   2   6         49.31         43.51        11.29 o                         
   8   2   6          4.39         10.69         8.94 o                         
   9   2   6          0.46          4.06         3.36 o                         
 -10   3   6          0.01          9.70         9.41 o                         
  -9   3   6         19.93         15.20         7.53 o                         
  -8   3   6          1.64          5.76         4.05 o                         
  -7   3   6          2.36          1.74         1.61 o                         
  -6   3   6         41.74         48.54         6.38 o                         
  -5   3   6         47.19         53.29         5.20 o                         
  -4   3   6         98.37        102.48         8.95 o                         
  -3   3   6          3.09          5.61         1.64 o                         
  -2   3   6        590.85        629.83        22.91 o                         
  -1   3   6         55.95         59.41         5.43 o                         
   0   3   6         16.30         16.58         2.69 o                         
   1   3   6        120.89        129.28         7.78 o                         
   2   3   6        190.92        205.42        11.61 o                         
   3   3   6        133.62        108.14         8.72 o                         
   4   3   6         23.94         33.01         7.35 o                         
   5   3   6          4.71          5.31         2.31 o                         
   6   3   6         53.16         61.66        11.84 o                         
   7   3   6         13.56         14.26         5.61 o                         
   8   3   6         35.64         30.17        12.65 o                         
   9   3   6          0.82          2.32         5.80 o                         
 -10   4   6          0.00         26.83        20.14 o                         
  -9   4   6          0.49          1.50         3.15 o                         
  -8   4   6          0.56          4.68         2.89 o                         
  -7   4   6        240.52        302.79        18.25 o                         
  -6   4   6         36.19         39.66         4.79 o                         
  -5   4   6         23.78         26.44         3.56 o                         
  -4   4   6         51.07         50.53         4.46 o                         
  -3   4   6        142.74        170.70         8.28 o                         
  -2   4   6          1.94          3.54         1.32 o                         
  -1   4   6         76.91         84.66         6.62 o                         
   0   4   6        225.10        203.81        10.97 o                         
   1   4   6          0.00          0.69         1.17 o                         
   2   4   6          4.41          3.15         1.13 o                         
   3   4   6          1.92          0.85         0.66 o                         
   4   4   6         70.41         61.89        10.37 o                         
   5   4   6          4.34          3.56         4.55 o                         
   6   4   6         96.08        119.55        15.03 o                         
   7   4   6          4.23          2.13         2.29 o                         
   8   4   6          0.01         14.69         9.51 o                         
   9   4   6         16.18         18.00        10.47 o                         
 -10   5   6          2.56          6.13         5.81 o                         
  -9   5   6          6.09          4.82         5.21 o                         
  -8   5   6          9.56         15.05         4.04 o                         
  -7   5   6         95.70         80.00         9.23 o                         
  -6   5   6         26.51         20.90         4.18 o                         
  -5   5   6        112.93        116.14         9.91 o                         
  -4   5   6        294.22        311.41        11.07 o                         
  -3   5   6          3.04          3.21         1.12 o                         
  -2   5   6          7.21          8.21         1.66 o                         
  -1   5   6          0.28          0.32         1.15 o                         
   0   5   6         29.90         24.74         4.26 o                         
   1   5   6         21.55         17.81         3.44 o                         
   2   5   6        287.67        312.47         9.92 o                         
   3   5   6         60.27         51.51         4.38 o                         
   4   5   6          3.54         -0.62         2.63 o                         
   5   5   6         35.39         32.93         7.73 o                         
   6   5   6         11.30         12.93         5.96 o                         
   7   5   6         16.62         25.04         7.89 o                         
   8   5   6          3.56         -4.64         4.64 o                         
   9   5   6          0.10         -0.95         4.21 o                         
 -10   6   6         16.31         26.93        13.71 o                         
  -9   6   6          1.21         -2.78         7.80 o                         
  -8   6   6          2.69         -0.25         2.02 o                         
  -7   6   6         13.40         19.47         6.67 o                         
  -6   6   6        156.18        182.98        13.40 o                         
  -5   6   6         10.15          9.54         3.23 o                         
  -4   6   6         49.16         42.63         5.73 o                         
  -3   6   6         18.30         17.05         5.14 o                         
  -2   6   6         76.49         70.81         5.08 o                         
  -1   6   6          1.18          2.20         1.54 o                         
   0   6   6        132.27        143.00        10.67 o                         
   1   6   6         28.15         20.30         3.33 o                         
   2   6   6         24.96         22.20         2.49 o                         
   3   6   6        153.49        138.63         7.80 o                         
   4   6   6          0.80          2.25         1.76 o                         
   5   6   6         10.15          6.78         2.04 o                         
   6   6   6          2.05         -0.11         3.53 o                         
   7   6   6          3.43          9.38         4.64 o                         
   8   6   6          1.24          2.67         2.07 o                         
   9   6   6          2.52         14.13         8.48 o                         
 -10   7   6          2.58          1.09         9.15 o                         
  -9   7   6         19.77         24.25        10.47 o                         
  -8   7   6         32.36         12.65         6.02 o                         
  -7   7   6          0.70          1.61         2.93 o                         
  -6   7   6        353.74        370.72        18.72 o                         
  -5   7   6         78.41         83.03         8.20 o                         
  -4   7   6         25.38         32.05         3.96 o                         
  -3   7   6          4.20          3.23         1.29 o                         
  -2   7   6        114.57        108.60         6.80 o                         
  -1   7   6        105.33        100.67         6.74 o                         
   0   7   6          0.17          0.70         2.14 o                         
   1   7   6         31.18         31.08         4.24 o                         
   2   7   6        108.32        115.52         5.92 o                         
   3   7   6         12.20          8.36         2.24 o                         
   4   7   6        378.12        417.54        19.51 o                         
   5   7   6         34.90         57.43         7.61 o                         
   6   7   6         25.66         22.35         6.60 o                         
   7   7   6         25.11         24.65         7.66 o                         
   8   7   6          0.07          4.92         5.82 o                         
   9   7   6          6.30          1.18         5.88 o                         
 -10   8   6          0.04         12.13        12.57 o                         
  -9   8   6          2.69          5.58        11.43 o                         
  -8   8   6          3.27         11.80         5.68 o                         
  -7   8   6          6.35          4.75         2.53 o                         
  -6   8   6          0.45          0.53         1.67 o                         
  -5   8   6          0.62         -1.40         1.68 o                         
  -4   8   6         39.05         33.39         8.26 o                         
  -3   8   6         39.53         43.84         4.02 o                         
  -2   8   6        219.03        223.75         9.17 o                         
  -1   8   6        183.95        205.72         9.74 o                         
   0   8   6        159.11        169.05        11.28 o                         
   1   8   6         20.97         15.95         3.26 o                         
   2   8   6        158.12        171.81         7.46 o                         
   3   8   6        145.67        134.22         8.16 o                         
   4   8   6          0.03         -0.13         1.73 o                         
   5   8   6         21.68         23.68         5.30 o                         
   6   8   6         28.81         20.92         6.34 o                         
   7   8   6          4.38         11.64         6.85 o                         
   8   8   6          1.39          2.65         4.48 o                         
   9   8   6          9.69          5.95         9.75 o                         
 -10   9   6          0.08         -2.81         2.87 o                         
  -9   9   6          2.15         13.79         9.33 o                         
  -8   9   6          0.00          2.60         3.02 o                         
  -7   9   6         30.80         22.96         6.92 o                         
  -6   9   6          1.18          0.57         1.83 o                         
  -5   9   6        174.05        172.92        11.34 o                         
  -4   9   6        228.88        250.09        11.66 o                         
  -3   9   6         67.50         77.62         5.32 o                         
  -2   9   6          0.36          1.63         1.54 o                         
  -1   9   6        107.52        128.58         8.40 o                         
   0   9   6          7.99         13.61         3.50 o                         
   1   9   6          0.89         -0.42         1.37 o                         
   2   9   6         33.35         33.11         4.05 o                         
   3   9   6        103.36        106.36         7.59 o                         
   4   9   6         28.35         22.35         6.05 o                         
   5   9   6         13.15          8.31         3.17 o                         
   6   9   6         16.71         19.88         5.54 o                         
   7   9   6          1.77          1.53         3.47 o                         
   8   9   6         27.43         28.82        11.73 o                         
   9   9   6          7.50         21.07        10.25 o                         
 -10  10   6          1.82         13.23         9.84 o                         
  -9  10   6          3.01          0.17         8.68 o                         
  -8  10   6          1.90          1.23         3.85 o                         
  -7  10   6          4.17          8.04         4.29 o                         
  -6  10   6          7.09          3.11         2.70 o                         
  -5  10   6         38.41         33.66         4.97 o                         
  -4  10   6          2.11          4.40         2.61 o                         
  -3  10   6        247.36        252.43         8.79 o                         
  -2  10   6         84.33        100.88         6.15 o                         
  -1  10   6        662.33        655.73        17.79 o                         
   0  10   6        602.99        701.28        33.23 o                         
   1  10   6         73.22         81.97         8.06 o                         
   2  10   6         12.65         11.24         2.61 o                         
   3  10   6         71.92         67.95         6.18 o                         
   4  10   6          5.19          2.42         2.60 o                         
   5  10   6          1.71          2.88         1.98 o                         
   6  10   6          1.58          0.11         2.39 o                         
   7  10   6          8.32          6.77         5.10 o                         
   8  10   6          5.65          6.94         4.88 o                         
   9  10   6          2.75          2.94         8.37 o                         
  -9  11   6          0.66          1.43         6.90 o                         
  -8  11   6          0.28          2.58         4.80 o                         
  -7  11   6          2.77          5.26         4.20 o                         
  -6  11   6          3.30          4.47         3.73 o                         
  -5  11   6          0.08          2.26         1.90 o                         
  -4  11   6        220.61        263.56        11.65 o                         
  -3  11   6         45.07         42.49         3.71 o                         
  -2  11   6          0.00          2.31         0.92 o                         
  -1  11   6        331.38        357.47        19.68 o                         
   0  11   6         49.51         52.17         8.05 o                         
   1  11   6          1.18         -0.70         1.15 o                         
   2  11   6          2.19          5.78         1.36 o                         
   3  11   6         23.84         20.04         3.22 o                         
   4  11   6          4.09          4.40         1.84 o                         
   5  11   6          7.82          8.76         3.23 o                         
   6  11   6         11.82         13.78         6.83 o                         
   7  11   6          3.84          4.70         8.54 o                         
   8  11   6         19.76         27.98         9.22 o                         
  -9  12   6          0.98         12.84         9.78 o                         
  -8  12   6          7.77          6.79         6.46 o                         
  -7  12   6          0.13          4.84         2.75 o                         
  -6  12   6          3.69          0.81         2.62 o                         
  -5  12   6          1.46          0.81         2.62 o                         
  -4  12   6         34.86         36.48         4.91 o                         
  -3  12   6         24.06         14.26         2.11 o                         
  -2  12   6        867.81        947.59        33.40 o                         
  -1  12   6        465.88        581.79        21.50 o                         
   0  12   6        291.56        315.27        16.25 o                         
   1  12   6        241.62        267.01        12.85 o                         
   2  12   6         19.58         22.27         3.55 o                         
   3  12   6         20.06         15.66         4.71 o                         
   4  12   6          2.66          2.94         2.11 o                         
   5  12   6         32.36         23.59         8.16 o                         
   6  12   6          1.02          2.12         3.05 o                         
   7  12   6          2.21          3.18         2.89 o                         
   8  12   6          0.12          5.36         6.58 o                         
  -9  13   6          6.15          5.90         6.43 o                         
  -8  13   6          2.70         -1.78         2.47 o                         
  -7  13   6         11.51         14.09         6.71 o                         
  -6  13   6          9.31         13.51         6.41 o                         
  -5  13   6          5.94          1.23         3.29 o                         
  -4  13   6          1.91         10.03         4.30 o                         
  -3  13   6         15.03         16.11         2.68 o                         
  -2  13   6          4.69          3.22         1.80 o                         
  -1  13   6        139.73        167.59        10.85 o                         
   0  13   6        145.11        184.93        12.51 o                         
   1  13   6          3.65          9.13         3.78 o                         
   2  13   6          0.08          0.48         1.27 o                         
   3  13   6         34.50         32.64         4.69 o                         
   4  13   6          6.80          4.53         2.23 o                         
   5  13   6         10.21         11.69         6.00 o                         
   6  13   6          0.00          1.37         4.21 o                         
   7  13   6          3.60          9.83         3.88 o                         
   8  13   6          0.25          0.27         3.11 o                         
  -9  14   6          2.87         -1.23         6.66 o                         
  -8  14   6          8.73         20.59         7.97 o                         
  -7  14   6          0.02          4.43         3.50 o                         
  -6  14   6          0.46         -1.56         2.04 o                         
  -5  14   6          0.24          4.75         2.51 o                         
  -4  14   6          8.56          2.74         2.71 o                         
  -3  14   6         12.19         14.42         4.90 o                         
  -2  14   6         20.98         15.99         4.19 o                         
  -1  14   6          1.72          0.12         1.57 o                         
   0  14   6        151.93        180.46        10.65 o                         
   1  14   6          0.04          1.02         1.65 o                         
   2  14   6          0.04          1.91         2.37 o                         
   3  14   6          2.06          4.46         2.12 o                         
   4  14   6          0.23          0.47         1.36 o                         
   5  14   6          9.97         15.24         4.08 o                         
   6  14   6          0.73         14.60         5.61 o                         
   7  14   6          3.14          6.14         4.59 o                         
   8  14   6          8.59         11.90         5.58 o                         
  -8  15   6          0.41         -0.74         5.08 o                         
  -7  15   6         13.64         15.00         5.61 o                         
  -6  15   6          0.94          2.57         5.00 o                         
  -5  15   6          0.41          2.64         2.09 o                         
  -4  15   6         20.55         17.12         7.40 o                         
  -3  15   6         11.28         17.51         4.20 o                         
  -2  15   6          2.44          4.10         1.45 o                         
  -1  15   6          3.49          6.08         3.13 o                         
   0  15   6         10.55          9.58         3.21 o                         
   1  15   6         20.88         13.52         4.82 o                         
   2  15   6         23.35          9.76         4.02 o                         
   3  15   6          3.81          2.99         1.47 o                         
   4  15   6          2.54          1.87         2.25 o                         
   5  15   6          6.04          5.25         4.21 o                         
   6  15   6         10.06         13.34         4.77 o                         
   7  15   6          1.00          2.06         6.58 o                         
  -8  16   6          2.04          7.76         6.18 o                         
  -7  16   6          0.77          1.27         4.18 o                         
  -6  16   6          0.00          1.97         6.79 o                         
  -5  16   6          3.11          5.67         4.16 o                         
  -4  16   6          0.71         13.22         5.19 o                         
  -3  16   6         21.63         34.75         6.45 o                         
  -2  16   6          0.31          0.12         1.37 o                         
  -1  16   6          0.99          3.69         2.60 o                         
   0  16   6          5.15          4.41         2.05 o                         
   1  16   6         13.46         10.73         2.99 o                         
   2  16   6          1.83          0.77         1.64 o                         
   3  16   6          8.04          3.57         2.10 o                         
   4  16   6         12.30         12.42         2.87 o                         
   5  16   6          8.04          5.09         1.33 o                         
   6  16   6          3.01          5.40         3.69 o                         
   7  16   6         10.99          0.06         5.40 o                         
  -8  17   6          0.44          4.02         5.23 o                         
  -7  17   6          5.05         16.67         8.31 o                         
  -6  17   6          2.89          6.65         6.49 o                         
  -5  17   6         10.82          4.37         3.00 o                         
  -4  17   6          0.52          2.38         2.44 o                         
  -3  17   6          5.87          3.25         4.00 o                         
  -2  17   6          1.01          3.71         1.90 o                         
  -1  17   6          6.98         11.36         2.80 o                         
   0  17   6          1.52          1.66         1.62 o                         
   1  17   6          0.85         -0.52         2.00 o                         
   2  17   6          7.53         10.36         3.28 o                         
   3  17   6          6.01          4.86         2.36 o                         
   4  17   6          4.84         10.96         3.24 o                         
   5  17   6          4.00          5.60         3.08 o                         
   6  17   6         14.18         19.75         5.10 o                         
   7  17   6          0.12         -0.14         6.78 o                         
  -7  18   6          2.69          5.45         2.81 o                         
  -6  18   6         12.36         23.62         7.62 o                         
  -5  18   6          1.80          5.40         4.15 o                         
  -4  18   6          1.81          2.95         3.86 o                         
  -3  18   6          1.96          3.21         1.93 o                         
  -2  18   6          0.75          3.75         2.67 o                         
  -1  18   6          0.49          1.48         2.14 o                         
   0  18   6          7.99          9.33         3.43 o                         
   1  18   6         10.01          7.78         4.11 o                         
   2  18   6          6.79          5.78         2.64 o                         
   3  18   6          1.22          1.97         1.54 o                         
   4  18   6          0.11          0.80         2.34 o                         
   5  18   6          0.01          0.67         2.26 o                         
   6  18   6         49.29         69.21        11.50 o                         
  -7  19   6          0.87         -0.83         4.72 o                         
  -6  19   6          7.02         13.59         5.89 o                         
  -5  19   6          0.50          9.33         4.81 o                         
  -4  19   6          0.47         -1.08         2.96 o                         
  -3  19   6         17.43         19.53         5.14 o                         
  -2  19   6          3.69          5.26         4.69 o                         
  -1  19   6          9.92          4.22         2.93 o                         
   0  19   6          0.82          3.33         1.85 o                         
   1  19   6          3.92          0.64         1.81 o                         
   2  19   6          0.33          2.21         1.79 o                         
   3  19   6          1.58          1.23         1.01 o                         
   4  19   6          1.26         -1.00         1.00 o                         
   5  19   6          1.12          8.34         4.00 o                         
   6  19   6          4.05          9.58         9.51 o                         
  -6  20   6          0.06         -3.44         3.83 o                         
  -5  20   6          4.85          3.08         2.93 o                         
  -4  20   6          0.57          1.14         3.05 o                         
  -3  20   6          0.21          2.45         2.75 o                         
  -2  20   6          0.09          1.86         2.75 o                         
  -1  20   6          2.32          1.20         2.16 o                         
   0  20   6          0.01          2.23         4.77 o                         
   1  20   6          0.02          1.94         1.98 o                         
   2  20   6          2.22          4.22         2.63 o                         
   3  20   6          1.26          5.53         2.27 o                         
   4  20   6          3.30         10.91         3.40 o                         
   5  20   6          4.91          9.30         4.43 o                         
  -5  21   6          0.01         -3.31         3.31 o                         
  -4  21   6          1.52          4.15         4.81 o                         
  -3  21   6          5.38          4.51         2.44 o                         
  -2  21   6          3.32          0.52         1.97 o                         
  -1  21   6          2.20          0.88         1.60 o                         
   0  21   6          1.06         -1.82         1.82 o                         
   1  21   6          6.53          7.22         4.43 o                         
   2  21   6          0.03         -0.74         1.65 o                         
   3  21   6          0.21         -0.89         1.91 o                         
   4  21   6          2.46          2.84         2.40 o                         
   5  21   6          4.19         -0.28         3.78 o                         
  -5  22   6          0.00         10.80         5.06 o                         
  -4  22   6          0.00          2.90         2.69 o                         
  -3  22   6          0.25          0.45         2.66 o                         
  -2  22   6          3.71          1.62         2.83 o                         
  -1  22   6          0.14          1.84         2.92 o                         
   0  22   6          1.00          2.41         2.22 o                         
   1  22   6          2.16          1.96         2.60 o                         
   2  22   6          0.93          3.88         2.25 o                         
   3  22   6          4.32          1.42         3.08 o                         
   4  22   6          0.16          1.86         3.24 o                         
  -4  23   6          0.05          2.68         2.67 o                         
  -3  23   6          0.51          0.09         2.89 o                         
  -2  23   6          1.27          0.04         2.34 o                         
  -1  23   6          0.11          4.14         2.67 o                         
   0  23   6          2.74          5.70         3.45 o                         
   1  23   6          0.04          0.60         2.45 o                         
   2  23   6          6.76          6.68         4.01 o                         
   3  23   6          4.88          4.53         4.91 o                         
  -2  24   6          1.86          3.88         2.71 o                         
  -1  24   6         17.05         32.21         5.85 o                         
   0  24   6          0.81          0.43         2.23 o                         
   1  24   6          5.84         -1.07         1.84 o                         
  -9   0   7          8.11          2.07         8.83 o                         
  -7   0   7         38.19         37.36         7.57 o                         
  -5   0   7          0.01          2.24         1.95 o                         
  -3   0   7         12.27         12.45         3.44 o                         
  -1   0   7         65.47         57.91         9.22 o                         
   1   0   7        101.36         94.68        10.59 o                         
   3   0   7        127.07        138.04        22.97 o                         
   5   0   7        406.95        443.96        44.46 o                         
   7   0   7         22.33         35.78        14.28 o                         
   9   0   7          0.38          3.00         6.97 o                         
 -10   1   7          0.12         -3.49         7.46 o                         
  -9   1   7          0.00         -2.59         2.59 o                         
  -8   1   7         47.22         54.24         9.84 o                         
  -7   1   7         14.20         11.10         4.38 o                         
  -6   1   7          8.66          6.52         1.69 o                         
  -5   1   7          0.61          1.58         0.91 o                         
  -4   1   7          3.08          4.45         1.19 o                         
  -3   1   7         37.78         38.10         4.49 o                         
  -2   1   7         55.83         54.03         6.79 o                         
  -1   1   7          9.26          4.94         1.94 o                         
   0   1   7        182.56        188.36        12.43 o                         
   1   1   7        236.55        226.17        12.46 o                         
   2   1   7        103.05         97.23         8.26 o                         
   3   1   7         32.89         35.60         7.68 o                         
   4   1   7         20.65         19.68         5.93 o                         
   5   1   7          6.82          4.78         5.98 o                         
   6   1   7         28.35         34.95         9.02 o                         
   7   1   7          0.24         -0.11         3.76 o                         
   8   1   7          0.00         -4.81         7.60 o                         
   9   1   7          0.58         -2.17         7.02 o                         
 -10   2   7          0.89         12.43         7.83 o                         
  -9   2   7          1.91          4.23         9.29 o                         
  -8   2   7         11.31          5.73         5.21 o                         
  -7   2   7          1.57          3.96         0.65 o                         
  -6   2   7         18.17         17.99         3.29 o                         
  -5   2   7          1.57         -0.07         1.33 o                         
  -4   2   7         77.77         91.24         6.58 o                         
  -3   2   7        149.76        145.60         8.46 o                         
  -2   2   7         72.46         56.62         6.07 o                         
  -1   2   7         48.60         55.15         6.29 o                         
   0   2   7         73.28         58.79         7.04 o                         
   1   2   7        105.24        115.87        10.69 o                         
   2   2   7          0.95          2.60         1.45 o                         
   3   2   7         53.56         40.04        10.83 o                         
   4   2   7         19.43         23.09         6.52 o                         
   5   2   7          0.01          1.77         5.05 o                         
   6   2   7        322.52        401.62        32.02 o                         
   7   2   7          4.15          7.79         5.86 o                         
   8   2   7          0.38          0.59        14.00 o                         
   9   2   7          4.78         11.55         9.70 o                         
 -10   3   7          0.71          6.69         9.80 o                         
  -9   3   7          1.83          2.14         6.34 o                         
  -8   3   7          0.02         -1.28         3.00 o                         
  -7   3   7         28.64         27.79         5.08 o                         
  -6   3   7          1.58          1.95         2.19 o                         
  -5   3   7         25.39         17.13         3.10 o                         
  -4   3   7         16.62         16.95         3.03 o                         
  -3   3   7        154.58        174.74         9.23 o                         
  -2   3   7         10.26         12.27         2.82 o                         
  -1   3   7         84.25         83.98         7.16 o                         
   0   3   7        109.71        117.13         8.88 o                         
   1   3   7        152.19        139.38        11.78 o                         
   2   3   7          7.93         10.18         2.13 o                         
   3   3   7         61.91         46.38        13.72 o                         
   4   3   7          3.07         -0.12         2.92 o                         
   5   3   7        174.13        171.99        19.72 o                         
   6   3   7         20.47         28.71         8.00 o                         
   7   3   7         38.96         63.74        12.67 o                         
   8   3   7         11.47          2.04        11.71 o                         
   9   3   7          0.36         -2.69         2.75 o                         
 -10   4   7          0.08         -5.09         5.89 o                         
  -9   4   7          0.02          9.22         5.04 o                         
  -8   4   7          6.55          3.36         4.36 o                         
  -7   4   7         17.67         16.55         3.75 o                         
  -6   4   7         36.68         30.70         4.82 o                         
  -5   4   7         14.73          6.38         2.65 o                         
  -4   4   7         17.00         14.35         2.64 o                         
  -3   4   7          0.91          1.20         1.86 o                         
  -2   4   7        385.55        371.79        14.53 o                         
  -1   4   7         30.17         32.08         4.45 o                         
   0   4   7          1.79          2.92         1.97 o                         
   1   4   7         26.93         30.11         4.04 o                         
   2   4   7         60.31         57.71         5.38 o                         
   3   4   7          4.85          1.85         1.16 o                         
   4   4   7         15.73          4.18         7.50 o                         
   5   4   7         58.02         60.52        11.73 o                         
   6   4   7         11.63         13.44         6.72 o                         
   7   4   7          1.14         -0.74         5.00 o                         
   8   4   7         11.06         36.24        15.38 o                         
   9   4   7          3.61         22.07        23.38 o                         
 -10   5   7          5.22         -1.87         6.89 o                         
  -9   5   7          1.08         -1.53         6.18 o                         
  -8   5   7         19.15         13.58         5.22 o                         
  -7   5   7          7.61         15.79         4.19 o                         
  -6   5   7         29.16         18.44         3.76 o                         
  -5   5   7         12.82          9.78         2.37 o                         
  -4   5   7         85.16         74.75         8.96 o                         
  -3   5   7         79.90         84.92         6.46 o                         
  -2   5   7         28.98         28.12         4.02 o                         
  -1   5   7        210.10        217.86        11.60 o                         
   0   5   7        159.64        145.42         9.85 o                         
   1   5   7          4.57          6.36         2.10 o                         
   2   5   7         55.89         51.98         3.92 o                         
   3   5   7         18.73         29.19         5.02 o                         
   4   5   7         66.57         57.27        11.34 o                         
   5   5   7          0.79          0.55         2.26 o                         
   6   5   7          0.10          1.81         2.97 o                         
   7   5   7         24.14         35.39         9.64 o                         
   8   5   7         13.59         14.97         8.39 o                         
   9   5   7          0.33         12.72         5.92 o                         
 -10   6   7          0.43        -10.09        13.43 o                         
  -9   6   7          4.86          0.02         3.04 o                         
  -8   6   7          0.66          4.73         3.63 o                         
  -7   6   7         12.90         11.38         6.06 o                         
  -6   6   7         11.88          7.12         3.93 o                         
  -5   6   7         85.07        102.80         8.05 o                         
  -4   6   7         26.31         18.53         3.26 o                         
  -3   6   7        126.41        146.17         8.45 o                         
  -2   6   7          5.09          3.30         1.66 o                         
  -1   6   7          7.02          5.55         1.97 o                         
   0   6   7        266.68        284.88        15.63 o                         
   1   6   7          2.59          3.77         1.82 o                         
   2   6   7         61.28         55.24         4.99 o                         
   3   6   7          0.96          1.56         1.29 o                         
   4   6   7         20.07         31.46         7.66 o                         
   5   6   7          3.21          1.30         5.18 o                         
   6   6   7          4.18         15.65         7.03 o                         
   7   6   7          3.01         10.08         4.90 o                         
   8   6   7          5.65         24.09        12.38 o                         
  -9   7   7          0.79         12.54         8.53 o                         
  -8   7   7          5.84          1.55         2.61 o                         
  -7   7   7         54.11         51.17         7.78 o                         
  -6   7   7          1.90          3.08         4.34 o                         
  -5   7   7        202.95        233.83        12.16 o                         
  -4   7   7          1.31          2.47         3.21 o                         
  -3   7   7        157.59        193.30         9.76 o                         
  -2   7   7         65.73         63.25         6.36 o                         
  -1   7   7        180.63        194.83        11.78 o                         
   0   7   7        231.88        268.85        15.33 o                         
   1   7   7         30.85         24.49         4.55 o                         
   2   7   7          2.64          2.53         2.17 o                         
   3   7   7         43.08         42.89         4.41 o                         
   4   7   7         16.04         20.49         4.09 o                         
   5   7   7          8.52          7.02         6.05 o                         
   6   7   7          2.15          7.45         5.35 o                         
   7   7   7          2.56          2.31         4.03 o                         
   8   7   7          5.45         19.96         9.55 o                         
  -9   8   7          2.35          8.69         7.32 o                         
  -8   8   7          0.96          4.60         3.68 o                         
  -7   8   7          3.61         -0.71         2.69 o                         
  -6   8   7          0.26          3.20         2.65 o                         
  -5   8   7         20.77         20.49         4.84 o                         
  -4   8   7          1.13          1.49         2.07 o                         
  -3   8   7          2.76          0.74         2.34 o                         
  -2   8   7         78.89         94.87         6.56 o                         
  -1   8   7        937.02       1048.79        25.92 o                         
   0   8   7         34.60         39.41         5.98 o                         
   1   8   7        154.88        174.17        12.78 o                         
   2   8   7         14.28         13.10         2.58 o                         
   3   8   7         31.48         33.73         4.16 o                         
   4   8   7         51.56         46.74         6.35 o                         
   5   8   7          6.87         14.12         5.48 o                         
   6   8   7          8.94          6.15         2.65 o                         
   7   8   7          0.00          3.09         4.84 o                         
   8   8   7         11.07          5.63         6.06 o                         
  -9   9   7          0.02          4.21         6.27 o                         
  -8   9   7          1.19          1.73         1.80 o                         
  -7   9   7         53.54         61.96        10.99 o                         
  -6   9   7         16.44         19.57         4.26 o                         
  -5   9   7          3.56          4.80         3.18 o                         
  -4   9   7         60.08         64.66         5.95 o                         
  -3   9   7        135.88        142.49         8.19 o                         
  -2   9   7          2.19          0.17         1.03 o                         
  -1   9   7          0.04          2.22         1.94 o                         
   0   9   7         21.93         16.64         3.87 o                         
   1   9   7        160.83        169.72        11.54 o                         
   2   9   7         23.37         16.13         3.05 o                         
   3   9   7         53.69         49.54         6.99 o                         
   4   9   7        115.48        131.47        10.84 o                         
   5   9   7          5.84          4.96         3.64 o                         
   6   9   7          4.04         -0.48         4.67 o                         
   7   9   7          0.00          1.13         4.51 o                         
   8   9   7          8.28          3.84        11.42 o                         
  -9  10   7          0.04          7.61         9.23 o                         
  -8  10   7          1.16         -1.66         3.05 o                         
  -7  10   7          0.06          6.25         5.14 o                         
  -6  10   7         14.48          6.61         4.97 o                         
  -5  10   7         19.52         16.78         4.73 o                         
  -4  10   7          9.10          6.30         1.92 o                         
  -3  10   7          6.37          6.80         2.92 o                         
  -2  10   7        121.84        112.85         7.90 o                         
  -1  10   7         41.27         50.41         6.37 o                         
   0  10   7        128.22        125.95        10.60 o                         
   1  10   7         44.97         46.06         5.69 o                         
   2  10   7        164.79        180.19        14.85 o                         
   3  10   7         46.65         48.02         5.20 o                         
   4  10   7         23.59         18.69         4.42 o                         
   5  10   7          3.15          2.02         1.98 o                         
   6  10   7         15.22         10.96         4.00 o                         
   7  10   7         13.38         17.16         6.44 o                         
   8  10   7          2.41          2.67        15.98 o                         
  -9  11   7          0.44         23.38        11.79 o                         
  -8  11   7          2.76          2.15         6.06 o                         
  -7  11   7         19.99         20.42         5.93 o                         
  -6  11   7          5.43          1.76         2.31 o                         
  -5  11   7          1.72          5.47         2.98 o                         
  -4  11   7          1.10          2.20         1.87 o                         
  -3  11   7          1.43          3.02         2.09 o                         
  -2  11   7          0.00          1.49         1.23 o                         
  -1  11   7         89.30        109.73        12.32 o                         
   0  11   7          0.12          4.30         2.01 o                         
   1  11   7         30.35         28.31         5.94 o                         
   2  11   7          2.15          0.77         2.11 o                         
   3  11   7        189.41        212.61        12.03 o                         
   4  11   7         12.77         11.81         4.71 o                         
   5  11   7         52.42         57.87         9.68 o                         
   6  11   7          5.87          6.04         3.71 o                         
   7  11   7          0.89         -3.97         3.97 o                         
   8  11   7          4.85         10.77         9.82 o                         
  -9  12   7          0.15          6.17         9.56 o                         
  -8  12   7          0.01          9.92         7.32 o                         
  -7  12   7          1.00         -3.27         3.27 o                         
  -6  12   7          4.91          3.56         2.70 o                         
  -5  12   7         51.43         49.01         8.62 o                         
  -4  12   7          1.49          0.59         2.79 o                         
  -3  12   7          0.97          2.78         1.33 o                         
  -2  12   7          0.32         -0.36         2.11 o                         
  -1  12   7        157.40        180.50        11.43 o                         
   0  12   7         87.65         63.31         6.92 o                         
   1  12   7         26.67         24.86         4.38 o                         
   2  12   7         50.54         65.03         6.48 o                         
   3  12   7          0.38          1.04         1.34 o                         
   4  12   7         60.72         69.09         8.21 o                         
   5  12   7          0.70          2.16         3.33 o                         
   6  12   7          0.00          5.51         3.31 o                         
   7  12   7          1.13          4.95         3.09 o                         
  -8  13   7          2.70          4.33         6.52 o                         
  -7  13   7          5.14          8.88         4.87 o                         
  -6  13   7          0.25          2.12         4.95 o                         
  -5  13   7          1.33         -0.58         1.82 o                         
  -4  13   7         25.25         40.00        10.99 o                         
  -3  13   7          9.17          2.31         3.49 o                         
  -2  13   7         44.08         55.69         6.99 o                         
  -1  13   7          6.25          2.63         1.14 o                         
   0  13   7         49.30         47.82         5.93 o                         
   1  13   7         15.30         10.37         2.87 o                         
   2  13   7          0.74          7.05         2.49 o                         
   3  13   7          1.40          1.33         1.70 o                         
   4  13   7         51.29         52.15         7.04 o                         
   5  13   7          2.37         -1.21         2.68 o                         
   6  13   7          0.42          4.21         3.91 o                         
   7  13   7          3.24         16.43         6.43 o                         
  -8  14   7          1.17          5.21         3.72 o                         
  -7  14   7          0.17         -0.08         2.36 o                         
  -6  14   7          4.73          7.22         3.33 o                         
  -5  14   7          4.97         14.77         5.57 o                         
  -4  14   7          3.33          5.86         4.49 o                         
  -3  14   7         15.00         14.55         4.37 o                         
  -2  14   7         17.77         15.72         3.84 o                         
  -1  14   7         39.83         48.25         5.80 o                         
   0  14   7          3.00          0.72         2.51 o                         
   1  14   7          8.31          3.74         3.54 o                         
   2  14   7          4.01          2.92         1.34 o                         
   3  14   7          4.70         14.64         4.78 o                         
   4  14   7          3.83          6.50         2.95 o                         
   5  14   7          7.02         12.83         4.56 o                         
   6  14   7          0.00          6.93         2.55 o                         
   7  14   7         13.52         13.96         7.76 o                         
  -8  15   7          0.78         -1.86         3.13 o                         
  -7  15   7          0.22          1.39         1.01 o                         
  -6  15   7          2.77          1.40         2.11 o                         
  -5  15   7          4.12          0.17         3.96 o                         
  -4  15   7          3.12          3.18         3.78 o                         
  -3  15   7          0.01          0.81         2.48 o                         
  -2  15   7          6.28          5.21         1.86 o                         
  -1  15   7         28.58         28.60         4.31 o                         
   0  15   7         44.24         53.70         6.25 o                         
   1  15   7          0.60          2.17         2.24 o                         
   2  15   7         23.02         27.18         4.70 o                         
   3  15   7          0.00          2.64         3.34 o                         
   4  15   7          0.80          5.78         1.83 o                         
   5  15   7          2.33          2.62         3.52 o                         
   6  15   7          0.86          3.47         3.48 o                         
  -7  16   7          8.22          8.27         3.94 o                         
  -6  16   7         13.64         21.75         7.50 o                         
  -5  16   7          9.22         11.57         5.34 o                         
  -4  16   7          0.11          4.75         4.02 o                         
  -3  16   7          0.31          2.57         3.49 o                         
  -2  16   7         14.85         28.04         6.09 o                         
  -1  16   7          0.02          1.11         1.53 o                         
   0  16   7          0.73          3.24         2.08 o                         
   1  16   7         11.04          8.99         2.86 o                         
   2  16   7          8.45          5.63         2.54 o                         
   3  16   7         19.88         28.39         4.85 o                         
   4  16   7         11.07         10.05         3.11 o                         
   5  16   7          4.27          0.02         2.31 o                         
   6  16   7          9.66         19.50         5.70 o                         
  -7  17   7         12.88         -0.07         5.94 o                         
  -6  17   7         15.83         17.08         6.95 o                         
  -5  17   7          0.27         -1.90         2.29 o                         
  -4  17   7          3.30          5.09         1.90 o                         
  -3  17   7          3.25         -0.50         3.15 o                         
  -2  17   7          0.03          4.11         2.81 o                         
  -1  17   7          1.12          4.18         4.87 o                         
   0  17   7         30.53         22.82         4.15 o                         
   1  17   7          4.31          7.09         2.36 o                         
   2  17   7         15.18         20.34         4.00 o                         
   3  17   7          0.39         -1.94         1.94 o                         
   4  17   7          3.05          2.25         2.99 o                         
   5  17   7          1.90          4.13         6.59 o                         
   6  17   7          1.57          1.55         2.50 o                         
  -6  18   7          0.05          7.16         5.79 o                         
  -5  18   7          0.01         -0.65         6.08 o                         
  -4  18   7          7.05          5.44         4.60 o                         
  -3  18   7          0.10         -2.06         2.13 o                         
  -2  18   7          0.62          0.20         2.88 o                         
  -1  18   7          4.63          8.77         3.08 o                         
   0  18   7          1.10         -0.73         1.91 o                         
   1  18   7          0.10          1.06         2.42 o                         
   2  18   7          5.01          2.43         2.58 o                         
   3  18   7         10.50          8.63         4.26 o                         
   4  18   7          0.61          3.16         3.80 o                         
   5  18   7          7.13          5.57         2.71 o                         
  -6  19   7          0.04          0.78         3.86 o                         
  -5  19   7          2.72          2.69         6.68 o                         
  -4  19   7          2.13          3.81         3.94 o                         
  -3  19   7          0.55          1.56         2.14 o                         
  -2  19   7          0.16          1.75         2.66 o                         
  -1  19   7          0.45          3.73         2.88 o                         
   0  19   7         11.24         10.92         3.68 o                         
   1  19   7          4.07          2.81         1.75 o                         
   2  19   7          0.00         -0.41         2.28 o                         
   3  19   7          0.66          2.06         1.87 o                         
   4  19   7          0.08          0.76         3.32 o                         
   5  19   7          2.44          1.57         4.08 o                         
  -5  20   7          1.19          4.32         2.18 o                         
  -4  20   7          0.61          5.17         3.18 o                         
  -3  20   7          5.27          7.54         2.99 o                         
  -2  20   7          0.00          6.78         3.94 o                         
  -1  20   7          2.33          6.77         4.69 o                         
   0  20   7          2.13         -0.63         3.14 o                         
   1  20   7          0.01          4.95         2.26 o                         
   2  20   7          0.63          5.51         3.12 o                         
   3  20   7          1.91          5.30         4.65 o                         
   4  20   7          1.58          1.99         3.66 o                         
  -4  21   7          3.37          9.77         4.25 o                         
  -3  21   7          0.63          0.17         2.04 o                         
  -2  21   7          1.65          1.92         4.77 o                         
  -1  21   7          1.13          4.00         2.76 o                         
   0  21   7          0.01          4.15         1.84 o                         
   1  21   7          1.56          0.81         2.82 o                         
   2  21   7          1.79          2.74         1.93 o                         
   3  21   7          1.80          5.06         2.94 o                         
  -3  22   7          2.16          9.16         4.02 o                         
  -2  22   7          4.57          6.84         3.94 o                         
  -1  22   7         12.49         16.90         4.03 o                         
   0  22   7          1.36          1.44         2.28 o                         
   1  22   7          8.84         14.28         5.61 o                         
   2  22   7          0.01          8.26         3.89 o                         
  -2  23   7          0.00          2.60         2.58 o                         
  -1  23   7          0.25          3.41         2.26 o                         
   0  23   7          0.00          1.18         3.79 o                         
  -8   0   8          0.28         -1.67         2.85 o                         
  -6   0   8         58.35         70.58        11.20 o                         
  -4   0   8          3.05          1.07         1.31 o                         
  -2   0   8         99.18        101.17        12.15 o                         
   0   0   8         46.05         27.28         7.21 o                         
   2   0   8          0.41          4.92         7.44 o                         
   4   0   8        206.72        295.13        37.16 o                         
   6   0   8        272.68        329.77        41.05 o                         
   8   0   8         31.32         22.15        14.20 o                         
  -9   1   8          1.39          7.36         6.75 o                         
  -8   1   8          5.24          4.61         2.48 o                         
  -7   1   8          0.00          0.47         1.69 o                         
  -6   1   8         22.62         27.08         5.02 o                         
  -5   1   8          1.55          2.56         2.14 o                         
  -4   1   8         17.59         12.02         3.11 o                         
  -3   1   8          0.60          2.18         2.32 o                         
  -2   1   8         32.85         32.82         7.25 o                         
  -1   1   8          1.89          4.96         2.58 o                         
   0   1   8          9.70         10.88         3.19 o                         
   1   1   8         35.92         52.20         7.41 o                         
   2   1   8          0.02         -0.66         1.82 o                         
   3   1   8         13.97          2.36         2.54 o                         
   4   1   8          5.19          0.39         3.39 o                         
   5   1   8          4.11          7.57         4.55 o                         
   6   1   8          8.82         18.42         7.29 o                         
   7   1   8         15.89         12.80         5.47 o                         
   8   1   8          0.22         -0.15         5.25 o                         
  -9   2   8          0.00          4.19         6.78 o                         
  -8   2   8          4.45         11.12         5.21 o                         
  -7   2   8          0.14         -0.10         3.43 o                         
  -6   2   8         23.87         27.04         8.09 o                         
  -5   2   8         39.48         35.44         4.78 o                         
  -4   2   8          0.11         -0.54         1.08 o                         
  -3   2   8         64.82         77.70         7.06 o                         
  -2   2   8          7.55          9.90         3.28 o                         
  -1   2   8          0.43         -0.91         1.33 o                         
   0   2   8          0.93          0.84         1.60 o                         
   1   2   8         32.86         30.58         5.70 o                         
   2   2   8          9.71          4.59         4.67 o                         
   3   2   8          0.10          4.15         3.32 o                         
   4   2   8          0.22          3.25         4.27 o                         
   5   2   8         42.89         47.47        17.97 o                         
   6   2   8          5.48         14.31         6.91 o                         
   7   2   8         10.01          6.19         9.95 o                         
   8   2   8         14.23         18.33         8.42 o                         
  -9   3   8          8.02         23.66        13.09 o                         
  -8   3   8         28.00         21.82         9.16 o                         
  -7   3   8          6.61          5.20         4.56 o                         
  -6   3   8          3.92          6.67         2.17 o                         
  -5   3   8         15.29         16.30         2.99 o                         
  -4   3   8          9.27          7.43         3.37 o                         
  -3   3   8          4.04          3.89         2.00 o                         
  -2   3   8          7.54         10.02         1.93 o                         
  -1   3   8         18.98         21.88         4.42 o                         
   0   3   8          3.32          5.45         2.34 o                         
   1   3   8          0.36          2.47         2.75 o                         
   2   3   8         23.16          6.06         4.11 o                         
   3   3   8          0.31         -3.75         3.75 o                         
   4   3   8         27.72         29.49         8.47 o                         
   5   3   8          0.11          2.25         4.20 o                         
   6   3   8         15.07         10.86         5.23 o                         
   7   3   8          5.80          5.12         4.20 o                         
   8   3   8          5.81          1.28         7.11 o                         
  -9   4   8          2.84         -2.66         5.31 o                         
  -8   4   8          0.23         -1.69         1.97 o                         
  -7   4   8         10.96         13.13         3.87 o                         
  -6   4   8          3.94          5.09         3.10 o                         
  -5   4   8         47.53         56.02         9.58 o                         
  -4   4   8          1.13          4.63         1.50 o                         
  -3   4   8         23.18         25.34         3.54 o                         
  -2   4   8          3.14          3.77         1.46 o                         
  -1   4   8          3.92          2.60         2.92 o                         
   0   4   8         52.41         58.38         6.76 o                         
   1   4   8         10.58          9.46         4.11 o                         
   2   4   8          0.41          1.41         1.76 o                         
   3   4   8          4.65          1.32         3.07 o                         
   4   4   8          0.47          2.23         4.62 o                         
   5   4   8         16.80         27.25         7.72 o                         
   6   4   8          3.46          1.15         5.20 o                         
   7   4   8          0.00         -0.26         3.13 o                         
   8   4   8          0.77         -3.16        12.76 o                         
  -9   5   8          3.12         43.45        19.25 o                         
  -8   5   8          3.37          4.05         3.08 o                         
  -7   5   8          1.10         -0.37         1.52 o                         
  -6   5   8         32.73         43.87         6.28 o                         
  -5   5   8          6.47          4.62         2.49 o                         
  -4   5   8          0.51         -0.23         1.11 o                         
  -3   5   8         18.51          7.03         3.39 o                         
  -2   5   8         24.15         25.51         5.06 o                         
  -1   5   8        114.92        119.94         9.13 o                         
   0   5   8        330.68        340.96        16.34 o                         
   1   5   8         66.79         63.76         8.31 o                         
   2   5   8          5.76          3.98         2.50 o                         
   3   5   8         14.56         16.59         5.16 o                         
   4   5   8          0.44          2.11         2.74 o                         
   5   5   8          0.07         -1.07         4.10 o                         
   6   5   8          6.65          6.42         5.77 o                         
   7   5   8          4.11          3.55         9.63 o                         
   8   5   8          2.83          5.30        20.08 o                         
  -9   6   8          0.00          0.22         8.66 o                         
  -8   6   8         13.63         20.51         5.78 o                         
  -7   6   8          5.57          2.05         2.74 o                         
  -6   6   8          0.98          2.97         2.48 o                         
  -5   6   8         19.39         19.36         3.40 o                         
  -4   6   8          8.73          6.46         1.98 o                         
  -3   6   8          0.03          0.01         1.24 o                         
  -2   6   8         87.18         93.72         8.00 o                         
  -1   6   8        215.18        225.76        12.77 o                         
   0   6   8         33.67         22.39         5.07 o                         
   1   6   8         17.80          3.96         2.52 o                         
   2   6   8         32.02         28.70         5.14 o                         
   3   6   8         18.73         18.96         5.89 o                         
   4   6   8          1.73         -0.96         2.51 o                         
   5   6   8          1.63          3.33         5.00 o                         
   6   6   8         15.63         17.11         7.62 o                         
   7   6   8          0.99         -2.82         2.82 o                         
   8   6   8          0.29        -12.31        13.07 o                         
  -9   7   8          7.57         10.08         8.24 o                         
  -8   7   8          1.66          1.01         3.07 o                         
  -7   7   8          0.74          2.50         2.23 o                         
  -6   7   8          5.51          6.47         2.98 o                         
  -5   7   8         22.48         27.65         4.46 o                         
  -4   7   8          8.97          2.56         2.87 o                         
  -3   7   8         21.20         23.96         3.87 o                         
  -2   7   8          4.09          2.72         2.54 o                         
  -1   7   8          0.70          1.46         2.04 o                         
   0   7   8         89.74         88.53         8.57 o                         
   1   7   8         21.58         19.95         4.85 o                         
   2   7   8         11.94         12.99         4.05 o                         
   3   7   8          4.12          5.17         3.51 o                         
   4   7   8          0.26          1.88         2.74 o                         
   5   7   8          9.52          0.63         2.41 o                         
   6   7   8          4.03         23.10        10.42 o                         
   7   7   8          8.93          9.37         8.26 o                         
  -9   8   8          0.76          1.13         7.29 o                         
  -8   8   8          0.66          1.53         3.79 o                         
  -7   8   8         26.95         34.12         9.84 o                         
  -6   8   8         35.88         38.87         5.87 o                         
  -5   8   8          0.23          1.07         1.24 o                         
  -4   8   8          0.00         -1.19         1.28 o                         
  -3   8   8          1.57          0.79         0.86 o                         
  -2   8   8         24.08         28.38         4.46 o                         
  -1   8   8         74.83         79.97         7.77 o                         
   0   8   8         53.82         65.27         7.18 o                         
   1   8   8         64.82         86.61         9.28 o                         
   2   8   8        106.62        111.73        14.86 o                         
   3   8   8         24.50         24.47         4.34 o                         
   4   8   8         60.80         70.70        11.53 o                         
   5   8   8          1.41          2.09         2.48 o                         
   6   8   8          2.54          3.83         6.27 o                         
   7   8   8          0.69          8.64         6.07 o                         
  -8   9   8          0.06         -0.53         5.25 o                         
  -7   9   8          1.19          8.07         3.29 o                         
  -6   9   8          3.96          2.24         4.80 o                         
  -5   9   8          7.16          7.35         2.92 o                         
  -4   9   8          7.05          0.75         1.79 o                         
  -3   9   8         11.28         10.73         3.48 o                         
  -2   9   8          6.96         11.73         2.65 o                         
  -1   9   8          0.82         -0.44         0.90 o                         
   0   9   8         55.18         38.85         5.97 o                         
   1   9   8          2.00          3.49         2.14 o                         
   2   9   8          1.17          1.99         2.62 o                         
   3   9   8         24.05         16.56         3.85 o                         
   4   9   8         33.14         30.78         7.12 o                         
   5   9   8          7.20          2.28         2.89 o                         
   6   9   8         13.00         16.72         5.66 o                         
   7   9   8          0.75         -0.83         3.24 o                         
  -8  10   8          0.33          1.41         2.73 o                         
  -7  10   8          1.54          4.19         3.67 o                         
  -6  10   8         11.95          7.28         4.25 o                         
  -5  10   8          3.93         27.26         6.46 o                         
  -4  10   8          1.78          1.60         1.14 o                         
  -3  10   8          1.30          0.01         2.75 o                         
  -2  10   8         10.14          4.42         1.53 o                         
  -1  10   8          1.45          4.45         2.24 o                         
   0  10   8         14.36         19.99         4.36 o                         
   1  10   8          5.85          4.72         5.43 o                         
   2  10   8          0.27          0.98         1.86 o                         
   3  10   8         56.10         56.48         8.17 o                         
   4  10   8          3.68          3.03         2.50 o                         
   5  10   8          2.67         -0.04         2.54 o                         
   6  10   8          0.38         -1.56         3.54 o                         
   7  10   8          0.92          0.67         3.60 o                         
  -8  11   8          1.53          7.55         9.01 o                         
  -7  11   8          0.68          4.28         3.48 o                         
  -6  11   8          3.26          7.70         6.92 o                         
  -5  11   8          0.04         -1.34         2.01 o                         
  -4  11   8          3.46          3.28         1.82 o                         
  -3  11   8         20.47         17.93         3.24 o                         
  -2  11   8         84.13         93.65        11.22 o                         
  -1  11   8          1.96          4.45         2.43 o                         
   0  11   8         44.02         47.23        10.91 o                         
   1  11   8         44.95         47.87         6.25 o                         
   2  11   8          4.54          1.64         1.66 o                         
   3  11   8          1.04         -0.87         1.05 o                         
   4  11   8         50.77         44.97         8.42 o                         
   5  11   8          7.83          5.29         6.17 o                         
   6  11   8          7.84          8.99         4.06 o                         
   7  11   8          0.30          5.94         5.33 o                         
  -8  12   8          0.67          9.04         6.02 o                         
  -7  12   8          0.01          2.93         4.60 o                         
  -6  12   8          0.03          0.39         3.82 o                         
  -5  12   8          3.98          4.48         2.44 o                         
  -4  12   8         20.49         23.55         7.22 o                         
  -3  12   8          0.70          0.65         2.60 o                         
  -2  12   8         40.14         46.95         6.08 o                         
  -1  12   8         31.26         26.34         4.42 o                         
   0  12   8         14.90         12.21         4.56 o                         
   1  12   8         40.69         51.75         6.32 o                         
   2  12   8         28.70         27.46         5.06 o                         
   3  12   8          0.12         -0.07         2.00 o                         
   4  12   8          3.57          2.86         4.08 o                         
   5  12   8          5.25         12.17         5.45 o                         
   6  12   8          0.00          1.26         2.95 o                         
  -7  13   8          0.06          9.10         3.96 o                         
  -6  13   8          0.07          3.08         3.52 o                         
  -5  13   8         25.54         26.95         8.65 o                         
  -4  13   8          0.16          1.93         3.13 o                         
  -3  13   8         15.47         31.49         6.06 o                         
  -2  13   8          7.73          9.36         2.55 o                         
  -1  13   8         37.16         51.89         6.11 o                         
   0  13   8         10.20         11.07         3.13 o                         
   1  13   8          6.04          4.18         3.84 o                         
   2  13   8          0.04          2.03         2.43 o                         
   3  13   8          2.19          1.60         2.30 o                         
   4  13   8          0.01          3.13         3.06 o                         
   5  13   8          0.87          3.68         3.45 o                         
   6  13   8          5.75          4.84         4.01 o                         
  -7  14   8          0.03          0.81         2.35 o                         
  -6  14   8          7.64          2.10         3.68 o                         
  -5  14   8          1.33          0.06         3.06 o                         
  -4  14   8          3.12         10.67         4.23 o                         
  -3  14   8          3.24          6.49         3.32 o                         
  -2  14   8          1.63          4.71         3.42 o                         
  -1  14   8          3.04          4.27         2.30 o                         
   0  14   8          0.74          6.00         2.05 o                         
   1  14   8          3.82          3.41         2.28 o                         
   2  14   8          5.90         10.22         2.43 o                         
   3  14   8          3.12          4.64         1.85 o                         
   4  14   8         33.84         25.27        10.02 o                         
   5  14   8         13.61         23.50         7.35 o                         
   6  14   8          6.13          5.97         4.43 o                         
  -7  15   8          2.71          8.75         4.18 o                         
  -6  15   8          0.94          9.63         3.41 o                         
  -5  15   8          2.05          5.31         2.70 o                         
  -4  15   8          0.09         -1.83         3.38 o                         
  -3  15   8          0.25         -0.27         3.69 o                         
  -2  15   8          0.39          4.34         2.63 o                         
  -1  15   8          0.51         -0.11         2.46 o                         
   0  15   8          9.52          5.97         2.42 o                         
   1  15   8          0.38          2.60         3.46 o                         
   2  15   8          9.06         10.32         3.00 o                         
   3  15   8          0.07          0.05         3.02 o                         
   4  15   8          0.07         -0.72         4.01 o                         
   5  15   8          0.16         -1.44         2.20 o                         
  -6  16   8          0.07          8.37         4.96 o                         
  -5  16   8          0.47          1.94         2.74 o                         
  -4  16   8          1.40          1.46         3.20 o                         
  -3  16   8          1.92          3.19         3.51 o                         
  -2  16   8          6.65          6.56         4.09 o                         
  -1  16   8         11.65         10.43         3.30 o                         
   0  16   8          5.04          5.30         4.31 o                         
   1  16   8          0.41          0.04         1.46 o                         
   2  16   8         21.19         17.77         4.54 o                         
   3  16   8          2.21          2.30         4.10 o                         
   4  16   8          2.44          6.97         4.22 o                         
   5  16   8         18.72         28.82         7.13 o                         
  -6  17   8          1.48          2.35         3.82 o                         
  -5  17   8          0.05          3.83         3.19 o                         
  -4  17   8          3.15          2.35         2.31 o                         
  -3  17   8          1.87          2.39         3.63 o                         
  -2  17   8          0.01          2.84         2.30 o                         
  -1  17   8          0.92          0.55         2.92 o                         
   0  17   8         50.23         36.08         6.55 o                         
   1  17   8          9.94          9.43         3.37 o                         
   2  17   8          1.46          2.04         2.78 o                         
   3  17   8          1.80          1.22         2.72 o                         
   4  17   8          1.66          0.32         1.90 o                         
  -5  18   8          0.42         -0.30         1.16 o                         
  -4  18   8          5.76          7.21         3.83 o                         
  -3  18   8          1.25          5.28         3.85 o                         
  -2  18   8          2.63          4.92         3.20 o                         
  -1  18   8          0.31         -1.17         1.17 o                         
   0  18   8          9.93         14.93         4.97 o                         
   1  18   8          1.18         -0.17         2.00 o                         
   2  18   8          0.00          5.08         4.64 o                         
   3  18   8          2.59          0.14         2.97 o                         
   4  18   8          0.24          2.03         3.41 o                         
  -4  19   8          2.89          5.75         5.47 o                         
  -3  19   8          0.03          4.15         3.46 o                         
  -2  19   8         15.11         25.91         5.87 o                         
  -1  19   8          1.38          0.88         3.31 o                         
   0  19   8          3.40          4.95         4.16 o                         
   1  19   8          6.00          7.86         3.25 o                         
   2  19   8          1.16         -0.40         1.69 o                         
   3  19   8          5.95          8.01         6.85 o                         
  -3  20   8          0.01          0.63         3.73 o                         
  -2  20   8         10.25          8.55         5.57 o                         
  -1  20   8          3.59          5.23         4.76 o                         
   0  20   8          6.58          8.31         3.23 o                         
   1  20   8          4.83          6.62         3.10 o                         
   2  20   8          0.93          2.91         2.18 o                         
  -2  21   8          3.68          7.80         3.25 o                         
  -1  21   8          1.68          9.86         4.24 o                         
   0  21   8          2.25          0.68         3.70 o                         
   1  21   8          2.78          1.54         4.14 o                         
  -7   0   9          2.03         11.94         9.16 o                         
  -5   0   9         28.22         37.14         7.41 o                         
  -3   0   9          2.31         -0.41         1.40 o                         
  -1   0   9         13.37          6.93        11.66 o                         
   1   0   9          0.00          8.00         8.32 o                         
   3   0   9         12.68         -0.86         7.43 o                         
   5   0   9         59.43         51.71        16.01 o                         
   7   0   9          1.02          7.39        10.68 o                         
  -8   1   9          2.77          2.67         1.90 o                         
  -7   1   9          0.22         -0.23         3.48 o                         
  -6   1   9         10.71         13.46         3.98 o                         
  -5   1   9         12.61         11.89         3.03 o                         
  -4   1   9          0.01          0.20         1.09 o                         
  -3   1   9          7.66          7.72         2.59 o                         
  -2   1   9         12.59          7.09         2.98 o                         
  -1   1   9          0.80         -0.18         2.21 o                         
   0   1   9          9.61          7.18         2.69 o                         
   1   1   9         10.24          6.71         2.80 o                         
   2   1   9          0.89          3.68         3.63 o                         
   3   1   9          1.00          6.03         3.75 o                         
   4   1   9         86.56         89.04        16.06 o                         
   5   1   9         37.48         33.29         9.03 o                         
   6   1   9          0.24         -0.86         2.48 o                         
   7   1   9          0.03         -1.21         6.23 o                         
  -8   2   9         24.01         32.45        10.15 o                         
  -7   2   9          1.85          0.36         3.00 o                         
  -6   2   9          1.57          1.46         1.56 o                         
  -5   2   9          1.03          2.47         2.13 o                         
  -4   2   9         53.50         54.64         6.36 o                         
  -3   2   9          0.44          1.68         1.28 o                         
  -2   2   9          4.44          1.99         1.65 o                         
  -1   2   9         29.66         18.52         4.22 o                         
   0   2   9         84.91         81.06         9.21 o                         
   1   2   9          0.20          0.93         2.71 o                         
   2   2   9          1.58          5.52         4.49 o                         
   3   2   9          1.45          1.85         3.20 o                         
   4   2   9         12.38         10.72         5.71 o                         
   5   2   9          3.54          2.59         5.01 o                         
   6   2   9         14.83         16.77         6.01 o                         
   7   2   9          1.14          5.95         5.22 o                         
  -8   3   9          0.45         11.45         7.03 o                         
  -7   3   9          0.47          1.39         2.61 o                         
  -6   3   9          0.91         -0.59         0.73 o                         
  -5   3   9          4.00          2.83         2.39 o                         
  -4   3   9          7.31          3.78         1.98 o                         
  -3   3   9          2.90          6.35         2.34 o                         
  -2   3   9         32.52         27.73         6.98 o                         
  -1   3   9          0.68          2.84         2.95 o                         
   0   3   9          0.74          0.28         1.90 o                         
   1   3   9        154.15        162.09        13.87 o                         
   2   3   9          0.09          2.98         5.07 o                         
   3   3   9          1.85          1.27         3.14 o                         
   4   3   9          3.62          6.82         4.91 o                         
   5   3   9          0.02          2.51         4.73 o                         
   6   3   9          0.03          5.82         2.78 o                         
   7   3   9          0.04         -0.95         3.14 o                         
  -8   4   9         10.45         24.33        10.37 o                         
  -7   4   9          4.20         15.31         5.47 o                         
  -6   4   9          0.08          2.04         1.02 o                         
  -5   4   9          0.05          1.21         1.66 o                         
  -4   4   9          5.26          4.65         3.92 o                         
  -3   4   9          1.92          0.26         1.78 o                         
  -2   4   9         55.33         50.11         6.81 o                         
  -1   4   9         67.49         72.77         8.43 o                         
   0   4   9          0.02          4.99         2.89 o                         
   1   4   9         11.35         11.03         4.40 o                         
   2   4   9         15.75         18.05         5.56 o                         
   3   4   9          0.00          4.86         2.97 o                         
   4   4   9          0.38          0.53         3.23 o                         
   5   4   9         40.15         33.96         9.33 o                         
   6   4   9          4.03         12.64         5.23 o                         
   7   4   9          0.56          2.41         3.11 o                         
  -8   5   9          3.91         -0.65         6.31 o                         
  -7   5   9          0.26         -0.13         2.71 o                         
  -6   5   9         15.31         13.81         3.24 o                         
  -5   5   9          0.20          1.60         1.75 o                         
  -4   5   9         24.12         26.05         4.15 o                         
  -3   5   9          8.17          4.32         1.65 o                         
  -2   5   9          2.01          3.38         2.16 o                         
  -1   5   9          8.79          8.91         3.01 o                         
   0   5   9         51.04         50.52         8.14 o                         
   1   5   9         25.91         37.61         6.15 o                         
   2   5   9         26.48          5.91         6.09 o                         
   3   5   9          1.21         -1.06         2.68 o                         
   4   5   9          0.43          3.16         3.79 o                         
   5   5   9          2.61          3.59         4.28 o                         
   6   5   9         24.90         32.83        16.85 o                         
   7   5   9          0.89         -3.37         3.91 o                         
  -8   6   9          1.83          1.93         3.16 o                         
  -7   6   9          0.28         -0.39         2.40 o                         
  -6   6   9          9.07         12.12         3.74 o                         
  -5   6   9          6.98          9.13         2.75 o                         
  -4   6   9          0.01          3.93         1.85 o                         
  -3   6   9          0.01          2.36         1.62 o                         
  -2   6   9         84.76         73.22         7.60 o                         
  -1   6   9         40.71         39.52         5.71 o                         
   0   6   9         44.20         42.45         6.10 o                         
   1   6   9          0.87          3.62         2.61 o                         
   2   6   9          3.15          4.95         3.54 o                         
   3   6   9          0.70          2.88         2.96 o                         
   4   6   9         12.02         14.38         3.41 o                         
   5   6   9          5.03          5.48         5.57 o                         
   6   6   9         21.83         25.07         7.96 o                         
   7   6   9          3.14          9.52         6.69 o                         
  -8   7   9          1.31          1.38         8.54 o                         
  -7   7   9          0.36         -2.06         2.06 o                         
  -6   7   9          4.08          0.24         3.35 o                         
  -5   7   9          2.00          1.97         2.58 o                         
  -4   7   9          3.78          2.21         3.54 o                         
  -3   7   9         68.76         78.19         7.73 o                         
  -2   7   9         20.55         14.45         3.10 o                         
  -1   7   9         11.74          7.04         3.14 o                         
   0   7   9         12.48         19.04         4.06 o                         
   1   7   9         16.87         21.99         5.97 o                         
   2   7   9          4.29          6.13         2.53 o                         
   3   7   9          3.87          1.10         2.86 o                         
   4   7   9          2.19          1.92         3.00 o                         
   5   7   9          0.36         -1.05         4.62 o                         
   6   7   9         10.41         15.57         4.28 o                         
  -8   8   9          6.99         14.65        13.57 o                         
  -7   8   9         11.33          2.89         6.14 o                         
  -6   8   9         18.77         10.99         4.07 o                         
  -5   8   9          0.42          2.44         3.55 o                         
  -4   8   9          0.15          0.67         1.39 o                         
  -3   8   9          5.16          6.05         2.55 o                         
  -2   8   9          0.01          1.32         1.52 o                         
  -1   8   9         14.26         15.71         3.58 o                         
   0   8   9         74.07         79.59         8.15 o                         
   1   8   9          1.68          2.32         1.97 o                         
   2   8   9          0.28         -0.14         2.04 o                         
   3   8   9          3.55          3.08         3.13 o                         
   4   8   9          0.31         -0.39         1.83 o                         
   5   8   9          8.29          6.91         4.82 o                         
   6   8   9          2.78          9.13         5.71 o                         
  -7   9   9          7.73          2.07         3.34 o                         
  -6   9   9          0.53          1.34         2.85 o                         
  -5   9   9          0.00         -0.67         2.78 o                         
  -4   9   9          5.35          6.02         2.20 o                         
  -3   9   9          0.00          4.35         3.07 o                         
  -2   9   9         26.31         30.06         6.99 o                         
  -1   9   9          0.03         -1.43         1.70 o                         
   0   9   9          0.62         -0.33         2.50 o                         
   1   9   9          1.79          0.27         2.17 o                         
   2   9   9          0.80          1.11         5.47 o                         
   3   9   9          0.90          3.14         4.71 o                         
   4   9   9          2.06          9.25         4.92 o                         
   5   9   9          0.27          2.85         4.57 o                         
   6   9   9          1.04          4.65         4.78 o                         
  -7  10   9          4.84          4.17         3.34 o                         
  -6  10   9          3.96          4.19         3.56 o                         
  -5  10   9          8.78         10.13         4.86 o                         
  -4  10   9          5.39          6.14         4.77 o                         
  -3  10   9          0.71          2.33         3.99 o                         
  -2  10   9          0.03          4.10         2.06 o                         
  -1  10   9          5.10          6.45         3.12 o                         
   0  10   9         69.13         81.34         8.50 o                         
   1  10   9          2.73          0.75         1.77 o                         
   2  10   9         28.34         48.81        10.37 o                         
   3  10   9          4.47          3.69         3.57 o                         
   4  10   9          1.02          2.14         3.36 o                         
   5  10   9          0.11          0.71         1.69 o                         
   6  10   9          9.44          3.25         4.30 o                         
  -7  11   9          0.01          0.52         3.65 o                         
  -6  11   9          0.53         -0.36         2.26 o                         
  -5  11   9          7.07          3.85         3.23 o                         
  -4  11   9          0.95          4.04         2.73 o                         
  -3  11   9          2.49          3.96         1.74 o                         
  -2  11   9          3.87          2.24         2.25 o                         
  -1  11   9          3.48          2.97         2.43 o                         
   0  11   9          0.44          2.55         1.70 o                         
   1  11   9          0.05          2.39         4.10 o                         
   2  11   9         18.34         11.23         6.92 o                         
   3  11   9          1.00         -1.20         2.83 o                         
   4  11   9          2.66          4.43         4.48 o                         
   5  11   9          2.32         17.21         5.92 o                         
  -7  12   9         11.65         17.16         7.29 o                         
  -6  12   9          2.50          1.87         6.17 o                         
  -5  12   9          7.61         16.15         4.80 o                         
  -4  12   9          0.65          4.46         4.39 o                         
  -3  12   9          5.45         -0.82         1.59 o                         
  -2  12   9          7.11          4.92         2.35 o                         
  -1  12   9          0.16         -0.75         2.01 o                         
   0  12   9          2.65          3.08         2.36 o                         
   1  12   9          0.06          0.43         2.15 o                         
   2  12   9          0.88         -1.79         3.11 o                         
   3  12   9          3.51          0.28         3.32 o                         
   4  12   9          1.67          9.90         5.35 o                         
   5  12   9          9.25         10.26         4.07 o                         
  -6  13   9          5.70          7.56         6.60 o                         
  -5  13   9          8.18         13.93         4.25 o                         
  -4  13   9          1.84          0.17         3.41 o                         
  -3  13   9          5.63          6.83         5.81 o                         
  -2  13   9          7.61         11.49         5.28 o                         
  -1  13   9          3.87          2.50         3.47 o                         
   0  13   9          1.24          4.51         2.83 o                         
   1  13   9          0.04          1.17         2.34 o                         
   2  13   9          4.88          2.00         2.40 o                         
   3  13   9          0.98         -1.90         2.76 o                         
   4  13   9          0.27         -1.98         1.98 o                         
   5  13   9          5.49          5.41         3.79 o                         
  -6  14   9          0.00          0.83         4.22 o                         
  -5  14   9          0.44          4.23         4.00 o                         
  -4  14   9          0.46          4.55         4.19 o                         
  -3  14   9          0.56         -1.60         3.15 o                         
  -2  14   9          1.50          3.98         2.30 o                         
  -1  14   9          4.80          1.29         2.32 o                         
   0  14   9          5.34          4.46         2.92 o                         
   1  14   9          0.62          2.81         4.15 o                         
   2  14   9          4.27          6.92         3.92 o                         
   3  14   9          4.13         12.99         4.49 o                         
   4  14   9          1.78          5.39         3.76 o                         
  -5  15   9          4.95         11.59         5.88 o                         
  -4  15   9          1.70          2.45         5.70 o                         
  -3  15   9          0.56          1.41         4.09 o                         
  -2  15   9          1.92          0.29         5.54 o                         
  -1  15   9          2.35          7.15         3.77 o                         
   0  15   9          0.00          1.26         1.24 o                         
   1  15   9          1.24          2.50         1.87 o                         
   2  15   9          2.44          1.89         1.76 o                         
   3  15   9          2.08          4.30         3.70 o                         
   4  15   9          0.37         -0.94         2.37 o                         
  -5  16   9          1.23          2.39         2.26 o                         
  -4  16   9          0.02          5.48         4.01 o                         
  -3  16   9          4.00          2.56         4.91 o                         
  -2  16   9          1.85          2.91         2.55 o                         
  -1  16   9          1.29          0.30         2.17 o                         
   0  16   9          0.44         -1.70         3.61 o                         
   1  16   9          1.47          6.27         2.91 o                         
   2  16   9          0.03          1.17         4.40 o                         
   3  16   9          4.50          0.76         4.07 o                         
  -4  17   9          2.32          9.30         4.81 o                         
  -3  17   9          1.30          3.99         4.39 o                         
  -2  17   9          0.74          4.84         3.86 o                         
  -1  17   9          2.34         -0.60         2.88 o                         
   0  17   9          5.47          3.83         2.78 o                         
   1  17   9          0.25          2.13         3.86 o                         
   2  17   9         11.01         18.65         5.41 o                         
   3  17   9          0.86          3.57         6.65 o                         
  -3  18   9          1.45          8.76         2.92 o                         
  -2  18   9          0.08          3.64         2.96 o                         
  -1  18   9         12.36         16.15         4.66 o                         
   0  18   9          8.70          9.71         2.96 o                         
   1  18   9         12.39         12.96         4.18 o                         
   2  18   9          0.05          3.84         3.26 o                         
  -2  19   9          0.04          3.78         3.32 o                         
  -1  19   9          5.77          2.32         3.45 o                         
   0  19   9          5.13          0.44         3.65 o                         
  -6   0  10          0.99         -1.51         4.97 o                         
  -4   0  10          1.90         -0.33         2.37 o                         
  -2   0  10          9.17          0.94         3.85 o                         
   0   0  10          3.64         -0.14         3.54 o                         
   2   0  10          0.01          2.16         3.16 o                         
   4   0  10          2.21         12.62         9.47 o                         
   6   0  10          0.41          3.68         9.38 o                         
  -7   1  10          0.60          5.74         3.33 o                         
  -6   1  10          1.57          6.74         4.66 o                         
  -5   1  10          1.18          9.67         4.61 o                         
  -4   1  10          1.54          2.56         2.35 o                         
  -3   1  10          2.13          4.52         2.32 o                         
  -2   1  10          8.97          6.82         2.24 o                         
  -1   1  10          0.02          5.61         3.29 o                         
   0   1  10         35.04         27.82         5.51 o                         
   1   1  10         56.18         52.27        12.43 o                         
   2   1  10          2.91          9.37         4.78 o                         
   3   1  10          1.16          3.48         3.01 o                         
   4   1  10         10.07          4.80         8.32 o                         
   5   1  10          4.59          3.50         3.59 o                         
   6   1  10          0.34          2.10        11.18 o                         
  -7   2  10          2.07          5.41         2.95 o                         
  -6   2  10          2.86          0.09         4.17 o                         
  -5   2  10          5.00          1.07         2.89 o                         
  -4   2  10          1.15          2.11         1.55 o                         
  -3   2  10          1.79          1.66         1.48 o                         
  -2   2  10          4.58          4.18         2.49 o                         
  -1   2  10          0.16          3.19         1.46 o                         
   0   2  10          2.82          4.82         3.25 o                         
   1   2  10          0.44          1.50         4.03 o                         
   2   2  10          1.95         -0.15         3.51 o                         
   3   2  10          7.75         10.31         4.27 o                         
   4   2  10          0.72          4.42         4.91 o                         
   5   2  10         14.48         18.86         7.90 o                         
   6   2  10          0.38          1.06         7.62 o                         
  -7   3  10          2.67          7.93         2.67 o                         
  -6   3  10          2.27          4.54         2.02 o                         
  -5   3  10          0.50          2.12         1.63 o                         
  -4   3  10          2.57          1.32         2.64 o                         
  -3   3  10          0.52          6.18         2.42 o                         
  -2   3  10          0.56          2.08         1.91 o                         
  -1   3  10          7.20          9.33         2.95 o                         
   0   3  10         29.35         30.54         6.08 o                         
   1   3  10          0.30          0.50         2.39 o                         
   2   3  10         13.08          6.67         8.97 o                         
   3   3  10          0.54          4.26         4.32 o                         
   4   3  10          0.07          3.68         6.10 o                         
   5   3  10          1.83          2.76         1.89 o                         
   6   3  10          0.58         -2.01         4.61 o                         
  -7   4  10          0.92          5.87         5.04 o                         
  -6   4  10          6.57          9.09         4.80 o                         
  -5   4  10          0.00          2.86         1.97 o                         
  -4   4  10          1.00          0.36         2.76 o                         
  -3   4  10          0.73          0.81         1.53 o                         
  -2   4  10         28.62         23.61         9.91 o                         
  -1   4  10         18.80         25.31         7.91 o                         
   0   4  10         30.97         21.65         6.20 o                         
   1   4  10          5.38          8.46         3.25 o                         
   2   4  10          3.63          0.47         3.02 o                         
   3   4  10          0.12          0.31         3.72 o                         
   4   4  10         28.64         33.08         8.17 o                         
   5   4  10         19.53         13.12         6.65 o                         
  -7   5  10          0.24          9.24         6.96 o                         
  -6   5  10          7.04          6.98         3.25 o                         
  -5   5  10          6.56          7.50         2.53 o                         
  -4   5  10          5.91          8.57         2.93 o                         
  -3   5  10         32.07         45.53         6.62 o                         
  -2   5  10          9.60         12.03         4.24 o                         
  -1   5  10          9.20          2.52         3.00 o                         
   0   5  10         13.95         11.41         5.94 o                         
   1   5  10          8.90          4.89         2.88 o                         
   2   5  10          6.16          3.34         2.76 o                         
   3   5  10          1.04          4.25         3.63 o                         
   4   5  10          0.04          0.27         5.58 o                         
   5   5  10          6.25          4.72         6.00 o                         
  -7   6  10          7.52          0.84         5.98 o                         
  -6   6  10          0.12          2.34         2.63 o                         
  -5   6  10          0.01         -0.20         1.85 o                         
  -4   6  10          1.53          1.87         1.59 o                         
  -3   6  10          0.88          3.54         2.37 o                         
  -2   6  10          0.99          0.75         1.46 o                         
  -1   6  10         13.25         20.50         6.79 o                         
   0   6  10          6.73         13.50         4.35 o                         
   1   6  10          3.94          7.58         3.16 o                         
   2   6  10          0.77          0.61         3.10 o                         
   3   6  10          0.82          0.97         3.45 o                         
   4   6  10          4.62          1.04         5.63 o                         
   5   6  10          0.95          4.43         5.70 o                         
  -7   7  10          0.40         -3.63         4.37 o                         
  -6   7  10          0.27          4.34         3.76 o                         
  -5   7  10          0.03          2.62         3.63 o                         
  -4   7  10         13.39         14.33         3.91 o                         
  -3   7  10          1.41          5.57         3.72 o                         
  -2   7  10         27.63         31.33         6.17 o                         
  -1   7  10          4.53          5.09         2.90 o                         
   0   7  10          2.96          5.04         3.17 o                         
   1   7  10         11.13         10.88         3.99 o                         
   2   7  10          0.34         -1.19         2.20 o                         
   3   7  10          7.42          6.02         3.62 o                         
   4   7  10          4.84          2.31         5.04 o                         
   5   7  10          0.00          9.89         3.94 o                         
  -6   8  10          3.08          8.06         4.13 o                         
  -5   8  10          0.74          5.40         3.04 o                         
  -4   8  10          0.07          0.66         2.11 o                         
  -3   8  10          0.85         -0.37         1.12 o                         
  -2   8  10          0.29          2.31         2.20 o                         
  -1   8  10          0.30         -1.18         2.60 o                         
   0   8  10          8.38          8.22         3.20 o                         
   1   8  10         14.13         11.69         8.76 o                         
   2   8  10          3.89          5.97         4.04 o                         
   3   8  10          2.22          5.07         5.10 o                         
   4   8  10          5.59          3.77         4.94 o                         
   5   8  10          3.12          3.68         3.63 o                         
  -6   9  10          6.66          6.41         4.92 o                         
  -5   9  10          1.03          0.58         3.81 o                         
  -4   9  10          1.24          6.67         4.19 o                         
  -3   9  10         14.04         10.63         4.85 o                         
  -2   9  10          0.10          1.44         3.42 o                         
  -1   9  10          0.08          1.87         2.05 o                         
   0   9  10         10.87         21.99         6.22 o                         
   1   9  10          0.85          2.12         3.11 o                         
   2   9  10          0.10         -2.20         2.20 o                         
   3   9  10          0.47         -1.20         2.95 o                         
   4   9  10          0.09          0.61         3.25 o                         
   5   9  10          3.36          9.84         6.10 o                         
  -6  10  10          1.83          1.10         2.55 o                         
  -5  10  10          0.05          0.60         2.61 o                         
  -4  10  10          2.32          5.74         4.18 o                         
  -3  10  10          0.47          1.82         3.39 o                         
  -2  10  10         19.91         13.14         5.39 o                         
  -1  10  10          0.00         -0.38         2.74 o                         
   0  10  10          1.44          0.22         2.32 o                         
   1  10  10          0.13          2.23         2.23 o                         
   2  10  10          8.81          6.95         6.06 o                         
   3  10  10          1.45          2.31         5.38 o                         
   4  10  10          0.94          5.95         4.18 o                         
  -6  11  10          9.83         12.13         5.29 o                         
  -5  11  10          0.32          2.05         4.74 o                         
  -4  11  10          0.09          5.67         3.22 o                         
  -3  11  10          0.21          2.83         3.89 o                         
  -2  11  10          7.40          7.24         3.17 o                         
  -1  11  10          2.16          3.41         2.86 o                         
   0  11  10          1.38          2.23         4.49 o                         
   1  11  10          2.03          3.21         2.98 o                         
   2  11  10          8.19          7.75         3.40 o                         
   3  11  10          0.32          0.02         3.82 o                         
   4  11  10          1.30          3.92         3.02 o                         
  -5  12  10          0.02          1.72         3.68 o                         
  -4  12  10          0.97          0.34         3.16 o                         
  -3  12  10          2.16          5.02         3.45 o                         
  -2  12  10          3.06          2.44         3.38 o                         
  -1  12  10          4.97          5.78         4.30 o                         
   0  12  10          7.93          5.63         2.87 o                         
   1  12  10          1.75          0.90         2.65 o                         
   2  12  10          1.40          2.96         4.90 o                         
   3  12  10          0.22          5.31         4.34 o                         
  -5  13  10          0.00          6.42         2.35 o                         
  -4  13  10         10.07          9.97         7.09 o                         
  -3  13  10          1.53          2.95         4.14 o                         
  -2  13  10          0.19          3.63         2.06 o                         
  -1  13  10          5.73         10.60         5.86 o                         
   0  13  10          3.63          3.29         2.81 o                         
   1  13  10          1.97          1.79         1.61 o                         
   2  13  10          0.38          5.00         3.71 o                         
   3  13  10          1.98          4.78         4.40 o                         
  -4  14  10          1.82          5.29         4.22 o                         
  -3  14  10          2.37          1.94         5.46 o                         
  -2  14  10          5.44          8.12         5.65 o                         
  -1  14  10          3.03          4.87         4.25 o                         
   0  14  10          1.88          5.58         2.75 o                         
   1  14  10          1.17          7.29         3.62 o                         
   2  14  10          0.05          0.05         3.62 o                         
  -3  15  10          2.28         -0.54         1.68 o                         
  -2  15  10          0.99          4.23         2.47 o                         
  -1  15  10          0.68          4.94         3.97 o                         
   0  15  10          9.65          5.73         5.24 o                         
   1  15  10          4.86          4.90         3.69 o                         
   2  15  10          2.26         -1.71         1.71 o                         
  -2  16  10          6.77         10.06         4.07 o                         
  -1  16  10          7.89         14.06         4.22 o                         
   0  16  10          1.79          7.54         6.72 o                         
  -5   0  11          3.09          7.86         6.58 o                         
  -3   0  11         14.69         11.77         5.80 o                         
  -1   0  11         15.27         43.69        10.17 o                         
   1   0  11          6.53          9.39         5.80 o                         
   3   0  11          0.12         -4.92         5.86 o                         
  -6   1  11          0.00          2.54         4.06 o                         
  -5   1  11          2.62          1.49         2.14 o                         
  -4   1  11          1.17          1.41         2.86 o                         
  -3   1  11          0.57          2.85         2.15 o                         
  -2   1  11          1.43          3.00         2.63 o                         
  -1   1  11          1.64          2.91         4.98 o                         
   0   1  11         30.33         25.67         9.49 o                         
   1   1  11          3.03          1.67         4.24 o                         
   2   1  11          2.41          6.21         4.99 o                         
   3   1  11          0.28          6.26         5.62 o                         
   4   1  11          0.00         -1.04         5.75 o                         
  -6   2  11          4.49          4.78         1.82 o                         
  -5   2  11          0.48          3.22         2.68 o                         
  -4   2  11          0.99         -1.09         2.49 o                         
  -3   2  11          1.04          2.03         2.31 o                         
  -2   2  11          7.77          7.23         2.89 o                         
  -1   2  11          4.66          0.72         2.75 o                         
   0   2  11         14.49         11.23         3.95 o                         
   1   2  11          1.49          6.28         5.35 o                         
   2   2  11          0.12         -1.92         2.96 o                         
   3   2  11          0.00          2.72         4.49 o                         
   4   2  11          1.02          4.42         4.76 o                         
  -6   3  11          0.05          0.05         1.55 o                         
  -5   3  11          1.18          1.34         2.94 o                         
  -4   3  11          0.25          0.56         2.05 o                         
  -3   3  11          5.16          3.05         4.40 o                         
  -2   3  11          4.27          3.69         2.64 o                         
  -1   3  11          7.66         10.24         4.10 o                         
   0   3  11          9.92         18.69         4.92 o                         
   1   3  11          4.87          3.05         1.49 o                         
   2   3  11          0.54          8.74         4.18 o                         
   3   3  11          0.16          6.20         4.01 o                         
   4   3  11          3.65          8.10         5.60 o                         
  -5   4  11          0.01          4.75         4.80 o                         
  -4   4  11          0.50          1.98         3.27 o                         
  -3   4  11          4.90          2.12         2.16 o                         
  -2   4  11          6.68          9.10         2.79 o                         
  -1   4  11          5.80          4.10         3.78 o                         
   0   4  11          9.63          8.40         4.03 o                         
   1   4  11          1.36         -0.56         3.61 o                         
   2   4  11          0.34         10.97         2.53 o                         
   3   4  11          0.15          5.99         7.23 o                         
   4   4  11          0.44          1.59         4.76 o                         
  -5   5  11          0.37          5.48         2.78 o                         
  -4   5  11          6.05          7.46         4.25 o                         
  -3   5  11          0.58          3.61         4.11 o                         
  -2   5  11          3.53          4.89         3.31 o                         
  -1   5  11          2.68          4.33         2.33 o                         
   0   5  11          0.00         -0.70         2.45 o                         
   1   5  11          4.59          5.07         3.52 o                         
   2   5  11          6.19          5.35         4.40 o                         
   3   5  11          0.93          3.13         2.59 o                         
   4   5  11          0.30          6.91         9.40 o                         
  -5   6  11          0.83          0.70         4.38 o                         
  -4   6  11          0.81          1.52         2.04 o                         
  -3   6  11          1.62          2.00         2.55 o                         
  -2   6  11          0.88          0.16         2.37 o                         
  -1   6  11          1.17         -1.08         1.84 o                         
   0   6  11          0.78         -1.78         1.82 o                         
   1   6  11          3.79          3.44         2.97 o                         
   2   6  11          7.26          5.93         4.05 o                         
   3   6  11          0.34         -0.13         3.01 o                         
  -5   7  11          0.03          5.05         6.24 o                         
  -4   7  11          0.76          5.50         2.75 o                         
  -3   7  11          3.51         10.45         3.46 o                         
  -2   7  11          2.79          2.85         4.55 o                         
  -1   7  11          4.35          5.41         6.68 o                         
   0   7  11          7.51          2.89         2.62 o                         
   1   7  11          2.51          5.75         2.45 o                         
   2   7  11          0.54          1.49         5.12 o                         
   3   7  11          1.77         11.35         6.23 o                         
  -5   8  11          0.01          3.41         7.39 o                         
  -4   8  11          2.39          1.37         2.94 o                         
  -3   8  11          2.53          4.34         2.56 o                         
  -2   8  11          1.13          0.37         3.35 o                         
  -1   8  11          1.21          0.21         2.24 o                         
   0   8  11          0.70          2.81         2.39 o                         
   1   8  11          0.00          2.67         3.15 o                         
   2   8  11          0.94          0.20         3.47 o                         
   3   8  11          3.56          5.37        10.47 o                         
  -4   9  11          3.58         -1.04         4.01 o                         
  -3   9  11          0.32         -0.15         2.13 o                         
  -2   9  11          1.87          8.90         3.62 o                         
  -1   9  11          2.46         -1.97         4.60 o                         
   0   9  11          0.10          6.00         2.65 o                         
   1   9  11          0.00          1.91         2.52 o                         
   2   9  11          1.67          1.45         2.27 o                         
  -4  10  11          4.46          4.43         3.90 o                         
  -3  10  11          1.45          0.79         3.16 o                         
  -2  10  11          4.83          7.15         2.69 o                         
  -1  10  11          1.12          2.02         4.32 o                         
   0  10  11          3.24          4.79         3.76 o                         
   1  10  11          0.53         -0.55         2.99 o                         
   2  10  11          0.38         -5.21         5.21 o                         
  -3  11  11          2.25          8.14         2.83 o                         
  -2  11  11          1.72          0.87         7.22 o                         
  -1  11  11          0.43          1.73         2.01 o                         
   0  11  11          0.05          3.49         5.09 o                         
   1  11  11          0.92         -1.07         1.07 o                         
  -2  12  11          2.73          4.61         3.61 o                         
  -1  12  11          0.18          0.56         9.20 o                         
   0  12  11          0.36          1.23         5.28 o                         
  -2   0  12         14.65         20.70         6.86 o                         
   0   0  12          7.55          1.82         7.59 o                         
  -3   1  12          0.35         -0.03         4.33 o                         
  -2   1  12          3.43          6.12         3.96 o                         
  -1   1  12          0.57          1.36         2.73 o                         
   0   1  12          0.10         -0.46         3.15 o                         
   1   1  12          0.21          7.36         3.79 o                         
  -3   2  12          1.90          8.25         5.62 o                         
  -2   2  12          0.03          4.59         3.07 o                         
  -1   2  12         14.82          9.77         4.03 o                         
   0   2  12          1.06          5.12         4.28 o                         
   1   2  12          1.49         -3.31         3.31 o                         
  -3   3  12          2.38         -0.98         3.05 o                         
  -2   3  12          2.49          2.37         3.56 o                         
  -1   3  12          1.61          0.36         2.28 o                         
   0   3  12          3.51         10.62         3.73 o                         
   1   3  12          2.00         -1.88         3.71 o                         
  -3   4  12          0.23          0.21         2.51 o                         
  -2   4  12          0.41         -0.41         3.90 o                         
  -1   4  12          3.85          6.62         9.99 o                         
   0   4  12          0.02         -1.46         3.15 o                         
   1   4  12          0.09         -0.59         3.70 o                         
  -2   5  12          0.98          3.27         4.95 o                         
  -1   5  12          0.17          0.70         3.28 o                         
   0   5  12          1.99         -0.49         3.04 o                         
  -1   6  12          0.08          3.41         3.44 o                         
                                                                                
