# Supplementary material for: Crystal structures of N,N-dimethyl-(2-(2,2-diphen­yl)-2-prop-2-yn­yloxy)acet­oxy)ethyl­amine and N,N-dimethyl-(2-(2,2-diphen­yl)-2-prop-2-yn­yl­­oxy)acet­oxy)ethyl­ammonium 2,4,6-tri­nitro­phenolate
Source: Acta Crystallogr E Crystallogr Commun. 2017 Sep 15;73(Pt 10):1488–92. doi: 10.1107/S2056989017012968 (PMC5730301; doi:10.1107/S2056989017012968)
Supplement: Supplementary file 3 [file e-73-01488-IIsup3.hkl]

data_II                                                                         
_shelx_title ' ya4cgdi'                                                         
_shelx_refln_list_code          4                                               
_shelx_F_calc_maximum      102.46                                               
_exptl_crystal_F_000       592.00                                               
_reflns_d_resolution_high  0.6872                                               
                                                                                
loop_                                                                           
 _space_group_symop_operation_xyz                                               
 'x, y, z'                                                                      
 '-x, -y, -z'                                                                   
                                                                                
_cell_length_a     7.5208                                                       
_cell_length_b     8.3919                                                       
_cell_length_c    22.2282                                                       
_cell_angle_alpha  85.099                                                       
_cell_angle_beta   84.294                                                       
_cell_angle_gamma  75.117                                                       
                                                                                
_shelx_F_squared_multiplier     1.000                                           
                                                                                
loop_                                                                           
 _refln_index_h                                                                 
 _refln_index_k                                                                 
 _refln_index_l                                                                 
 _refln_F_squared_calc                                                          
 _refln_F_squared_meas                                                          
 _refln_F_squared_sigma                                                         
 _refln_observed_status                                                         
   2   0   0       5340.24       5390.06        24.44 o                         
   3   0   0         20.78         22.64         1.22 o                         
   4   0   0         21.14         19.43         1.50 o                         
   5   0   0        125.93        132.28         7.67 o                         
   6   0   0         39.21         39.81         2.61 o                         
   7   0   0        237.64        245.30         7.16 o                         
   8   0   0          5.73          4.73         1.71 o                         
   9   0   0          0.05          1.00         1.12 o                         
  10   0   0          2.40          6.23         2.44 o                         
 -10   1   0          0.10          1.19         2.32 o                         
  -9   1   0          0.91          2.86         1.55 o                         
  -8   1   0          3.28          5.00         2.04 o                         
  -7   1   0         63.18         61.22         4.47 o                         
  -6   1   0        628.40        650.54        11.56 o                         
  -5   1   0        542.11        579.01        11.18 o                         
  -4   1   0        234.89        253.00         6.10 o                         
  -3   1   0        127.65        128.10         3.96 o                         
  -2   1   0        810.94        824.03         7.43 o                         
  -1   1   0       1549.40       1582.81        10.29 o                         
   0   1   0        297.83        304.32         3.54 o                         
   1   1   0       2189.22       2216.65         9.69 o                         
   3   1   0          0.08          0.09         0.20 o                         
   4   1   0          0.13          0.04         0.22 o                         
   5   1   0         87.60         87.60         4.49 o                         
   6   1   0         86.62         90.96         4.79 o                         
   7   1   0         31.56         29.22         2.52 o                         
   8   1   0         49.06         44.90         3.38 o                         
   9   1   0          0.12          0.51         1.42 o                         
  10   1   0          8.07          2.74         1.52 o                         
  -9   2   0         10.98          7.87         4.85 o                         
  -8   2   0          0.25          0.49         0.86 o                         
  -7   2   0         62.09         55.76         3.82 o                         
  -6   2   0         27.17         29.37         2.67 o                         
  -5   2   0          7.73          6.63         1.52 o                         
  -4   2   0        582.05        585.62        15.50 o                         
  -3   2   0          9.21          2.93         0.64 o                         
  -2   2   0        282.49        248.67         4.07 o                         
  -1   2   0         97.24         96.19         2.38 o                         
   0   2   0        373.21        377.58         4.17 o                         
   1   2   0        995.67        917.16         8.70 o                         
   2   2   0        785.65        815.31         6.68 o                         
   3   2   0        412.14        409.71         6.52 o                         
   4   2   0        185.12        188.01         3.85 o                         
   5   2   0         19.68         17.73         1.90 o                         
   6   2   0         17.66         17.98         2.96 o                         
   7   2   0          0.32          0.27         0.48 o                         
   8   2   0        146.97        145.57         6.83 o                         
   9   2   0          0.81          2.95         1.25 o                         
  10   2   0          2.48          4.61         2.69 o                         
  -9   3   0         19.06         29.15         7.22 o                         
  -8   3   0          4.72          5.58         1.77 o                         
  -7   3   0         21.84         24.79         2.78 o                         
  -6   3   0         99.67         98.99         5.13 o                         
  -5   3   0        205.70        212.01         8.14 o                         
  -4   3   0         28.44         31.86         2.48 o                         
  -3   3   0        675.70        622.54         8.74 o                         
  -2   3   0          0.22          0.19         0.24 o                         
  -1   3   0        367.63        320.60         4.43 o                         
   0   3   0        297.13        267.37         5.22 o                         
   1   3   0       2108.78       2070.89        14.27 o                         
   2   3   0          0.38          0.45         0.22 o                         
   3   3   0        132.84        121.68         3.75 o                         
   4   3   0        778.45        704.54         7.66 o                         
   5   3   0        148.86        157.08         4.73 o                         
   6   3   0         41.83         44.53         3.30 o                         
   7   3   0         63.13         69.01         4.47 o                         
   8   3   0          0.02          0.47         0.84 o                         
   9   3   0         13.19          9.17         2.04 o                         
  10   3   0          8.74         14.82         6.83 o                         
  -8   4   0          0.35          1.27         1.50 o                         
  -7   4   0         89.37         84.87         6.36 o                         
  -6   4   0         29.91         25.65         4.22 o                         
  -5   4   0          1.63          0.97         0.96 o                         
  -4   4   0         78.64         81.82         3.54 o                         
  -3   4   0          9.77          8.83         0.96 o                         
  -2   4   0          7.68          6.97         1.03 o                         
  -1   4   0        403.99        428.27        10.62 o                         
   0   4   0       2619.48       2873.74        17.40 o                         
   1   4   0        430.42        446.82         5.06 o                         
   2   4   0          1.43          0.15         0.39 o                         
   3   4   0         54.45         65.78         2.68 o                         
   4   4   0        158.54        166.55         3.24 o                         
   5   4   0        345.04        373.04        14.12 o                         
   6   4   0         66.97         66.78         3.93 o                         
   7   4   0         12.77         14.18         2.03 o                         
   8   4   0         57.11         57.64         4.37 o                         
   9   4   0          8.04          6.34         3.89 o                         
  -7   5   0         18.63         18.68         4.33 o                         
  -6   5   0          0.01          3.83         2.18 o                         
  -5   5   0         29.80         47.23         5.68 o                         
  -4   5   0          0.81          1.04         0.54 o                         
  -3   5   0         48.66         45.49         2.92 o                         
  -2   5   0        373.84        360.19        11.30 o                         
  -1   5   0        506.05        492.04         9.54 o                         
   0   5   0         38.04         38.30         3.25 o                         
   1   5   0          2.49          3.25         0.71 o                         
   2   5   0          8.11          6.53         0.61 o                         
   3   5   0         23.36         23.61         3.97 o                         
   4   5   0         91.09         95.16         6.21 o                         
   5   5   0          7.69          7.71         1.28 o                         
   6   5   0          8.13          9.54         2.27 o                         
   7   5   0         15.46         14.58         3.27 o                         
   8   5   0          7.33         11.62         2.91 o                         
  -7   6   0         22.54         17.61         7.61 o                         
  -6   6   0          7.35          5.71         2.48 o                         
  -5   6   0         34.81         26.06         4.48 o                         
  -4   6   0          2.61          3.85         3.66 o                         
  -3   6   0          0.26          1.13         1.43 o                         
  -2   6   0        127.00        117.61         9.38 o                         
  -1   6   0         20.03         15.35         1.14 o                         
   0   6   0         48.83         47.49         1.77 o                         
   1   6   0         13.04         10.40         1.20 o                         
   2   6   0        134.54        126.22         3.39 o                         
   3   6   0        326.36        358.60        11.47 o                         
   4   6   0         27.72         25.47         4.60 o                         
   5   6   0        396.25        423.05        20.18 o                         
   6   6   0         48.00         51.21         7.41 o                         
   7   6   0         20.22         13.89         4.06 o                         
   8   6   0         26.76         23.65         5.25 o                         
  -6   7   0          3.08          4.01         2.78 o                         
  -5   7   0         34.31         36.38         5.82 o                         
  -4   7   0          0.62          0.98         1.26 o                         
  -3   7   0         69.02         69.39         7.83 o                         
  -2   7   0         18.43         16.08         3.02 o                         
  -1   7   0         80.86         72.50         5.57 o                         
   0   7   0        136.14        134.54         3.84 o                         
   1   7   0          3.47          1.08         0.67 o                         
   2   7   0        179.43        165.06         7.96 o                         
   3   7   0          0.40          1.27         1.01 o                         
   4   7   0         55.26         50.47         4.61 o                         
   5   7   0        204.62        192.14        15.12 o                         
   6   7   0          3.86         -0.57         1.55 o                         
   7   7   0          2.94          4.33         2.45 o                         
   8   7   0          1.27         -0.13         2.02 o                         
  -5   8   0          2.21          2.36         2.24 o                         
  -4   8   0          2.49          2.21         1.70 o                         
  -3   8   0          0.10          2.01         1.49 o                         
  -2   8   0         11.34         17.35         5.05 o                         
  -1   8   0         13.59         12.93         3.95 o                         
   0   8   0        108.74        123.00         7.11 o                         
   1   8   0          1.77          2.78         1.21 o                         
   2   8   0         66.83         63.61         6.96 o                         
   3   8   0          4.24          5.62         2.66 o                         
   4   8   0         64.44         69.43         5.93 o                         
   5   8   0         32.15         25.66         5.80 o                         
   6   8   0          0.62          0.73         2.42 o                         
   7   8   0          1.62          1.88         2.44 o                         
   8   8   0          1.64          0.76         2.11 o                         
  -4   9   0         32.78         45.41         9.41 o                         
  -3   9   0         10.93         15.15         3.52 o                         
  -2   9   0         19.25         12.83         3.46 o                         
  -1   9   0          0.35          3.75         1.84 o                         
   0   9   0          1.40          2.29         1.95 o                         
   1   9   0         12.52         12.26         3.35 o                         
   2   9   0          4.88          8.36         3.12 o                         
   3   9   0          2.25          0.60         1.54 o                         
   4   9   0          0.00          1.22         1.28 o                         
   5   9   0         15.71         13.99         5.05 o                         
   6   9   0         31.79         37.32         7.63 o                         
   7   9   0          1.11          2.95         2.30 o                         
  -2  10   0          9.88         11.74         4.14 o                         
  -1  10   0          6.09          3.77         1.80 o                         
   0  10   0         23.87         20.26         4.70 o                         
   1  10   0         12.37         16.65         4.24 o                         
   2  10   0          0.67          0.21         1.10 o                         
   3  10   0         31.41         26.91         5.57 o                         
   4  10   0         12.57         15.37         4.25 o                         
   7  10   0         18.55         26.54         7.03 o                         
  -1  11   0          6.68          6.14         2.90 o                         
   0  11   0          0.03         -0.84         1.69 o                         
   1  11   0          1.64          4.97         3.04 o                         
   2  11   0          2.98          3.61         2.49 o                         
   3  11   0          9.64         13.19         4.45 o                         
   2  12   0          0.04          2.44         3.46 o                         
  -3 -11   1          9.37          7.87         3.32 o                         
  -2 -11   1          0.72          0.30         1.41 o                         
  -1 -11   1          3.26          8.30         3.31 o                         
   0 -11   1         21.38         25.81         5.78 o                         
   1 -11   1         21.27         24.22         5.88 o                         
  -7 -10   1          0.62         -3.25         3.89 o                         
  -6 -10   1         10.27         15.99         5.78 o                         
  -4 -10   1         40.15         39.92         6.66 o                         
  -3 -10   1          4.43          5.50         2.19 o                         
  -2 -10   1         15.11         17.30         4.15 o                         
  -1 -10   1         17.09         13.02         3.90 o                         
   0 -10   1          2.69          4.86         2.58 o                         
   1 -10   1          4.05          1.16         1.20 o                         
   2 -10   1          2.91          5.29         2.45 o                         
  -7  -9   1          0.06          1.21         2.45 o                         
  -6  -9   1          6.83          8.02         4.54 o                         
  -5  -9   1         20.06         28.61         7.03 o                         
  -4  -9   1          3.92          2.47         1.91 o                         
  -3  -9   1         94.35        100.63         9.48 o                         
  -2  -9   1         16.33         24.20         4.76 o                         
  -1  -9   1          0.00          0.13         1.63 o                         
   0  -9   1         27.20         26.69         4.95 o                         
   1  -9   1         50.93         48.49         5.21 o                         
   2  -9   1         14.52         18.71         3.62 o                         
   3  -9   1          4.39          5.07         2.36 o                         
   4  -9   1          4.62          8.03         3.22 o                         
  -8  -8   1          5.28         10.15         4.44 o                         
  -7  -8   1          1.98          3.77         2.41 o                         
  -6  -8   1         66.41         76.27        10.54 o                         
  -5  -8   1          4.09          8.86         3.65 o                         
  -4  -8   1         60.50         63.02         5.67 o                         
  -3  -8   1          8.68          9.56         2.27 o                         
  -2  -8   1         31.95         46.15         5.76 o                         
  -1  -8   1         69.96         53.75         4.34 o                         
   0  -8   1        157.69        154.82         8.04 o                         
   1  -8   1         36.16         33.92         4.24 o                         
   2  -8   1         14.87          8.77         2.32 o                         
   3  -8   1          1.41          1.13         1.64 o                         
   4  -8   1          0.14         -1.27         1.61 o                         
   5  -8   1         23.16         30.12         5.35 o                         
  -8  -7   1          0.02          2.84         2.46 o                         
  -7  -7   1         12.23         12.51         4.53 o                         
  -6  -7   1        198.22        214.24        16.01 o                         
  -5  -7   1        390.26        407.11        22.29 o                         
  -4  -7   1         18.52         18.99         2.72 o                         
  -3  -7   1          2.94          3.19         1.87 o                         
  -2  -7   1         19.91         24.10         2.37 o                         
  -1  -7   1          0.34          0.63         0.78 o                         
   0  -7   1         60.85         70.30         2.91 o                         
   1  -7   1          0.10          0.38         2.39 o                         
   2  -7   1        416.06        408.28        31.09 o                         
   3  -7   1         13.78         15.02         4.80 o                         
   4  -7   1          7.65          7.92         5.27 o                         
   5  -7   1          7.34          5.94         2.45 o                         
   6  -7   1          0.12          0.80         1.82 o                         
  -8  -6   1          2.22          1.93         2.11 o                         
  -7  -6   1          0.80          1.83         2.15 o                         
  -6  -6   1          7.10         11.91         3.88 o                         
  -5  -6   1         26.56         33.40         5.93 o                         
  -4  -6   1        420.35        447.78        12.54 o                         
  -3  -6   1         56.35         55.64         4.49 o                         
  -2  -6   1          9.65          8.98         0.94 o                         
  -1  -6   1         75.12         76.06         3.35 o                         
   0  -6   1          2.51          2.41         0.44 o                         
   1  -6   1          0.40          0.68         0.36 o                         
   2  -6   1         11.18         12.70         1.41 o                         
   3  -6   1          2.26          0.96         1.10 o                         
   4  -6   1         27.38         26.22         4.18 o                         
   5  -6   1          1.98          1.49         2.63 o                         
   6  -6   1          0.39          4.05         3.01 o                         
   7  -6   1          3.44          8.14         2.93 o                         
  -8  -5   1         18.06         31.93         6.38 o                         
  -7  -5   1          7.29          8.41         2.14 o                         
  -6  -5   1          3.14          3.61         1.01 o                         
  -5  -5   1         48.20         39.77         2.10 o                         
  -4  -5   1          0.25         -0.43         0.62 o                         
  -3  -5   1        154.05        159.48         6.67 o                         
  -2  -5   1         20.17         22.36         1.30 o                         
  -1  -5   1        127.31        130.73         3.45 o                         
   0  -5   1          0.56          0.33         0.32 o                         
   1  -5   1         46.45         43.31         2.35 o                         
   2  -5   1          7.89          8.91         1.25 o                         
   3  -5   1        406.31        425.26         9.53 o                         
   4  -5   1         59.12         64.10         5.07 o                         
   5  -5   1         30.93         27.58         4.32 o                         
   6  -5   1          3.29          5.97         2.93 o                         
   7  -5   1         60.87         57.30         6.89 o                         
  -8  -4   1        110.70        117.13         5.68 o                         
  -7  -4   1          3.73          5.03         1.20 o                         
  -6  -4   1        143.18        142.44         5.84 o                         
  -5  -4   1         74.25         74.59         3.09 o                         
  -4  -4   1        434.05        435.87         9.94 o                         
  -3  -4   1         32.64         33.39         1.22 o                         
  -2  -4   1       1949.27       2079.38        11.17 o                         
  -1  -4   1       1028.83       1113.52         8.04 o                         
   0  -4   1       2001.47       2042.42        17.38 o                         
   1  -4   1        118.29        119.48         4.90 o                         
   2  -4   1        107.50        120.39         4.36 o                         
   3  -4   1        118.83        106.11         3.58 o                         
   4  -4   1         25.78         24.66         1.99 o                         
   5  -4   1         66.75         70.22         8.59 o                         
   6  -4   1          8.01          7.99         2.10 o                         
   7  -4   1        102.62        120.64         8.74 o                         
   8  -4   1         13.65         15.99         4.09 o                         
  -9  -3   1          8.24          6.69         1.96 o                         
  -8  -3   1        107.86        107.97         5.22 o                         
  -7  -3   1         22.94         23.37         3.39 o                         
  -6  -3   1         75.68         82.29         4.50 o                         
  -5  -3   1        488.61        500.85        13.71 o                         
  -4  -3   1          0.10          3.12         0.57 o                         
  -3  -3   1        218.98        221.51         3.29 o                         
  -2  -3   1        336.00        318.77         3.08 o                         
  -1  -3   1       2275.11       2313.49        16.18 o                         
   0  -3   1        938.48        931.06         9.93 o                         
   1  -3   1        517.01        494.84         5.47 o                         
   2  -3   1        287.36        314.60         5.19 o                         
   3  -3   1          1.76          1.70         0.57 o                         
   4  -3   1         22.65         20.25         2.30 o                         
   5  -3   1         15.40         10.38         2.16 o                         
   6  -3   1         34.56         37.45         4.65 o                         
   7  -3   1         39.21         39.60         4.09 o                         
   8  -3   1         18.19         13.05         2.58 o                         
   9  -3   1         18.77          9.87         4.91 o                         
 -10  -2   1         15.33         16.99         6.25 o                         
  -9  -2   1         25.17         29.01         3.67 o                         
  -8  -2   1         46.04         49.17         3.57 o                         
  -7  -2   1         10.37         11.81         1.63 o                         
  -6  -2   1         39.28         41.67         2.68 o                         
  -5  -2   1         21.75         23.45         2.48 o                         
  -4  -2   1        252.71        259.79         4.64 o                         
  -3  -2   1        155.99        155.08         3.36 o                         
  -2  -2   1       1323.65       1302.32        10.67 o                         
   0  -2   1        486.42        451.67         7.33 o                         
   1  -2   1        547.95        568.17         7.23 o                         
   2  -2   1       1241.28       1302.80         9.14 o                         
   3  -2   1        151.28        162.52         4.61 o                         
   4  -2   1        216.11        228.70         8.45 o                         
   5  -2   1          1.46          1.87         0.80 o                         
   6  -2   1         24.87         25.56         3.95 o                         
   7  -2   1         10.12          6.35         1.36 o                         
   8  -2   1         11.33         13.28         2.10 o                         
   9  -2   1         28.59         23.49         4.68 o                         
 -10  -1   1          0.30          2.33         1.93 o                         
  -9  -1   1         18.31         16.84         2.89 o                         
  -8  -1   1          8.09          7.23         2.38 o                         
  -7  -1   1        105.34        110.71         4.80 o                         
  -6  -1   1          4.84          5.64         1.03 o                         
  -5  -1   1          1.58          2.35         0.76 o                         
  -4  -1   1         12.29         14.15         1.11 o                         
  -3  -1   1        874.45        805.02         7.40 o                         
  -2  -1   1         98.44        114.23         2.06 o                         
  -1  -1   1         84.11        112.39         1.94 o                         
   0  -1   1       1497.27       1307.66         6.34 o                         
   1  -1   1       3846.51       3776.18        47.05 o                         
   2  -1   1       3740.20       3726.51        19.51 o                         
   3  -1   1        818.35        823.59        11.85 o                         
   4  -1   1         37.32         33.49         2.29 o                         
   5  -1   1         38.27         40.51         2.89 o                         
   6  -1   1         33.00         33.16         2.66 o                         
   7  -1   1          2.91          1.08         1.00 o                         
   8  -1   1         21.34         18.08         3.03 o                         
   9  -1   1          0.17         -0.97         0.97 o                         
  10  -1   1          2.81          4.06         3.24 o                         
 -10   0   1          2.82          7.70         3.25 o                         
  -9   0   1          1.73          0.15         1.16 o                         
  -8   0   1          1.12          1.48         0.91 o                         
  -7   0   1        130.21        130.84         5.33 o                         
  -6   0   1         11.71          8.81         1.27 o                         
  -5   0   1        240.05        255.10         6.15 o                         
  -4   0   1        240.86        236.33         5.34 o                         
  -3   0   1        221.21        211.52         3.78 o                         
  -2   0   1       1839.26       1701.41        10.07 o                         
  -1   0   1       1629.03       1643.50         8.18 o                         
   1   0   1         58.66         41.49         1.34 o                         
   2   0   1       5707.47       5628.55        70.98 o                         
   3   0   1          3.23          2.15         0.35 o                         
   4   0   1        486.65        506.97        12.53 o                         
   5   0   1          3.99          6.45         1.45 o                         
   6   0   1          6.22          4.15         1.08 o                         
   7   0   1          0.45          1.81         1.23 o                         
   8   0   1          0.24         -0.41         0.67 o                         
   9   0   1          0.26          1.55         1.14 o                         
  10   0   1          0.36          1.38         1.27 o                         
 -10   1   1          1.49          5.49         3.36 o                         
  -9   1   1          3.00          2.30         1.83 o                         
  -8   1   1          0.05         -0.79         0.87 o                         
  -7   1   1         40.38         37.63         2.96 o                         
  -6   1   1         53.43         41.05         2.91 o                         
  -5   1   1         25.59         30.04         2.29 o                         
  -4   1   1       1289.66       1277.41        13.77 o                         
  -3   1   1       1268.69       1428.41        13.90 o                         
  -2   1   1        825.70        816.51         6.80 o                         
  -1   1   1         19.07         18.22         0.74 o                         
   1   1   1        535.56        495.99         5.98 o                         
   2   1   1        236.33        243.68         2.73 o                         
   3   1   1        667.37        618.75         5.50 o                         
   4   1   1         20.96         19.34         1.25 o                         
   5   1   1        108.35        108.79         4.31 o                         
   6   1   1          5.22          7.02         1.10 o                         
   7   1   1         63.37         71.79         3.84 o                         
   8   1   1         11.29          9.00         1.62 o                         
   9   1   1          1.64          3.11         1.62 o                         
  10   1   1          9.87          3.51         1.66 o                         
  -9   2   1         46.66         53.25         8.36 o                         
  -8   2   1          5.53          4.42         1.13 o                         
  -7   2   1         33.28         37.46         4.83 o                         
  -6   2   1          9.11          8.02         1.45 o                         
  -5   2   1        692.26        725.87        12.27 o                         
  -4   2   1        182.20        205.71         5.91 o                         
  -3   2   1       1186.79       1261.98        12.62 o                         
  -2   2   1       1115.36       1065.22         9.38 o                         
  -1   2   1        185.18        177.63         3.93 o                         
   1   2   1       3836.04       3653.90        21.47 o                         
   2   2   1        622.72        616.90         5.16 o                         
   3   2   1          9.32          7.86         0.65 o                         
   4   2   1        932.24        967.22        10.17 o                         
   5   2   1        146.00        134.58         5.21 o                         
   6   2   1         65.37         65.11         3.96 o                         
   7   2   1          0.18          0.83         0.54 o                         
   8   2   1          0.54          2.11         0.96 o                         
   9   2   1          0.00          0.07         1.64 o                         
  10   2   1          3.21          0.40         1.40 o                         
  -9   3   1          1.30          3.64         2.50 o                         
  -8   3   1          0.18          1.97         1.20 o                         
  -7   3   1          0.08          1.46         0.78 o                         
  -6   3   1         42.53         40.71         3.28 o                         
  -5   3   1         55.16         55.34         5.40 o                         
  -4   3   1          7.13          7.73         1.14 o                         
  -3   3   1        358.27        349.29         6.49 o                         
  -2   3   1        145.58        160.30         3.34 o                         
  -1   3   1       1286.34       1363.78        12.52 o                         
   0   3   1        113.47        109.77         2.22 o                         
   1   3   1       2476.49       2584.56        16.15 o                         
   2   3   1        104.92         94.05         2.36 o                         
   3   3   1        897.90        923.96        11.36 o                         
   4   3   1        340.66        346.11         5.62 o                         
   5   3   1         56.17         54.93         2.80 o                         
   6   3   1         72.11         77.53         4.27 o                         
   7   3   1         15.38         15.50         2.21 o                         
   8   3   1         94.02        103.74         5.01 o                         
   9   3   1          0.14          2.43         1.55 o                         
  10   3   1          2.85          8.42         5.15 o                         
  -8   4   1          9.72         12.09         2.67 o                         
  -7   4   1          6.15          3.86         1.57 o                         
  -6   4   1          1.84          2.59         1.40 o                         
  -5   4   1        157.99        144.04         6.66 o                         
  -4   4   1        132.96        122.24         4.32 o                         
  -3   4   1         32.14         38.20         2.03 o                         
  -2   4   1         28.46         19.55         1.97 o                         
  -1   4   1        151.60        147.92         6.45 o                         
   0   4   1       2645.73       2786.21        30.46 o                         
   1   4   1        278.82        281.85         4.12 o                         
   2   4   1         40.95         51.38         2.41 o                         
   3   4   1        110.41        106.69         3.51 o                         
   4   4   1        163.89        156.67         4.26 o                         
   5   4   1        228.97        241.35         5.39 o                         
   6   4   1         17.67         20.24         2.25 o                         
   7   4   1          1.95          2.23         1.26 o                         
   8   4   1         56.15         51.61         4.18 o                         
   9   4   1         13.08         11.37         2.77 o                         
  10   4   1          2.04          1.46         3.10 o                         
  -8   5   1          1.58          0.73         1.54 o                         
  -7   5   1          0.77         -0.11         1.04 o                         
  -6   5   1         13.10         15.97         3.73 o                         
  -5   5   1        250.28        259.46        13.07 o                         
  -4   5   1         27.50         20.93         4.54 o                         
  -3   5   1         10.30         12.56         1.40 o                         
  -2   5   1        466.42        447.76        13.42 o                         
  -1   5   1         84.43        106.29         8.27 o                         
   0   5   1        807.59        818.70         8.99 o                         
   1   5   1         39.44         47.02         2.10 o                         
   2   5   1        345.35        350.47         7.76 o                         
   3   5   1        197.61        180.55         6.08 o                         
   4   5   1          4.53          6.39         1.83 o                         
   5   5   1        479.55        513.29        15.23 o                         
   6   5   1          4.33          2.60         0.77 o                         
   7   5   1          6.73          5.42         1.78 o                         
   8   5   1          9.19         12.75         2.88 o                         
   9   5   1         24.04         27.63         7.25 o                         
  -7   6   1          4.35          0.09         1.26 o                         
  -6   6   1         59.30         69.09        11.53 o                         
  -5   6   1         91.36        108.42         8.88 o                         
  -4   6   1          5.59          4.27         1.79 o                         
  -3   6   1        210.74        238.38        11.45 o                         
  -2   6   1         97.00        100.68         6.79 o                         
  -1   6   1        189.70        188.02         8.43 o                         
   0   6   1          0.88          2.50         0.98 o                         
   1   6   1          0.85          2.93         0.64 o                         
   2   6   1        465.17        471.70         8.17 o                         
   3   6   1         38.23         40.18         3.85 o                         
   4   6   1         28.97         38.54         3.85 o                         
   5   6   1        138.13        145.26         8.70 o                         
   6   6   1         91.64         84.91         6.77 o                         
   7   6   1          0.69          0.21         1.23 o                         
   8   6   1          1.58          1.35         1.76 o                         
  -6   7   1          3.73          1.77         2.63 o                         
  -5   7   1          1.07          1.91         1.62 o                         
  -4   7   1          3.76          4.29         3.45 o                         
  -3   7   1          7.40          8.73         3.37 o                         
  -2   7   1          0.30          0.34         1.00 o                         
  -1   7   1         59.18         68.11         8.71 o                         
   0   7   1         43.75         31.00         1.87 o                         
   1   7   1          8.17          4.93         1.85 o                         
   2   7   1         98.01         96.80         4.18 o                         
   3   7   1        187.66        215.53        24.90 o                         
   4   7   1          0.52          2.86         2.65 o                         
   5   7   1         27.24         38.09         6.60 o                         
   6   7   1        124.91        133.80        12.46 o                         
   7   7   1         22.35         32.04         6.42 o                         
  -5   8   1          2.48          3.42         2.19 o                         
  -4   8   1          5.04          3.70         1.89 o                         
  -3   8   1          2.97          3.45         1.90 o                         
  -2   8   1          3.39          0.06         1.90 o                         
  -1   8   1         44.59         39.00         7.08 o                         
   0   8   1         88.52         83.69         6.14 o                         
   1   8   1          2.49         -0.41         0.58 o                         
   2   8   1         50.14         37.52         5.49 o                         
   3   8   1         29.23         17.28         3.80 o                         
   4   8   1         48.55         35.41         8.39 o                         
   5   8   1          3.81          4.98         3.00 o                         
   6   8   1          6.22         12.03         4.70 o                         
   7   8   1          1.00          2.84         2.23 o                         
  -4   9   1          1.29          2.94         2.60 o                         
  -3   9   1          3.19          2.89         1.38 o                         
  -2   9   1          2.39          2.15         1.52 o                         
  -1   9   1          9.95         12.55         2.61 o                         
   0   9   1         17.22         14.00         3.69 o                         
   1   9   1         13.86         13.86         3.53 o                         
   2   9   1         36.79         26.34         4.94 o                         
   3   9   1          1.10          1.08         1.75 o                         
   4   9   1          0.62          0.96         1.70 o                         
   6   9   1          5.14          6.91         3.90 o                         
   7   9   1         16.00         13.49         4.99 o                         
  -2  10   1          5.48          4.46         2.46 o                         
  -1  10   1         11.56         14.53         4.11 o                         
   0  10   1         46.05         42.93         6.99 o                         
   1  10   1          0.56          1.76         1.91 o                         
   2  10   1         19.83         16.78         4.41 o                         
   3  10   1          2.74          2.40         2.11 o                         
   4  10   1         18.91         20.87         5.09 o                         
   5  10   1          8.04         10.93         3.51 o                         
   0  11   1          2.38         -2.06         2.29 o                         
   1  11   1         15.04         22.03         5.56 o                         
   2  11   1          0.33          1.16         1.47 o                         
   3  11   1         17.38         21.79         5.50 o                         
   2  12   1         53.36         56.39         9.33 o                         
  -2 -11   2          9.13          8.71         3.59 o                         
   0 -11   2          0.57          1.01         1.71 o                         
   1 -11   2          1.28          1.30         2.26 o                         
  -7 -10   2          0.03          4.03         3.64 o                         
  -3 -10   2         12.06         11.59         3.70 o                         
  -2 -10   2          0.22          4.52         2.38 o                         
  -1 -10   2         69.98         79.73         9.16 o                         
   0 -10   2          8.95         17.96         4.90 o                         
   1 -10   2          4.14          7.52         3.20 o                         
   2 -10   2          0.10          0.91         2.83 o                         
  -8  -9   2          4.71          5.00         4.18 o                         
  -7  -9   2          5.64          8.43         4.52 o                         
  -6  -9   2         17.65         20.22         6.15 o                         
  -5  -9   2          0.02         -3.55         3.55 o                         
  -4  -9   2          6.64          3.23         1.65 o                         
  -3  -9   2          5.11          9.08         3.05 o                         
  -2  -9   2          6.51          9.77         3.17 o                         
  -1  -9   2          8.78         11.11         3.32 o                         
   0  -9   2         47.76         58.29         7.13 o                         
   1  -9   2         13.87         10.99         2.73 o                         
   2  -9   2          1.09          3.21         2.12 o                         
   3  -9   2          1.03          3.18         3.35 o                         
   4  -9   2          0.44          2.80         2.08 o                         
  -8  -8   2          8.31          4.02         3.18 o                         
  -7  -8   2          0.94         -0.42         1.69 o                         
  -6  -8   2          0.17         -0.47         1.36 o                         
  -5  -8   2          0.28          3.98         3.30 o                         
  -4  -8   2         17.26         20.95         3.37 o                         
  -3  -8   2          0.53          1.57         1.82 o                         
  -2  -8   2         11.65         10.17         2.63 o                         
  -1  -8   2         49.29         48.81         4.15 o                         
   0  -8   2         36.08         40.74         4.15 o                         
   1  -8   2        160.14        165.52        12.55 o                         
   2  -8   2          0.60          1.37         1.25 o                         
   3  -8   2          1.65          4.63         2.05 o                         
   4  -8   2          0.19          1.35         1.62 o                         
   5  -8   2          1.69          1.49         1.85 o                         
  -8  -7   2          1.65         -0.99         1.47 o                         
  -7  -7   2          0.02          1.98         2.99 o                         
  -6  -7   2          0.47          4.06         2.85 o                         
  -5  -7   2          5.12          3.40         2.46 o                         
  -4  -7   2        166.89        163.55        20.12 o                         
  -3  -7   2        342.27        352.72        11.97 o                         
  -2  -7   2         32.56         30.29         2.91 o                         
  -1  -7   2          6.75          4.47         1.25 o                         
   0  -7   2          5.61          8.96         1.25 o                         
   1  -7   2          5.04          1.98         0.92 o                         
   2  -7   2         54.35         55.29        14.93 o                         
   3  -7   2         12.26          7.71         2.24 o                         
   4  -7   2          7.44          8.98         2.68 o                         
   5  -7   2          0.26          1.19         1.39 o                         
   6  -7   2          0.18          2.54         5.51 o                         
  -8  -6   2          0.61         -0.88         2.44 o                         
  -7  -6   2          2.66          4.18         2.61 o                         
  -6  -6   2          0.69          0.07         1.14 o                         
  -5  -6   2          8.58          7.51         2.79 o                         
  -4  -6   2        878.40        897.11        29.86 o                         
  -3  -6   2         28.99         25.86         1.82 o                         
  -2  -6   2          7.24          7.12         0.89 o                         
  -1  -6   2          1.14          0.96         0.42 o                         
   0  -6   2          0.69          0.32         0.41 o                         
   1  -6   2          5.35          6.40         1.20 o                         
   2  -6   2         75.85         75.73         3.83 o                         
   3  -6   2         81.56         74.29         7.07 o                         
   4  -6   2         13.26         12.42         3.00 o                         
   5  -6   2         11.59         12.17         3.17 o                         
   6  -6   2          1.21          0.15         1.71 o                         
   7  -6   2          7.26          0.19         2.05 o                         
  -8  -5   2        100.96        113.25        11.49 o                         
  -7  -5   2          0.40          0.20         1.25 o                         
  -6  -5   2          9.19         10.46         1.75 o                         
  -5  -5   2         19.40         16.37         1.50 o                         
  -4  -5   2          1.90          2.28         0.53 o                         
  -3  -5   2        178.94        176.32         3.58 o                         
  -2  -5   2        162.53        158.85         3.34 o                         
  -1  -5   2        292.11        260.79         4.97 o                         
   0  -5   2         32.37         24.29         3.20 o                         
   1  -5   2         39.62         48.26         2.61 o                         
   2  -5   2         14.31          8.66         1.53 o                         
   3  -5   2        105.33        110.12         5.06 o                         
   4  -5   2        166.43        153.71         6.69 o                         
   5  -5   2         36.21         25.68         4.19 o                         
   6  -5   2         31.50         40.98         7.65 o                         
   7  -5   2         26.64         34.57         4.16 o                         
  -8  -4   2         25.43         29.04         2.99 o                         
  -7  -4   2          0.26         -0.09         0.71 o                         
  -6  -4   2         14.82         17.62         2.11 o                         
  -5  -4   2         11.64         13.55         1.73 o                         
  -4  -4   2         71.40         79.60         3.24 o                         
  -3  -4   2        327.18        323.19         4.15 o                         
  -2  -4   2          2.09          3.01         0.38 o                         
  -1  -4   2        572.09        591.99         7.74 o                         
   0  -4   2        307.00        319.04         5.61 o                         
   1  -4   2         22.56         24.80         1.74 o                         
   2  -4   2        117.48        128.18         5.61 o                         
   3  -4   2          0.98          0.01         0.25 o                         
   4  -4   2         21.53         22.55         2.53 o                         
   5  -4   2         32.64         36.08         3.56 o                         
   6  -4   2         26.19         27.73         3.45 o                         
   7  -4   2         13.80         11.94         2.38 o                         
   8  -4   2          1.21          2.55         2.41 o                         
  -9  -3   2          3.68          6.26         3.08 o                         
  -8  -3   2        129.47        146.72         6.13 o                         
  -7  -3   2          1.59          1.42         0.87 o                         
  -6  -3   2        159.32        157.98         6.32 o                         
  -5  -3   2        161.08        161.32         5.09 o                         
  -4  -3   2        423.18        410.90         6.70 o                         
  -3  -3   2         14.23         22.33         1.32 o                         
  -2  -3   2        178.25        221.65         5.76 o                         
  -1  -3   2        179.02        193.63         3.13 o                         
   0  -3   2       1751.61       1761.13        10.67 o                         
   1  -3   2        320.66        305.13         4.44 o                         
   2  -3   2        128.83        138.95         3.39 o                         
   3  -3   2          1.04          2.49         0.72 o                         
   4  -3   2         20.49         18.72         2.29 o                         
   5  -3   2         13.28          8.11         1.89 o                         
   6  -3   2         39.22         42.69         3.38 o                         
   7  -3   2          4.12          4.03         1.37 o                         
   8  -3   2          9.04         10.23         3.17 o                         
   9  -3   2         10.95         12.30         4.81 o                         
 -10  -2   2          2.74         -1.79         2.59 o                         
  -9  -2   2          5.55          6.97         2.11 o                         
  -8  -2   2          1.69          3.08         1.01 o                         
  -7  -2   2         17.98         22.14         2.21 o                         
  -6  -2   2          1.46          0.62         0.73 o                         
  -5  -2   2         37.69         41.70         2.90 o                         
  -4  -2   2        413.83        454.70         8.89 o                         
  -3  -2   2        508.41        498.53         6.66 o                         
  -2  -2   2        719.34        749.83         5.23 o                         
   0  -2   2        880.84        801.69        10.45 o                         
   1  -2   2        712.18        694.07         4.85 o                         
   2  -2   2         65.56         58.14         2.27 o                         
   3  -2   2       1112.05       1122.86        12.24 o                         
   4  -2   2         18.89         25.61         2.52 o                         
   5  -2   2        203.74        235.22        10.02 o                         
   6  -2   2         29.50         23.11         2.37 o                         
   7  -2   2         58.99         66.42         6.88 o                         
   8  -2   2          7.12         11.32         2.03 o                         
   9  -2   2          8.32          5.20         8.73 o                         
 -10  -1   2          0.16          2.93         2.65 o                         
  -9  -1   2         20.25         23.21         3.44 o                         
  -8  -1   2         24.74         27.45         2.69 o                         
  -7  -1   2          0.20          0.17         0.65 o                         
  -6  -1   2         65.01         72.62         3.59 o                         
  -5  -1   2          1.42          0.84         0.37 o                         
  -4  -1   2        170.89        165.79         3.73 o                         
  -3  -1   2       1196.97       1190.20        10.09 o                         
  -2  -1   2       1256.45       1176.11         6.93 o                         
  -1  -1   2        701.00        693.82         5.64 o                         
   1  -1   2       1783.09       1694.82        16.61 o                         
   2  -1   2        887.71        759.46         7.61 o                         
   3  -1   2         11.34          6.03         0.93 o                         
   4  -1   2       1649.97       1627.59        29.55 o                         
   5  -1   2         20.75         18.23         1.79 o                         
   6  -1   2        126.49        141.69         5.30 o                         
   7  -1   2         82.84         78.48         4.25 o                         
   8  -1   2          0.88          0.32         0.61 o                         
   9  -1   2          0.56         -1.19         1.45 o                         
  10  -1   2          0.03          1.48         3.05 o                         
 -10   0   2          0.01         -1.04         1.70 o                         
  -9   0   2         10.85          9.90         2.68 o                         
  -8   0   2         10.93         11.34         1.83 o                         
  -7   0   2         89.74        101.17         4.72 o                         
  -6   0   2         34.25         28.52         2.28 o                         
  -5   0   2          5.55          5.75         1.87 o                         
  -4   0   2         73.62         90.96         3.31 o                         
  -3   0   2        560.12        519.17         6.79 o                         
  -2   0   2        132.27        154.63         2.44 o                         
  -1   0   2       3487.86       3524.74        25.86 o                         
   1   0   2       1825.96       1600.25        12.79 o                         
   2   0   2       1940.97       1960.42        11.04 o                         
   3   0   2        311.01        288.04         6.12 o                         
   4   0   2        101.64        102.24         3.84 o                         
   5   0   2         23.69         23.31         2.52 o                         
   6   0   2          2.36          4.29         0.93 o                         
   7   0   2         64.66         68.56         3.71 o                         
   8   0   2          8.38          6.23         2.17 o                         
   9   0   2          4.70          5.43         1.82 o                         
  10   0   2          2.24          5.81         2.23 o                         
 -10   1   2          0.12          0.10         1.97 o                         
  -9   1   2          2.98          1.17         2.58 o                         
  -8   1   2          0.68          0.59         0.89 o                         
  -7   1   2          7.58          6.30         1.33 o                         
  -6   1   2         50.87         49.62         3.18 o                         
  -5   1   2        344.30        351.80         7.83 o                         
  -4   1   2        186.98        193.55         5.33 o                         
  -3   1   2       7585.57       7831.14        41.78 o                         
  -2   1   2       1456.10       1428.13        11.19 o                         
  -1   1   2        318.38        280.77         3.41 o                         
   0   1   2        593.75        666.99         4.36 o                         
   2   1   2        255.89        251.18         3.50 o                         
   3   1   2         97.10        116.51         2.80 o                         
   4   1   2        241.35        234.29         4.85 o                         
   5   1   2        427.66        413.24         8.14 o                         
   6   1   2          0.68          1.07         0.59 o                         
   7   1   2          1.46          1.85         0.74 o                         
   8   1   2         68.54         67.37         4.46 o                         
   9   1   2          3.30          3.40         1.70 o                         
  10   1   2          2.28          2.28         1.62 o                         
  -9   2   2         18.53         17.36         4.00 o                         
  -8   2   2          8.88          6.13         1.34 o                         
  -7   2   2          0.77          0.96         1.31 o                         
  -6   2   2         30.99         27.54         3.60 o                         
  -5   2   2         25.15         29.13         2.46 o                         
  -4   2   2        137.82        152.31         5.51 o                         
  -3   2   2       1276.99       1329.08        12.75 o                         
  -2   2   2        234.44        238.06         3.77 o                         
  -1   2   2       1897.24       1818.39        14.95 o                         
   0   2   2        186.08        162.49         3.45 o                         
   1   2   2         41.56         54.48         1.43 o                         
   2   2   2        314.44        295.69         3.01 o                         
   3   2   2        801.16        774.82         6.89 o                         
   4   2   2         32.41         30.83         1.47 o                         
   5   2   2        123.98        131.18         4.77 o                         
   6   2   2        198.51        194.17         6.63 o                         
   7   2   2         14.54         13.98         2.05 o                         
   8   2   2          0.49          0.02         0.73 o                         
   9   2   2          5.40          9.53         2.30 o                         
  10   2   2          9.39          7.19         2.14 o                         
  -9   3   2          0.20          0.93         1.74 o                         
  -8   3   2          0.02          1.03         1.33 o                         
  -7   3   2         29.08         41.84         4.83 o                         
  -6   3   2        113.13        103.03         5.17 o                         
  -5   3   2          1.88          0.40         0.51 o                         
  -4   3   2         56.73         49.74         2.81 o                         
  -3   3   2         65.80         71.78         2.87 o                         
  -2   3   2          2.20          1.87         0.65 o                         
  -1   3   2        700.76        669.35        11.37 o                         
   0   3   2         23.69         24.55         1.05 o                         
   1   3   2        358.11        334.28         4.88 o                         
   2   3   2        342.81        299.66         4.70 o                         
   3   3   2          5.15          4.08         0.46 o                         
   4   3   2          8.05          8.77         1.03 o                         
   5   3   2         59.61         61.15         2.37 o                         
   6   3   2          0.30          1.07         0.73 o                         
   7   3   2        289.52        308.93         9.30 o                         
   8   3   2        146.71        145.74         6.90 o                         
   9   3   2          3.07          3.61         3.25 o                         
  10   3   2          0.15         -0.64         1.39 o                         
  -8   4   2          1.84          1.77         1.40 o                         
  -7   4   2          2.51          3.12         1.58 o                         
  -6   4   2          1.13          1.52         1.06 o                         
  -5   4   2          1.93         -0.81         0.81 o                         
  -4   4   2          4.00          3.57         0.77 o                         
  -3   4   2          2.20          2.94         0.52 o                         
  -2   4   2        301.59        304.08        10.22 o                         
  -1   4   2         65.55         81.72         4.78 o                         
   0   4   2        912.46       1024.88         9.15 o                         
   1   4   2        964.03        975.82        10.17 o                         
   2   4   2        760.29        764.00         8.18 o                         
   3   4   2         75.77         76.48         3.63 o                         
   4   4   2        471.93        453.81         9.49 o                         
   5   4   2        262.11        264.01         5.54 o                         
   6   4   2          5.31          5.26         0.99 o                         
   7   4   2          0.18          0.30         0.64 o                         
   8   4   2         46.84         43.61         3.89 o                         
   9   4   2          0.34         -1.48         1.48 o                         
  10   4   2          0.17          1.67         2.03 o                         
  -8   5   2          0.74          4.85         2.92 o                         
  -7   5   2          0.33          0.20         0.97 o                         
  -6   5   2        117.91        119.75         9.54 o                         
  -5   5   2        215.25        242.60        12.58 o                         
  -4   5   2        246.49        260.47        12.09 o                         
  -3   5   2        341.66        346.61        12.83 o                         
  -2   5   2        402.08        392.07        12.54 o                         
  -1   5   2          0.14         -0.46         0.74 o                         
   0   5   2         62.36         49.07         2.22 o                         
   1   5   2        889.14        968.13        12.73 o                         
   2   5   2         16.05         14.16         1.09 o                         
   3   5   2        415.72        458.57         9.77 o                         
   4   5   2        259.72        253.25         9.99 o                         
   5   5   2         68.42         73.14         5.63 o                         
   6   5   2         56.65         50.69         2.92 o                         
   7   5   2          0.76          2.56         1.49 o                         
   8   5   2          1.96          0.41         1.34 o                         
   9   5   2          3.20          7.81         4.03 o                         
  -7   6   2          3.11          7.10         2.25 o                         
  -6   6   2          0.20          3.26         2.29 o                         
  -5   6   2         15.86         11.04         2.95 o                         
  -4   6   2        107.57        118.56        14.12 o                         
  -3   6   2        248.16        205.77        14.63 o                         
  -2   6   2        231.40        239.57        10.40 o                         
  -1   6   2        167.37        153.03         7.56 o                         
   0   6   2         66.54         67.28         4.26 o                         
   1   6   2         11.00         10.97         1.12 o                         
   2   6   2        118.13        123.26         2.94 o                         
   3   6   2        168.80        165.94         7.89 o                         
   4   6   2         38.85         37.62         3.16 o                         
   5   6   2         10.55         12.24         2.65 o                         
   6   6   2          0.65          5.40         2.79 o                         
   7   6   2         34.53         38.01         4.60 o                         
   8   6   2         18.11         26.52         6.56 o                         
   9   6   2          3.60          5.29         3.87 o                         
  -6   7   2         10.69          7.85         2.73 o                         
  -5   7   2          0.15          2.16         2.00 o                         
  -4   7   2          3.63          6.47         2.64 o                         
  -3   7   2          1.14          0.13         2.49 o                         
  -2   7   2          1.33          3.06         1.54 o                         
  -1   7   2        463.14        485.52        36.01 o                         
   0   7   2          3.17          3.38         1.08 o                         
   1   7   2         14.44          9.32         1.62 o                         
   2   7   2          0.50          0.58         0.76 o                         
   3   7   2        100.44        103.09         8.99 o                         
   4   7   2         84.54         63.25         5.31 o                         
   5   7   2        194.34        176.06        13.93 o                         
   6   7   2        308.99        332.91        19.71 o                         
   7   7   2          0.24          0.06         2.56 o                         
  -5   8   2          4.84          4.51         2.30 o                         
  -4   8   2          0.64          2.36         1.62 o                         
  -3   8   2         21.50         20.40         3.82 o                         
  -2   8   2        135.90        139.95         8.91 o                         
  -1   8   2         55.75         43.13         4.65 o                         
   0   8   2        152.05        129.56         7.16 o                         
   1   8   2        161.17        136.19         6.67 o                         
   2   8   2        110.61        106.56         9.28 o                         
   3   8   2          5.60          5.87         2.50 o                         
   4   8   2          8.53          2.95         1.91 o                         
   5   8   2         63.62         69.20         9.38 o                         
   6   8   2         17.82         25.34         6.27 o                         
   7   8   2          7.22         10.25         4.17 o                         
  -4   9   2          9.35          8.84         4.59 o                         
  -3   9   2         44.52         51.38         6.06 o                         
  -2   9   2          0.05          0.72         1.32 o                         
  -1   9   2          0.81          2.33         1.30 o                         
   0   9   2          1.44         -1.40         1.66 o                         
   1   9   2          0.81          0.74         0.89 o                         
   2   9   2          1.99          5.16         2.26 o                         
   3   9   2         46.70         57.87         8.03 o                         
   4   9   2         20.11         17.22         4.34 o                         
   7   9   2          5.45          2.44         2.31 o                         
  -2  10   2          0.40          0.36         1.62 o                         
  -1  10   2          4.62          3.42         2.67 o                         
   0  10   2         16.28         19.74         4.89 o                         
   1  10   2          6.25          7.95         2.78 o                         
   2  10   2          1.24          7.32         2.77 o                         
   3  10   2         11.35         11.20         4.30 o                         
   4  10   2          0.11          2.16         2.13 o                         
   5  10   2          0.02          0.58         1.23 o                         
   0  11   2          1.12          4.94         2.49 o                         
   1  11   2          0.08          2.35         2.28 o                         
   2  11   2          0.97          0.96         1.90 o                         
   3  11   2         17.30         25.44         6.01 o                         
   4  11   2         26.96         27.60         6.07 o                         
   2  12   2          2.09          6.97         4.14 o                         
   3  12   2         36.14         53.84         9.48 o                         
  -2 -11   3          1.16          0.46         1.46 o                         
  -1 -11   3          7.13          6.84         3.57 o                         
   0 -11   3          8.13          7.53         3.34 o                         
   1 -11   3          0.11         -1.21         1.42 o                         
  -7 -10   3          0.82         -0.27         2.31 o                         
  -6 -10   3          0.17          3.57         2.97 o                         
  -5 -10   3          0.54          0.08         2.54 o                         
  -3 -10   3          0.11         -1.90         1.90 o                         
  -2 -10   3          1.78          3.07         1.67 o                         
  -1 -10   3         82.08         94.07         9.58 o                         
   0 -10   3          5.76          5.24         2.71 o                         
   1 -10   3          0.38          0.41         1.22 o                         
   2 -10   3          0.50         -1.87         2.59 o                         
  -8  -9   3          1.47         -3.65         3.70 o                         
  -7  -9   3          1.91          0.60         1.97 o                         
  -6  -9   3          1.72          7.55         4.00 o                         
  -5  -9   3         59.18         56.15         9.84 o                         
  -4  -9   3         43.69         76.15        52.63 o                         
  -3  -9   3         15.91         15.18         3.58 o                         
  -2  -9   3          0.48         -0.31         0.85 o                         
  -1  -9   3          5.42          3.97         1.77 o                         
   0  -9   3        126.13        134.25        10.94 o                         
   1  -9   3          0.01          0.84         2.49 o                         
   2  -9   3          0.22          0.96         2.05 o                         
   3  -9   3          6.93          3.87         2.14 o                         
   4  -9   3          0.02          0.20         1.88 o                         
  -8  -8   3          0.67         -2.42         3.29 o                         
  -7  -8   3          6.01          8.36         4.05 o                         
  -6  -8   3          4.61          8.54         3.77 o                         
  -5  -8   3          1.37          3.61         2.54 o                         
  -4  -8   3          2.09          1.19         1.08 o                         
  -3  -8   3          0.05          0.14         1.20 o                         
  -2  -8   3          2.74          1.80         0.99 o                         
  -1  -8   3        197.58        195.07         8.39 o                         
   0  -8   3          1.78          1.01         0.89 o                         
   1  -8   3         14.83         19.23         3.80 o                         
   2  -8   3         16.79         14.00         3.01 o                         
   3  -8   3          0.42          1.55         1.09 o                         
   4  -8   3          2.50          1.12         1.32 o                         
   5  -8   3         11.81         14.83         4.04 o                         
  -8  -7   3          0.12          0.40         1.70 o                         
  -7  -7   3          9.81          6.11         3.16 o                         
  -6  -7   3          0.41         -0.95         1.87 o                         
  -5  -7   3         12.73         15.83         4.56 o                         
  -4  -7   3         24.80         30.24         3.54 o                         
  -3  -7   3         97.00         93.97         4.16 o                         
  -2  -7   3        223.69        232.38         7.00 o                         
  -1  -7   3        137.71        133.72        16.14 o                         
   0  -7   3        289.67        293.71         6.58 o                         
   1  -7   3          5.70          6.37         1.26 o                         
   2  -7   3         27.45         23.89         3.72 o                         
   3  -7   3          9.31         11.95         3.06 o                         
   4  -7   3          7.89         10.44         2.83 o                         
   5  -7   3          0.15          1.64         1.60 o                         
   6  -7   3          0.12          1.01         2.96 o                         
  -8  -6   3          5.28          6.08         3.28 o                         
  -7  -6   3          0.23          2.99         2.49 o                         
  -6  -6   3        174.68        155.77        13.25 o                         
  -5  -6   3          7.71          6.12         2.56 o                         
  -4  -6   3        119.92        102.89        10.14 o                         
  -3  -6   3         23.32         18.05         1.41 o                         
  -2  -6   3         78.50         85.71         3.15 o                         
  -1  -6   3        399.02        396.36         7.76 o                         
   0  -6   3        191.12        180.62         5.15 o                         
   1  -6   3         84.53         79.64         3.80 o                         
   2  -6   3          2.55          2.50         1.06 o                         
   3  -6   3          7.32          3.67         1.26 o                         
   4  -6   3         64.02         54.06        13.73 o                         
   5  -6   3         38.20         32.83         5.07 o                         
   6  -6   3          1.46         -0.17         1.19 o                         
   7  -6   3         86.10         79.49        13.36 o                         
  -8  -5   3          0.01          1.93         2.53 o                         
  -7  -5   3          1.19          1.69         0.89 o                         
  -6  -5   3          0.30          0.35         0.48 o                         
  -5  -5   3         20.36         22.17         2.06 o                         
  -4  -5   3          1.32          1.67         0.62 o                         
  -3  -5   3         18.65         15.31         1.70 o                         
  -2  -5   3         22.82         23.00         1.53 o                         
  -1  -5   3          3.75          2.82         0.58 o                         
   0  -5   3         90.04        109.39         5.49 o                         
   1  -5   3        136.77        138.79         4.85 o                         
   2  -5   3        135.51        151.18         7.09 o                         
   3  -5   3          6.08          7.74         1.48 o                         
   4  -5   3         10.52         11.80         2.24 o                         
   5  -5   3         19.38         20.03         3.73 o                         
   6  -5   3          7.90          8.14         3.95 o                         
   7  -5   3         37.54         40.80         6.83 o                         
  -9  -4   3         44.70         44.21         7.24 o                         
  -8  -4   3         56.24         58.33         5.26 o                         
  -7  -4   3         25.46         30.56         3.74 o                         
  -6  -4   3         91.59         90.05         5.33 o                         
  -5  -4   3         14.44         12.18         2.10 o                         
  -4  -4   3         18.90         19.04         1.31 o                         
  -3  -4   3         91.29         96.19         2.77 o                         
  -2  -4   3        123.61        117.52         2.66 o                         
  -1  -4   3         57.90         56.58         2.07 o                         
   0  -4   3          1.93          4.28         0.71 o                         
   1  -4   3         62.55         73.28         3.14 o                         
   2  -4   3       1855.77       1901.78        21.40 o                         
   3  -4   3         19.98         19.30         1.72 o                         
   4  -4   3         88.33         67.69         9.67 o                         
   5  -4   3         13.35         10.85         2.00 o                         
   6  -4   3          5.19          6.62         1.65 o                         
   7  -4   3         14.26         11.58         2.58 o                         
   8  -4   3          1.21         -0.02         1.45 o                         
  -9  -3   3          0.24          1.75         1.70 o                         
  -8  -3   3         14.79         13.76         2.07 o                         
  -7  -3   3         58.43         54.23         4.10 o                         
  -6  -3   3          0.27          0.28         0.49 o                         
  -5  -3   3         26.65         28.62         1.99 o                         
  -4  -3   3        181.84        177.53         4.16 o                         
  -3  -3   3       2226.97       2334.60        20.09 o                         
  -2  -3   3        138.59        128.40         2.85 o                         
  -1  -3   3        180.74        189.42         3.69 o                         
   0  -3   3       1223.53       1157.12        10.45 o                         
   1  -3   3         68.35         58.41         2.03 o                         
   2  -3   3       1086.34       1145.73        11.53 o                         
   3  -3   3         17.78         19.51         1.65 o                         
   4  -3   3         72.67         78.22         4.61 o                         
   5  -3   3        287.74        282.53        14.80 o                         
   6  -3   3         21.46         21.24         2.94 o                         
   7  -3   3          2.12          1.56         1.11 o                         
   8  -3   3         31.90         51.25         7.22 o                         
 -10  -2   3          2.80          1.13         2.38 o                         
  -9  -2   3         29.93         32.11         6.35 o                         
  -8  -2   3         18.17         22.48         2.67 o                         
  -7  -2   3          1.10          2.40         0.94 o                         
  -6  -2   3          3.09          3.97         0.93 o                         
  -5  -2   3        293.12        309.87         6.58 o                         
  -4  -2   3         88.61        100.12         3.76 o                         
  -3  -2   3        507.39        497.70         7.43 o                         
  -2  -2   3        779.14        738.46         7.88 o                         
  -1  -2   3       2276.75       2241.55        10.41 o                         
   0  -2   3        650.27        686.63         7.66 o                         
   1  -2   3         39.64         32.32         1.11 o                         
   2  -2   3        440.62        463.13         5.22 o                         
   3  -2   3        353.20        343.13         6.82 o                         
   4  -2   3         33.13         27.81         2.79 o                         
   5  -2   3        202.91        194.07         7.77 o                         
   6  -2   3         43.98         42.32         3.17 o                         
   7  -2   3         14.23         10.39         1.65 o                         
   8  -2   3         18.69         13.42         3.55 o                         
   9  -2   3          2.25          6.02         1.98 o                         
 -10  -1   3          0.01         -1.11         2.29 o                         
  -9  -1   3         30.22         26.14         3.16 o                         
  -8  -1   3         25.13         31.38         3.84 o                         
  -7  -1   3        219.45        228.01         7.03 o                         
  -6  -1   3         16.56         15.64         1.70 o                         
  -5  -1   3         46.20         48.94         2.64 o                         
  -4  -1   3        321.54        325.58         6.00 o                         
  -3  -1   3          0.45          2.14         0.60 o                         
  -2  -1   3        260.21        251.97         4.12 o                         
   0  -1   3       1539.39       1466.24         9.35 o                         
   1  -1   3        678.82        653.04         5.61 o                         
   2  -1   3          0.87          5.61         0.63 o                         
   3  -1   3       1214.77       1166.58        13.17 o                         
   4  -1   3          0.65          1.53         0.95 o                         
   5  -1   3        196.86        219.18         6.22 o                         
   6  -1   3        370.35        366.69        13.61 o                         
   7  -1   3         34.97         40.90         3.01 o                         
   8  -1   3         22.95         28.06         3.71 o                         
   9  -1   3          4.74         10.40         2.63 o                         
  10  -1   3          0.31          6.30         4.05 o                         
 -10   0   3          1.28         -1.54         2.60 o                         
  -9   0   3          2.25          2.68         1.75 o                         
  -8   0   3          5.71          7.41         1.55 o                         
  -7   0   3         34.14         35.32         2.76 o                         
  -6   0   3          3.92          4.81         1.03 o                         
  -5   0   3        141.47        138.54         4.58 o                         
  -4   0   3        134.54        137.66         4.10 o                         
  -3   0   3        293.81        305.28         4.22 o                         
  -2   0   3         18.77         23.05         0.98 o                         
   0   0   3       1228.96       1194.68        15.50 o                         
   1   0   3        260.97        234.12         3.84 o                         
   3   0   3          4.99          7.64         0.79 o                         
   4   0   3        121.64        117.41         4.26 o                         
   5   0   3          3.88          2.95         0.97 o                         
   6   0   3          5.20          5.69         0.96 o                         
   7   0   3          1.45          2.29         0.75 o                         
   8   0   3          0.79         -0.50         0.92 o                         
   9   0   3         29.90         24.14         4.31 o                         
  10   0   3          1.01          4.36         1.83 o                         
  -9   1   3          8.14          5.97         1.72 o                         
  -8   1   3          0.59          1.10         0.99 o                         
  -7   1   3         55.35         52.68         3.51 o                         
  -6   1   3          9.85          8.93         1.40 o                         
  -5   1   3        356.95        388.66         9.18 o                         
  -4   1   3        182.21        187.43         5.26 o                         
  -3   1   3        348.84        367.97         7.44 o                         
  -2   1   3       1033.68       1059.96         7.21 o                         
   0   1   3          1.15          1.46         0.22 o                         
   1   1   3       3885.88       3577.88        27.51 o                         
   2   1   3       5044.30       4899.84        28.81 o                         
   3   1   3         69.47         58.33         1.56 o                         
   4   1   3         37.00         36.64         1.84 o                         
   5   1   3        310.73        312.68         6.81 o                         
   6   1   3         44.93         46.00         3.70 o                         
   7   1   3         27.39         29.17         2.47 o                         
   8   1   3          3.62          1.57         1.85 o                         
   9   1   3          3.04          4.12         1.76 o                         
  10   1   3          6.75          9.11         2.59 o                         
  -9   2   3          6.13          9.40         2.93 o                         
  -8   2   3         24.80         22.01         3.02 o                         
  -7   2   3         25.96         26.93         3.18 o                         
  -6   2   3          8.21          5.94         1.55 o                         
  -5   2   3        155.88        166.02         5.76 o                         
  -4   2   3         22.00         19.00         1.64 o                         
  -3   2   3         85.04         84.02         3.18 o                         
  -2   2   3         45.69         46.96         1.95 o                         
  -1   2   3       2055.21       2052.04         9.79 o                         
   0   2   3         20.48         10.05         0.47 o                         
   1   2   3        276.08        288.37         2.70 o                         
   2   2   3          8.47          7.17         0.49 o                         
   3   2   3        116.57        118.45         3.44 o                         
   4   2   3          2.26          2.62         0.41 o                         
   5   2   3        204.29        221.59         4.99 o                         
   6   2   3         52.53         53.52         4.46 o                         
   7   2   3        126.58        120.28         5.61 o                         
   8   2   3         21.81         17.86         2.88 o                         
   9   2   3          2.74          3.43         1.53 o                         
  10   2   3          3.95          5.29         1.85 o                         
  -9   3   3          5.63          3.49         2.54 o                         
  -8   3   3         39.58         25.62         3.33 o                         
  -7   3   3          1.16          1.56         1.07 o                         
  -6   3   3         11.51          7.23         1.44 o                         
  -5   3   3         57.63         63.71         3.75 o                         
  -4   3   3          1.36          2.07         0.70 o                         
  -3   3   3        129.36        131.71         4.16 o                         
  -2   3   3        250.90        262.27         7.77 o                         
  -1   3   3       1186.20       1153.60        13.41 o                         
   0   3   3        808.18        848.66         8.29 o                         
   1   3   3         95.94         89.25         1.73 o                         
   2   3   3       2939.03       3040.79        15.26 o                         
   3   3   3       1692.98       1713.83        11.06 o                         
   4   3   3         75.11         80.52         2.46 o                         
   5   3   3          0.82          2.75         0.73 o                         
   6   3   3         14.34         17.21         1.68 o                         
   7   3   3         37.71         42.14         3.40 o                         
   8   3   3          1.76          3.78         2.06 o                         
   9   3   3          3.94          2.33         1.34 o                         
  10   3   3          2.06          2.83         3.73 o                         
  -8   4   3          1.58          1.94         1.40 o                         
  -7   4   3          1.18         -0.36         1.10 o                         
  -6   4   3          0.13         -0.17         1.06 o                         
  -5   4   3        152.01        138.85         9.01 o                         
  -4   4   3         80.96         80.85         4.17 o                         
  -3   4   3         14.40         16.29         1.48 o                         
  -2   4   3          1.22          1.17         2.10 o                         
  -1   4   3        484.57        394.82        48.67 o                         
   0   4   3         17.88         10.94         1.30 o                         
   1   4   3         68.52         83.71         2.17 o                         
   2   4   3       2796.23       3035.97        28.79 o                         
   3   4   3        186.43        151.85         4.48 o                         
   4   4   3        372.58        385.89         4.70 o                         
   5   4   3         62.27         65.56         2.78 o                         
   6   4   3          0.89          1.59         0.61 o                         
   7   4   3        144.96        151.80         6.42 o                         
   8   4   3          0.03          0.92         1.01 o                         
   9   4   3         36.84         29.83         7.99 o                         
  10   4   3          3.61          7.21         4.63 o                         
  -8   5   3          4.14          4.69         3.27 o                         
  -7   5   3          5.69          9.55         2.27 o                         
  -6   5   3          2.88          1.57         1.79 o                         
  -5   5   3        126.91        161.32        10.13 o                         
  -4   5   3          6.58          8.92         2.30 o                         
  -3   5   3        161.58        141.81        16.53 o                         
  -2   5   3        964.51        921.86        19.06 o                         
  -1   5   3        396.62        393.53        11.14 o                         
   0   5   3         94.06         95.01         4.05 o                         
   1   5   3         19.49         13.86         1.09 o                         
   2   5   3         67.62         66.04         1.76 o                         
   3   5   3         40.53         45.47         3.13 o                         
   4   5   3        124.49        130.83         7.16 o                         
   5   5   3         52.46         51.92         4.74 o                         
   6   5   3          2.69          2.14         1.10 o                         
   7   5   3         32.49         35.90         4.31 o                         
   8   5   3         94.69        119.31        14.29 o                         
   9   5   3          0.05          3.33         2.85 o                         
  10   5   3          2.90         12.28         6.80 o                         
  -7   6   3          1.91          1.33         3.84 o                         
  -6   6   3         24.20         27.19        11.35 o                         
  -5   6   3         21.41         25.24         4.40 o                         
  -4   6   3         14.10         19.24         5.48 o                         
  -3   6   3         18.29         19.08         3.45 o                         
  -2   6   3         16.58         18.89         3.44 o                         
  -1   6   3        163.49        153.88         7.54 o                         
   0   6   3          9.25         14.99         2.13 o                         
   1   6   3        144.49        154.11         4.06 o                         
   2   6   3         97.52        100.15         2.93 o                         
   3   6   3         15.19         11.05         2.06 o                         
   4   6   3         32.63         36.41         3.47 o                         
   5   6   3        104.20        106.54         7.24 o                         
   6   6   3         62.82         71.29         6.17 o                         
   7   6   3         15.34         16.06         3.24 o                         
   8   6   3          1.42          6.84         4.38 o                         
   9   6   3          0.06          5.60         4.83 o                         
  -6   7   3          6.88          5.19         2.74 o                         
  -5   7   3          9.73         22.39         4.33 o                         
  -4   7   3          9.19          6.33         2.31 o                         
  -3   7   3          1.33          1.02         0.92 o                         
  -2   7   3        248.33        265.64        11.45 o                         
  -1   7   3        159.36        154.44        12.12 o                         
   0   7   3          7.64          5.71         1.52 o                         
   1   7   3          0.49          0.21         0.58 o                         
   2   7   3        201.16        218.83         6.09 o                         
   3   7   3         23.35         29.48         5.14 o                         
   4   7   3          8.09          9.40         2.77 o                         
   5   7   3         12.49         10.36         2.56 o                         
   6   7   3         46.03         43.29         5.27 o                         
   7   7   3         53.54         46.30         5.92 o                         
   8   7   3         37.65         31.86         7.62 o                         
   9   7   3          0.69          2.46         3.35 o                         
  -5   8   3          0.05          0.63         1.79 o                         
  -4   8   3          0.19          0.05         1.34 o                         
  -3   8   3          1.30          2.52         1.80 o                         
  -2   8   3          0.97          2.20         1.14 o                         
  -1   8   3        154.04        156.36        20.03 o                         
   0   8   3        148.76        150.78         7.71 o                         
   1   8   3          3.76          4.08         2.75 o                         
   2   8   3         63.34         52.18         6.56 o                         
   3   8   3         71.64         86.95         9.39 o                         
   4   8   3         59.97         54.45         7.11 o                         
   6   8   3          9.64         16.83         4.67 o                         
   7   8   3         20.20         14.44         4.22 o                         
  -4   9   3          6.39          5.10         3.65 o                         
  -3   9   3         14.89         13.04         3.18 o                         
  -2   9   3          0.05          1.33         1.60 o                         
  -1   9   3          1.20          2.54         1.41 o                         
   0   9   3          1.04          1.47         1.36 o                         
   1   9   3        143.66        151.76        12.00 o                         
   2   9   3          3.84          6.30         2.65 o                         
   3   9   3          0.39         -1.10         1.26 o                         
   4   9   3         21.58         29.30         5.40 o                         
  -2  10   3          0.66          1.94         2.34 o                         
  -1  10   3          0.34         -1.32         1.99 o                         
   0  10   3          0.56          0.47         0.96 o                         
   1  10   3          9.86         15.45         4.62 o                         
   2  10   3         34.48         37.69         6.45 o                         
   3  10   3          3.64          3.10         2.28 o                         
   4  10   3          0.12          0.96         2.15 o                         
   5  10   3          5.47         13.60         4.45 o                         
   0  11   3          8.90          7.15         3.41 o                         
   1  11   3         16.76         14.50         4.43 o                         
   2  11   3          0.00          2.10         2.58 o                         
   3  11   3          9.96         19.66         5.80 o                         
   4  11   3          9.43         10.72         4.00 o                         
   5  11   3          7.37          6.94         3.41 o                         
   2  12   3          1.87          4.70         3.39 o                         
  -1 -11   4         38.50         31.71         6.17 o                         
   0 -11   4          4.95          1.14         1.32 o                         
   1 -11   4          3.61          9.11         3.76 o                         
  -7 -10   4          0.00         -2.21         2.97 o                         
  -6 -10   4          0.07          1.99         1.95 o                         
  -5 -10   4          8.09          3.23         2.90 o                         
  -2 -10   4         68.91         91.86         9.34 o                         
  -1 -10   4          0.05         -0.79         1.11 o                         
   0 -10   4         33.22         39.99         6.55 o                         
   1 -10   4          0.93          2.02         1.46 o                         
   2 -10   4          0.53         -0.15         1.19 o                         
  -8  -9   4          0.17          9.19         6.03 o                         
  -7  -9   4          6.18          8.46         5.22 o                         
  -6  -9   4          1.50          2.88         3.56 o                         
  -5  -9   4          1.35          1.45         2.43 o                         
  -4  -9   4         54.24         63.80        10.63 o                         
  -3  -9   4          0.61          1.82         1.43 o                         
  -2  -9   4          0.19          0.31         0.80 o                         
  -1  -9   4        102.41        104.40         9.36 o                         
   0  -9   4          5.42          2.09         1.63 o                         
   1  -9   4          7.97          7.84         2.17 o                         
   2  -9   4          1.71          3.88         1.93 o                         
   3  -9   4          1.11          0.23         1.27 o                         
   4  -9   4          0.22          7.06         4.41 o                         
  -8  -8   4          6.49          4.63         3.99 o                         
  -7  -8   4          0.31          0.62         2.41 o                         
  -6  -8   4          8.89          2.96         2.63 o                         
  -5  -8   4         26.70         24.59         6.37 o                         
  -4  -8   4         19.63         15.45         3.60 o                         
  -3  -8   4         20.68         20.58         3.18 o                         
  -2  -8   4         30.40         33.75         3.94 o                         
  -1  -8   4         18.19         17.27         3.04 o                         
   0  -8   4         99.80        108.44         7.01 o                         
   1  -8   4          7.14          6.86         1.97 o                         
   2  -8   4         29.20         34.74         4.84 o                         
   3  -8   4         11.43          9.60         2.88 o                         
   4  -8   4          4.75          5.37         2.68 o                         
   5  -8   4          1.07         -0.14         3.26 o                         
  -8  -7   4          0.23          1.03         1.88 o                         
  -7  -7   4          4.78          2.51         1.98 o                         
  -6  -7   4         15.76         16.58         5.24 o                         
  -5  -7   4          0.25         -0.69         1.40 o                         
  -4  -7   4         92.15         92.07         5.88 o                         
  -3  -7   4        252.17        250.43        10.71 o                         
  -2  -7   4         16.05         19.99         2.17 o                         
  -1  -7   4          5.97          7.28         1.39 o                         
   0  -7   4        322.06        307.51        10.59 o                         
   1  -7   4         66.11         66.66         3.84 o                         
   2  -7   4         23.65         30.82         4.27 o                         
   3  -7   4         43.03         42.62         5.25 o                         
   4  -7   4         77.89         72.73         7.50 o                         
   5  -7   4          6.68          7.43         2.99 o                         
   6  -7   4          0.51          3.72         2.50 o                         
  -9  -6   4          5.24          5.36         3.58 o                         
  -8  -6   4          0.80         -0.74         1.52 o                         
  -7  -6   4          1.84          5.05         2.22 o                         
  -6  -6   4         34.70         40.66         6.88 o                         
  -5  -6   4          6.14          4.93         2.59 o                         
  -4  -6   4        304.40        279.15        13.03 o                         
  -3  -6   4         23.39         26.93         2.91 o                         
  -2  -6   4        177.51        181.06         4.76 o                         
  -1  -6   4          0.30          0.90         0.62 o                         
   0  -6   4        203.72        191.05         5.21 o                         
   1  -6   4         41.60         43.53         2.92 o                         
   2  -6   4         14.03         12.13         1.69 o                         
   3  -6   4         64.29         68.81         4.41 o                         
   4  -6   4          9.25         10.95         3.21 o                         
   5  -6   4          1.19          0.01         0.98 o                         
   6  -6   4          0.00          1.14         1.62 o                         
  -9  -5   4          5.25          5.07         3.14 o                         
  -8  -5   4          1.28          5.91         2.86 o                         
  -7  -5   4         12.94          9.81         2.09 o                         
  -6  -5   4          0.33          0.75         0.87 o                         
  -5  -5   4          2.45          2.95         1.82 o                         
  -4  -5   4         85.51         94.54         3.00 o                         
  -3  -5   4        154.36        156.16         5.02 o                         
  -2  -5   4        135.67        149.97         3.51 o                         
  -1  -5   4          3.38          4.82         1.02 o                         
   0  -5   4          3.19          3.77         0.99 o                         
   1  -5   4         90.46        100.69         4.04 o                         
   2  -5   4          0.03          1.26         0.91 o                         
   3  -5   4          2.31          1.54         1.41 o                         
   4  -5   4        457.20        459.87        14.48 o                         
   5  -5   4          4.24          8.24         2.53 o                         
   6  -5   4          0.63          0.56         1.67 o                         
   7  -5   4         44.43         37.94         6.02 o                         
  -9  -4   4          5.41          5.38         3.15 o                         
  -8  -4   4          0.20          2.36         1.58 o                         
  -7  -4   4         10.13          9.93         1.61 o                         
  -6  -4   4         69.32         62.95         7.18 o                         
  -5  -4   4         87.94         96.18         4.93 o                         
  -4  -4   4         23.30         24.50         1.51 o                         
  -3  -4   4        322.75        278.97         6.02 o                         
  -2  -4   4        494.39        499.38         5.64 o                         
  -1  -4   4        428.12        443.55         7.29 o                         
   0  -4   4         21.89         25.29         1.75 o                         
   1  -4   4        628.64        664.57        13.58 o                         
   2  -4   4        307.90        305.94         7.77 o                         
   3  -4   4        135.20        130.64         4.27 o                         
   4  -4   4        298.92        303.83        14.19 o                         
   5  -4   4        160.33        156.84         7.58 o                         
   6  -4   4          7.61          5.44         1.81 o                         
   7  -4   4          0.05          1.79         1.19 o                         
   8  -4   4          1.16          1.25         1.70 o                         
  -9  -3   4          0.29          0.22         0.94 o                         
  -8  -3   4         28.20         25.68         2.80 o                         
  -7  -3   4         24.54         25.15         2.91 o                         
  -6  -3   4         11.45         11.95         1.56 o                         
  -5  -3   4         15.00         15.31         1.58 o                         
  -4  -3   4        169.79        177.44         4.17 o                         
  -3  -3   4        511.67        523.49         7.08 o                         
  -2  -3   4       3166.63       3241.01        13.32 o                         
  -1  -3   4       1413.87       1396.03        28.18 o                         
   0  -3   4         74.50         66.96         2.16 o                         
   1  -3   4        342.22        366.93         6.98 o                         
   2  -3   4        402.77        416.75         6.19 o                         
   3  -3   4         53.96         58.23         5.14 o                         
   4  -3   4          0.12          0.59         0.63 o                         
   5  -3   4          0.06          0.23         1.15 o                         
   6  -3   4          0.02         -0.20         1.00 o                         
   7  -3   4         90.47         99.97         5.53 o                         
   8  -3   4         11.42         11.16         3.50 o                         
 -10  -2   4          0.00         -1.30         1.93 o                         
  -9  -2   4          6.25          4.06         2.38 o                         
  -8  -2   4         65.32         68.45         4.68 o                         
  -7  -2   4        184.44        192.51         7.12 o                         
  -6  -2   4         31.16         30.67         3.10 o                         
  -5  -2   4         16.60         15.31         1.59 o                         
  -4  -2   4         31.02         39.78         2.03 o                         
  -3  -2   4         80.33         88.15         3.35 o                         
  -2  -2   4          0.70          0.45         0.18 o                         
   0  -2   4         70.20         62.02         3.40 o                         
   1  -2   4         47.22         52.80         1.82 o                         
   2  -2   4       1403.51       1455.64        11.94 o                         
   3  -2   4         74.19         76.11         3.68 o                         
   4  -2   4         88.87         89.86         4.84 o                         
   5  -2   4          3.31          7.80         1.73 o                         
   6  -2   4          4.31          3.96         1.03 o                         
   7  -2   4          0.35          0.70         0.74 o                         
   8  -2   4          3.91          2.59         2.16 o                         
   9  -2   4          2.86          1.03         1.36 o                         
 -10  -1   4          6.20          5.43         3.37 o                         
  -9  -1   4         37.41         35.36         5.49 o                         
  -8  -1   4         52.44         55.89         4.19 o                         
  -7  -1   4         81.97         76.66         5.43 o                         
  -6  -1   4          4.64          2.85         1.05 o                         
  -5  -1   4         48.67         46.79         2.76 o                         
  -4  -1   4          3.51          7.66         1.04 o                         
  -3  -1   4        269.18        274.48         4.57 o                         
  -2  -1   4        321.10        304.61         3.70 o                         
  -1  -1   4       1879.54       1748.98        15.68 o                         
   0  -1   4       2433.43       2429.26        14.42 o                         
   1  -1   4         30.61         38.50         1.59 o                         
   2  -1   4        507.22        503.53         6.01 o                         
   3  -1   4         10.71         11.03         1.22 o                         
   4  -1   4         70.66         75.64         4.21 o                         
   5  -1   4        180.43        198.83         6.58 o                         
   6  -1   4         77.19         86.47         4.15 o                         
   7  -1   4         85.35         90.48         4.43 o                         
   8  -1   4         56.57         54.17         7.72 o                         
   9  -1   4          5.71          4.68         2.13 o                         
  10  -1   4          0.24          0.89         3.45 o                         
 -10   0   4          0.13          1.50         2.60 o                         
  -9   0   4          8.80          6.72         1.89 o                         
  -8   0   4          1.61          0.75         0.94 o                         
  -7   0   4         41.50         41.79         3.67 o                         
  -6   0   4        121.70        119.22         4.74 o                         
  -5   0   4          0.82          1.02         0.52 o                         
  -4   0   4        250.76        247.88         5.55 o                         
  -3   0   4        248.25        231.29         4.02 o                         
  -2   0   4        565.12        512.98         4.46 o                         
  -1   0   4       3189.29       3186.84        19.41 o                         
   0   0   4       1380.50       1402.75        10.95 o                         
   3   0   4       1349.90       1405.35        20.31 o                         
   4   0   4         36.55         35.17         2.15 o                         
   5   0   4         48.57         47.93         2.84 o                         
   6   0   4          9.54         10.01         1.27 o                         
   7   0   4         15.44         13.41         2.47 o                         
   8   0   4          0.12         -0.44         1.03 o                         
   9   0   4          0.20          1.38         1.35 o                         
  10   0   4          2.66          1.87         1.16 o                         
  -9   1   4          0.94          0.05         0.86 o                         
  -8   1   4         11.62          9.48         1.97 o                         
  -7   1   4         17.51         16.87         2.33 o                         
  -6   1   4        172.49        166.15         5.81 o                         
  -5   1   4         13.37         11.07         1.39 o                         
  -4   1   4        431.37        481.62        12.09 o                         
  -3   1   4       2434.84       2537.98        25.72 o                         
  -2   1   4        798.41        855.84         9.36 o                         
  -1   1   4        962.69        868.30         6.67 o                         
   0   1   4        607.08        601.62         5.26 o                         
   1   1   4       2342.51       2284.51        10.06 o                         
   2   1   4      10218.67      10439.65        63.13 o                         
   3   1   4          8.19          7.20         0.64 o                         
   4   1   4         28.19         26.85         1.55 o                         
   5   1   4         67.85         64.03         3.20 o                         
   6   1   4         91.11         83.59         4.37 o                         
   7   1   4         40.81         39.34         3.10 o                         
   8   1   4          7.29          7.11         2.27 o                         
   9   1   4          5.14          4.40         1.64 o                         
  10   1   4          1.28          0.62         2.49 o                         
  -9   2   4          1.18          2.58         2.43 o                         
  -8   2   4          0.01          0.63         1.27 o                         
  -7   2   4         43.63         48.31         4.65 o                         
  -6   2   4         17.52         13.67         2.14 o                         
  -5   2   4         37.74         27.69         2.37 o                         
  -4   2   4        322.30        308.33         8.33 o                         
  -3   2   4        504.84        551.27        12.26 o                         
  -2   2   4        104.38        132.82         3.58 o                         
  -1   2   4       1460.15       1497.54        10.00 o                         
   0   2   4        363.41        351.99         3.14 o                         
   1   2   4       3484.75       3310.03        15.36 o                         
   2   2   4       3083.36       3042.82        39.32 o                         
   3   2   4         90.85        108.89         2.23 o                         
   4   2   4        344.19        343.51         7.73 o                         
   5   2   4         71.87         73.72         2.76 o                         
   6   2   4          4.15          4.64         1.82 o                         
   7   2   4        300.29        315.59         8.90 o                         
   8   2   4          4.09          5.99         1.75 o                         
   9   2   4          3.74          4.86         1.77 o                         
  10   2   4          1.31          1.39         1.53 o                         
  -9   3   4          0.01         -1.88         2.32 o                         
  -8   3   4          0.02          3.41         1.56 o                         
  -7   3   4         11.00         12.27         2.21 o                         
  -6   3   4         13.76         16.46         2.91 o                         
  -5   3   4          2.83          2.87         1.10 o                         
  -4   3   4         51.32         44.89         5.12 o                         
  -3   3   4         10.62          7.59         1.24 o                         
  -2   3   4         17.21         13.41         1.22 o                         
  -1   3   4          1.11         -0.41         0.41 o                         
   0   3   4        697.71        658.61         9.14 o                         
   1   3   4        568.15        566.81         4.92 o                         
   2   3   4        854.66        891.63         6.44 o                         
   3   3   4         95.68        105.92         2.48 o                         
   4   3   4         48.96         55.61         2.02 o                         
   5   3   4          5.83          8.85         0.88 o                         
   6   3   4          1.01          0.94         0.60 o                         
   7   3   4          0.81          2.87         1.09 o                         
   8   3   4         72.98         75.26         7.03 o                         
   9   3   4         29.51         35.37         4.71 o                         
  10   3   4          6.22          6.19         2.23 o                         
  -8   4   4          0.43          0.12         1.45 o                         
  -7   4   4          2.21          4.25         2.03 o                         
  -6   4   4         33.46         32.64         3.63 o                         
  -5   4   4        138.70        132.41         8.66 o                         
  -4   4   4         58.80         64.76         5.16 o                         
  -3   4   4         30.71         26.79         2.11 o                         
  -2   4   4        324.18        308.08        15.79 o                         
  -1   4   4        101.45        100.71         8.34 o                         
   0   4   4        117.91        132.22         4.34 o                         
   1   4   4        390.26        388.65         6.49 o                         
   2   4   4        515.78        530.36         8.76 o                         
   3   4   4         28.15         31.16         2.03 o                         
   4   4   4        217.71        200.14         3.47 o                         
   5   4   4         28.37         26.95         1.53 o                         
   6   4   4          4.22          3.63         0.84 o                         
   7   4   4          0.99          2.79         1.03 o                         
   8   4   4          1.00          1.64         1.99 o                         
   9   4   4          0.99         -0.24         2.00 o                         
  10   4   4          0.26          1.39         2.37 o                         
  -8   5   4          0.43         -0.05         1.48 o                         
  -7   5   4          0.04          0.28         1.00 o                         
  -6   5   4          4.09          5.28         2.35 o                         
  -5   5   4        117.59        130.36         9.17 o                         
  -4   5   4          0.00          3.02         1.80 o                         
  -3   5   4        354.77        349.86        12.80 o                         
  -2   5   4        619.84        632.53        16.52 o                         
  -1   5   4         58.13         56.66         4.26 o                         
   0   5   4        181.94        195.82         5.88 o                         
   1   5   4         21.11         29.77         1.85 o                         
   2   5   4        108.62        121.21         2.51 o                         
   3   5   4         84.87         81.66         5.09 o                         
   4   5   4          0.74          3.68         1.46 o                         
   5   5   4          6.72          6.78         2.03 o                         
   6   5   4          3.32          4.97         0.95 o                         
   7   5   4          5.96          5.76         1.71 o                         
   8   5   4          0.27         -1.91         2.83 o                         
   9   5   4          0.59          4.98         3.86 o                         
  -7   6   4          2.64          1.58         1.68 o                         
  -6   6   4          6.74          2.40         2.31 o                         
  -5   6   4         13.75         15.62         3.48 o                         
  -4   6   4          0.00          1.83         1.52 o                         
  -3   6   4        278.58        295.55        18.76 o                         
  -2   6   4        118.33        107.79        15.21 o                         
  -1   6   4        200.33        203.39         8.90 o                         
   0   6   4         80.96         78.00         4.79 o                         
   1   6   4          0.46          1.07         0.38 o                         
   2   6   4         49.12         59.35         2.12 o                         
   3   6   4         39.05         37.76         3.69 o                         
   4   6   4          9.55          8.21         1.68 o                         
   5   6   4         91.15         88.31         6.51 o                         
   6   6   4        182.18        194.09        10.03 o                         
   7   6   4         18.25         19.01         3.35 o                         
   8   6   4         43.31         50.70         9.74 o                         
   9   6   4         12.90         17.28         6.30 o                         
  -6   7   4         12.02         10.62         2.96 o                         
  -5   7   4         30.87         39.47         5.66 o                         
  -4   7   4          6.60          9.70         2.67 o                         
  -3   7   4          0.06          2.79         1.67 o                         
  -2   7   4         72.73         74.06         6.08 o                         
  -1   7   4        221.58        222.88        10.94 o                         
   0   7   4          1.13          0.26         0.79 o                         
   1   7   4         80.33         86.23         5.29 o                         
   2   7   4         33.63         33.88         2.44 o                         
   3   7   4         14.00          5.55         2.35 o                         
   4   7   4          6.50          7.36         1.83 o                         
   5   7   4          2.99          1.44         1.55 o                         
   6   7   4          2.05          3.21         1.72 o                         
   7   7   4         14.90         18.90         3.65 o                         
   8   7   4         28.24         18.92         6.17 o                         
   9   7   4          2.05          1.62         3.18 o                         
  -5   8   4          0.06          4.97         2.47 o                         
  -4   8   4         58.01         55.21         6.61 o                         
  -3   8   4          5.61          2.59         2.36 o                         
  -2   8   4          3.86          1.78         2.66 o                         
  -1   8   4        167.22        182.94         9.24 o                         
   0   8   4         26.57         28.63         3.42 o                         
   1   8   4          4.45          2.81         0.98 o                         
   2   8   4         63.46         73.81         8.07 o                         
   3   8   4         34.22         32.59         5.76 o                         
   4   8   4          5.60          8.54         2.89 o                         
  -4   9   4          0.14          4.47         3.51 o                         
  -3   9   4          3.96          5.78         1.98 o                         
  -2   9   4          3.52          5.47         2.14 o                         
  -1   9   4         28.61         22.14         5.77 o                         
   0   9   4         22.21         18.17         4.29 o                         
   2   9   4        142.38        131.07        11.60 o                         
   3   9   4         26.70         27.54         5.58 o                         
   4   9   4          1.56          4.25         2.30 o                         
  -2  10   4          0.26          0.30         1.29 o                         
  -1  10   4         17.64         24.88         5.70 o                         
   0  10   4          1.26          5.42         2.85 o                         
   1  10   4          0.18          2.72         2.59 o                         
   2  10   4          0.28          2.24         2.59 o                         
   3  10   4         35.13         43.11         7.94 o                         
   4  10   4          0.00          1.78         2.72 o                         
   5  10   4          7.30          5.46         3.08 o                         
   0  11   4          1.87          1.13         2.01 o                         
   1  11   4          3.56          3.23         3.07 o                         
   2  11   4          1.38          0.03         1.31 o                         
   3  11   4          9.76         16.18         5.35 o                         
   4  11   4          0.16          1.33         2.29 o                         
   5  11   4         19.82         27.39         6.43 o                         
   3  12   4          3.31          9.48         4.79 o                         
   4  12   4         25.14         16.78         5.68 o                         
   0 -11   5         15.88         16.85         4.76 o                         
   1 -11   5          1.43          1.94         1.72 o                         
  -7 -10   5          2.49          3.19         3.10 o                         
  -6 -10   5          4.49          7.07         4.45 o                         
  -5 -10   5          0.11         -1.47         2.66 o                         
  -4 -10   5         11.52          9.34         4.99 o                         
  -2 -10   5          4.88          4.92         2.34 o                         
  -1 -10   5         34.32         38.88         6.13 o                         
   0 -10   5          0.01          2.11         2.01 o                         
   1 -10   5          8.73         10.14         3.80 o                         
   2 -10   5          3.48          4.24         3.09 o                         
  -8  -9   5          0.92          5.21         4.08 o                         
  -7  -9   5          6.27          1.78         1.88 o                         
  -6  -9   5          1.71         10.77         4.98 o                         
  -5  -9   5         24.89         57.72        10.42 o                         
  -4  -9   5          4.65          4.37         3.27 o                         
  -3  -9   5          8.25          4.87         2.04 o                         
  -2  -9   5         33.23         44.84         5.84 o                         
  -1  -9   5         21.09         17.55         3.78 o                         
   0  -9   5          4.56          3.22         1.85 o                         
   1  -9   5          0.02          1.62         1.28 o                         
   2  -9   5          8.42         10.51         4.00 o                         
   3  -9   5          1.41          5.63         2.65 o                         
   4  -9   5          0.05         -0.09         2.77 o                         
  -8  -8   5          2.15          0.70         2.09 o                         
  -7  -8   5          0.03         -0.24         2.40 o                         
  -6  -8   5          0.67          3.41         1.94 o                         
  -5  -8   5          0.75         -0.81         2.38 o                         
  -4  -8   5         22.67         18.29         2.89 o                         
  -3  -8   5         71.61         71.71         5.78 o                         
  -2  -8   5         24.35         21.92         3.10 o                         
  -1  -8   5         40.27         45.58         4.15 o                         
   0  -8   5         73.14         83.85         6.22 o                         
   1  -8   5          2.44          2.76         1.81 o                         
   2  -8   5          0.17          0.20         1.04 o                         
   3  -8   5         13.06         14.95         3.37 o                         
   4  -8   5         11.91         10.30         3.29 o                         
   5  -8   5          0.60          0.48         1.38 o                         
  -9  -7   5          0.06         -1.24         2.95 o                         
  -8  -7   5          0.77          1.84         2.38 o                         
  -7  -7   5          0.38          2.30         2.19 o                         
  -6  -7   5         14.40         16.19         4.82 o                         
  -5  -7   5         21.17         20.93         5.36 o                         
  -4  -7   5        433.71        451.68        12.71 o                         
  -3  -7   5         59.59         58.66         3.45 o                         
  -2  -7   5        213.96        207.44         6.82 o                         
  -1  -7   5          9.61          8.75         1.56 o                         
   0  -7   5        100.62         87.81         3.85 o                         
   1  -7   5         26.36         23.49         2.91 o                         
   2  -7   5         84.18        106.93         7.85 o                         
   3  -7   5         53.51         55.42         5.95 o                         
   4  -7   5          0.17          1.70         1.14 o                         
   5  -7   5          1.92          3.88         2.23 o                         
   6  -7   5          1.45         -2.53         3.43 o                         
  -9  -6   5          1.56          4.13         2.99 o                         
  -8  -6   5          1.19          1.26         2.33 o                         
  -7  -6   5          9.55          9.02         3.86 o                         
  -6  -6   5         43.05         29.90         6.29 o                         
  -5  -6   5         45.60         42.86         3.67 o                         
  -4  -6   5         32.11         23.33         3.02 o                         
  -3  -6   5         74.51         80.44         3.16 o                         
  -2  -6   5        332.86        321.74        11.36 o                         
  -1  -6   5        181.41        184.98         6.32 o                         
   0  -6   5          2.24          0.38         0.48 o                         
   1  -6   5        182.06        188.36         6.32 o                         
   2  -6   5          0.63          1.22         0.79 o                         
   3  -6   5         13.00         10.25         1.84 o                         
   4  -6   5        100.78         93.99         8.06 o                         
   5  -6   5         23.09         17.41         3.97 o                         
   6  -6   5          1.14          3.14         1.93 o                         
  -9  -5   5         53.15         52.91         8.63 o                         
  -8  -5   5          3.50          7.54         3.41 o                         
  -7  -5   5         17.62         18.27         2.74 o                         
  -6  -5   5         28.07         27.88         3.26 o                         
  -5  -5   5         50.32         45.65         3.84 o                         
  -4  -5   5          0.00          0.39         0.37 o                         
  -3  -5   5        122.29        107.62         2.86 o                         
  -2  -5   5        336.40        338.44         5.39 o                         
  -1  -5   5        258.04        251.94         7.26 o                         
   0  -5   5         18.37         26.10         2.47 o                         
   1  -5   5          1.28          0.79         0.97 o                         
   2  -5   5         15.67         15.59         1.90 o                         
   3  -5   5          1.28         -0.55         0.60 o                         
   4  -5   5        239.79        239.06         9.00 o                         
   5  -5   5         96.81        103.88         7.26 o                         
   6  -5   5          5.77          9.97         3.04 o                         
   7  -5   5          0.01          3.09         2.22 o                         
  -9  -4   5          3.40          2.47         2.35 o                         
  -8  -4   5         42.54         53.23         5.94 o                         
  -7  -4   5          1.68          2.60         1.68 o                         
  -6  -4   5          3.05          4.34         0.97 o                         
  -5  -4   5         23.61         18.68         1.65 o                         
  -4  -4   5         35.54         35.87         1.78 o                         
  -3  -4   5          0.37          0.80         0.32 o                         
  -2  -4   5       1677.26       1711.40        10.51 o                         
  -1  -4   5         12.67         12.28         1.01 o                         
   0  -4   5        406.91        437.44         6.81 o                         
   1  -4   5         61.46         58.00         4.24 o                         
   2  -4   5        143.31        142.81         5.45 o                         
   3  -4   5         44.71         45.11         3.51 o                         
   4  -4   5        189.50        199.59        10.74 o                         
   5  -4   5          1.74          1.65         1.07 o                         
   6  -4   5         15.66         17.27         2.81 o                         
   7  -4   5         23.89         26.05         3.55 o                         
   8  -4   5         44.10         42.59         6.58 o                         
  -9  -3   5         16.73         17.95         3.34 o                         
  -8  -3   5          0.60          1.46         1.60 o                         
  -7  -3   5         27.55         25.02         2.51 o                         
  -6  -3   5          5.05          5.05         1.02 o                         
  -5  -3   5        152.38        142.01         4.05 o                         
  -4  -3   5        757.15        824.03         8.94 o                         
  -3  -3   5        287.60        282.98         5.67 o                         
  -2  -3   5          7.52          9.36         0.65 o                         
  -1  -3   5         72.98         94.04         2.47 o                         
   0  -3   5        117.55         88.34         2.52 o                         
   1  -3   5        695.28        641.21         6.47 o                         
   2  -3   5        845.08        906.04         9.44 o                         
   3  -3   5        108.73         89.30         4.58 o                         
   4  -3   5        231.89        230.74         9.11 o                         
   5  -3   5         64.33         66.53         4.88 o                         
   6  -3   5          0.66          0.98         1.15 o                         
   7  -3   5          8.60          8.19         1.73 o                         
   8  -3   5          0.07         -0.39         2.03 o                         
 -10  -2   5          1.67          1.76         3.37 o                         
  -9  -2   5         30.35         30.68         6.71 o                         
  -8  -2   5         14.10         16.25         2.36 o                         
  -7  -2   5          3.34          3.21         1.23 o                         
  -6  -2   5        134.67        144.01         5.54 o                         
  -5  -2   5          7.36          6.56         1.17 o                         
  -4  -2   5         15.80         16.55         1.48 o                         
  -3  -2   5        309.75        300.01         7.20 o                         
  -2  -2   5        408.85        402.00         5.81 o                         
  -1  -2   5         89.89         92.79         4.79 o                         
   0  -2   5        404.76        465.80         5.65 o                         
   1  -2   5        527.60        537.49         6.64 o                         
   2  -2   5        368.16        335.88         5.25 o                         
   3  -2   5        311.49        328.59         8.73 o                         
   4  -2   5         10.56         13.77         1.89 o                         
   5  -2   5        644.78        674.81        24.81 o                         
   6  -2   5         35.69         39.92         3.12 o                         
   7  -2   5          9.49          8.00         1.51 o                         
   8  -2   5          0.46          0.33         1.24 o                         
   9  -2   5          2.35          3.76         2.67 o                         
 -10  -1   5          0.46          2.55         3.14 o                         
  -9  -1   5          8.26          3.70         1.76 o                         
  -8  -1   5          0.16          2.63         1.51 o                         
  -7  -1   5          5.21          3.97         1.18 o                         
  -6  -1   5        215.07        220.44         6.98 o                         
  -5  -1   5          0.01          0.57         0.58 o                         
  -4  -1   5         82.65         85.70         3.49 o                         
  -3  -1   5        162.11        152.27         4.89 o                         
  -2  -1   5       1051.55        999.35        11.04 o                         
  -1  -1   5       4802.65       4910.74        23.75 o                         
   0  -1   5        108.45        124.42         2.95 o                         
   1  -1   5       1882.38       1757.87         9.84 o                         
   2  -1   5       1094.51       1135.83        17.37 o                         
   3  -1   5        144.65        149.05         3.78 o                         
   4  -1   5         26.27         18.45         2.15 o                         
   5  -1   5        333.10        337.03         7.66 o                         
   6  -1   5          2.49          2.53         0.90 o                         
   7  -1   5         53.74         60.49         3.55 o                         
   8  -1   5          5.20          5.84         2.17 o                         
   9  -1   5          0.05          2.97         1.87 o                         
  10  -1   5          0.45          0.89         3.20 o                         
 -10   0   5         17.80         23.49         6.66 o                         
  -9   0   5          0.52          1.65         1.10 o                         
  -8   0   5          0.52          0.03         0.79 o                         
  -7   0   5         66.41         74.85         4.58 o                         
  -6   0   5        120.57        109.28         5.73 o                         
  -5   0   5         83.17         89.11         4.16 o                         
  -4   0   5         32.67         35.61         2.38 o                         
  -3   0   5         31.14         33.16         1.58 o                         
  -2   0   5       1205.92       1093.94         7.41 o                         
  -1   0   5       1220.29       1241.24         6.34 o                         
   0   0   5         30.52         34.80         1.17 o                         
   1   0   5       5181.36       5212.32        43.22 o                         
   2   0   5       4867.03       4571.87        31.40 o                         
   3   0   5         62.57         74.12         2.41 o                         
   4   0   5        350.84        356.54        14.52 o                         
   5   0   5         21.04         19.15         1.66 o                         
   6   0   5        263.78        279.07         6.44 o                         
   7   0   5         45.03         44.39         2.86 o                         
   8   0   5          0.66          1.56         1.55 o                         
   9   0   5          5.21          6.34         2.12 o                         
  10   0   5          1.02          1.45         1.48 o                         
  -9   1   5          0.94          2.45         1.31 o                         
  -8   1   5          3.89          0.80         0.84 o                         
  -7   1   5         14.29         12.78         2.08 o                         
  -6   1   5         29.89         25.47         2.60 o                         
  -5   1   5        125.34        121.99         5.45 o                         
  -4   1   5         51.40         52.53         3.26 o                         
  -3   1   5        962.69        953.17         9.45 o                         
  -2   1   5       1144.27       1148.95        19.08 o                         
  -1   1   5        204.86        208.86         3.34 o                         
   0   1   5        320.13        300.88         3.32 o                         
   1   1   5        835.37        840.12         5.46 o                         
   2   1   5         22.53         22.67         1.50 o                         
   3   1   5        346.51        312.15         6.41 o                         
   4   1   5       1496.94       1559.70        11.80 o                         
   5   1   5         75.60         78.53         3.20 o                         
   6   1   5         11.61         10.86         1.42 o                         
   7   1   5        141.12        149.74         5.21 o                         
   8   1   5         15.99         18.61         2.83 o                         
   9   1   5          0.80          1.23         1.43 o                         
  10   1   5          0.74          3.43         1.99 o                         
  -9   2   5          8.31          4.75         1.54 o                         
  -8   2   5         42.83         46.50         5.58 o                         
  -7   2   5         21.73         27.19         3.12 o                         
  -6   2   5          1.24          0.30         0.79 o                         
  -5   2   5          8.83          7.50         1.48 o                         
  -4   2   5        239.50        268.70        14.66 o                         
  -3   2   5        562.68        565.93        10.10 o                         
  -2   2   5        199.56        179.63         5.29 o                         
  -1   2   5        269.77        270.55         4.97 o                         
   0   2   5       1133.44       1129.05        10.04 o                         
   1   2   5       3790.56       3712.35        15.43 o                         
   2   2   5       3657.18       3594.38        20.53 o                         
   3   2   5       1142.21       1139.74         6.77 o                         
   4   2   5         94.81         83.09         2.13 o                         
   5   2   5         20.81         19.37         1.73 o                         
   6   2   5         14.20         12.99         1.78 o                         
   7   2   5         76.65         83.49         4.39 o                         
   8   2   5          3.13          2.07         2.66 o                         
   9   2   5          1.88          1.11         1.71 o                         
  10   2   5          2.43         -0.06         1.37 o                         
  -9   3   5         25.01         23.24         4.04 o                         
  -8   3   5          1.79          2.92         2.99 o                         
  -7   3   5          0.09         -0.57         1.05 o                         
  -6   3   5          1.61          0.80         1.01 o                         
  -5   3   5         82.46         85.25         5.23 o                         
  -4   3   5         94.64        101.07         4.32 o                         
  -3   3   5        957.57        908.23        15.37 o                         
  -2   3   5        137.03        154.18         4.37 o                         
  -1   3   5         36.04         22.71         1.87 o                         
   0   3   5         49.90         52.97         1.80 o                         
   1   3   5        192.21        233.75         3.26 o                         
   2   3   5       1170.55       1128.25         9.20 o                         
   3   3   5        718.46        715.69         8.91 o                         
   4   3   5        350.43        367.81         6.37 o                         
   5   3   5         61.02         61.21         2.20 o                         
   6   3   5         70.02         64.80         2.95 o                         
   7   3   5         90.13         80.59         5.48 o                         
   8   3   5          2.71          7.41         2.32 o                         
   9   3   5          0.18          1.16         1.34 o                         
  10   3   5          0.03         -0.30         2.07 o                         
  -8   4   5          0.63          0.14         1.05 o                         
  -7   4   5          6.16          7.59         1.99 o                         
  -6   4   5          0.01         -0.81         0.81 o                         
  -5   4   5          4.03          3.44         1.31 o                         
  -4   4   5         11.42         11.39         2.38 o                         
  -3   4   5          7.95         12.35         1.83 o                         
  -2   4   5        236.25        237.16         8.81 o                         
  -1   4   5        258.20        229.98        16.20 o                         
   0   4   5        567.93        521.82        10.24 o                         
   1   4   5        318.75        335.16         6.01 o                         
   2   4   5        333.57        340.21         5.34 o                         
   3   4   5        363.28        350.99         5.57 o                         
   4   4   5         34.67         37.66         1.60 o                         
   5   4   5         87.73         76.14         4.51 o                         
   6   4   5          1.75          1.61         0.54 o                         
   7   4   5          5.51          5.82         1.29 o                         
   8   4   5          6.01          3.99         1.60 o                         
   9   4   5         13.59         12.76         5.38 o                         
  10   4   5          9.82          8.41         2.72 o                         
  -8   5   5          0.14         -0.46         2.16 o                         
  -7   5   5          0.50         -0.56         1.78 o                         
  -6   5   5          3.58          5.89         1.80 o                         
  -5   5   5          0.03          0.68         0.91 o                         
  -4   5   5        243.61        261.27        11.94 o                         
  -3   5   5        439.61        436.25        19.50 o                         
  -2   5   5          5.16          2.25         2.56 o                         
  -1   5   5        680.48        671.21        14.51 o                         
   0   5   5         50.38         37.64         2.59 o                         
   1   5   5        424.67        423.41         5.45 o                         
   2   5   5         77.90         85.40         2.35 o                         
   3   5   5        468.08        471.11        12.47 o                         
   4   5   5        305.68        325.07        16.20 o                         
   5   5   5         97.11         91.50         6.04 o                         
   6   5   5        142.81        144.55         9.78 o                         
   7   5   5          0.30          2.22         1.24 o                         
   8   5   5          1.66          1.30         2.80 o                         
   9   5   5          3.66          7.52         5.29 o                         
  -7   6   5          0.15          5.25         3.82 o                         
  -6   6   5          2.72          6.59         1.82 o                         
  -5   6   5         48.87         55.10        18.53 o                         
  -4   6   5         86.88         84.38         7.05 o                         
  -3   6   5        215.97        209.63        10.31 o                         
  -2   6   5        302.19        290.79        11.25 o                         
  -1   6   5        190.79        184.15        11.70 o                         
   0   6   5         46.13         45.01         3.69 o                         
   1   6   5         84.48         76.57         2.82 o                         
   2   6   5         96.50         93.93         2.77 o                         
   3   6   5          1.56          1.72         0.92 o                         
   4   6   5         31.47         33.09         3.71 o                         
   5   6   5         80.17         64.76         5.55 o                         
   6   6   5         12.57         15.25         2.98 o                         
   7   6   5         54.01         63.56         9.17 o                         
   8   6   5          9.14          5.54         3.54 o                         
   9   6   5          0.11          1.59         3.61 o                         
  -6   7   5          7.75          7.44         2.50 o                         
  -5   7   5          6.14          9.87         2.92 o                         
  -4   7   5          5.24          8.19         2.45 o                         
  -3   7   5         59.04         51.86         5.44 o                         
  -2   7   5          8.41          6.80         2.13 o                         
  -1   7   5        398.68        397.45        12.83 o                         
   0   7   5         57.37         46.41         6.22 o                         
   1   7   5          5.62          6.04         1.30 o                         
   2   7   5          2.60          2.14         0.69 o                         
   3   7   5         12.86         13.24         2.34 o                         
   4   7   5          1.70          3.99         1.42 o                         
   5   7   5          6.69          6.43         3.13 o                         
   6   7   5          6.81          8.59         4.09 o                         
   7   7   5         50.30         54.49         5.74 o                         
   8   7   5         43.70         50.06         9.45 o                         
   9   7   5          0.95          8.38         4.51 o                         
  -5   8   5         57.37         79.57        12.40 o                         
  -4   8   5          8.44          8.35         2.65 o                         
  -3   8   5         23.86         25.51         4.06 o                         
  -2   8   5          2.23          2.12         1.39 o                         
  -1   8   5         75.09         82.21        11.78 o                         
   0   8   5         73.26         71.40         8.90 o                         
   1   8   5         15.39         11.08         1.95 o                         
   2   8   5         67.10         54.59         6.97 o                         
   3   8   5         24.67         16.29         4.05 o                         
   4   8   5         11.60          9.61         2.90 o                         
   6   8   5         28.68         32.68         6.81 o                         
   7   8   5          0.09          1.44         1.76 o                         
   8   8   5         24.62         25.30         6.89 o                         
   9   8   5          0.64          3.30         3.49 o                         
  -4   9   5          7.70          1.02         2.20 o                         
  -3   9   5         22.76         21.16         3.87 o                         
  -2   9   5         18.03         24.73         3.89 o                         
  -1   9   5         34.12         35.22         4.31 o                         
   0   9   5          5.70          2.86         1.66 o                         
   1   9   5         43.90         41.02         6.58 o                         
   2   9   5         15.19          9.73         3.14 o                         
   3   9   5          0.09          1.29         2.12 o                         
   4   9   5         11.90         20.32         5.11 o                         
  -2  10   5         20.26         18.59         4.82 o                         
  -1  10   5          5.94          6.55         3.21 o                         
   0  10   5         41.86         50.90         7.91 o                         
   1  10   5          7.55         13.12         3.97 o                         
   2  10   5          5.49          5.96         3.39 o                         
   3  10   5         21.23         33.54         7.25 o                         
   4  10   5          3.69          1.79         2.24 o                         
   5  10   5          1.32         -1.21         1.40 o                         
   0  11   5          3.25          6.32         3.73 o                         
   1  11   5         12.16         13.79         4.88 o                         
   2  11   5          0.30          8.23         3.39 o                         
   3  11   5          2.32          8.89         4.05 o                         
   4  11   5         52.20         57.40         9.27 o                         
   5  11   5          1.14         -1.78         1.78 o                         
   3  12   5         62.21         78.72        11.83 o                         
   4  12   5         17.21         25.77         6.99 o                         
   0 -11   6          7.86          4.28         2.41 o                         
   1 -11   6          0.25         -0.01         1.43 o                         
  -6 -10   6          7.31         18.24         7.50 o                         
  -5 -10   6          4.04          7.19         4.48 o                         
  -4 -10   6          3.21          1.68         2.65 o                         
  -1 -10   6         35.16         49.91         6.89 o                         
   0 -10   6          0.01          1.28         2.22 o                         
   1 -10   6          0.01          2.48         2.37 o                         
   2 -10   6          7.27          3.22         2.87 o                         
  -8  -9   6          2.36          4.90         3.88 o                         
  -7  -9   6          0.00          0.08         2.18 o                         
  -6  -9   6          1.26          1.84         3.08 o                         
  -5  -9   6         28.93         31.33         7.86 o                         
  -4  -9   6          0.02          3.35         1.63 o                         
  -3  -9   6         17.02         13.83         5.08 o                         
  -2  -9   6          0.07          1.96         1.71 o                         
  -1  -9   6          2.32          4.54         1.98 o                         
   0  -9   6          2.47          1.83         1.47 o                         
   1  -9   6          1.52          2.01         1.60 o                         
   2  -9   6          1.04          1.53         1.17 o                         
   3  -9   6         46.21         40.96         9.41 o                         
   4  -9   6         25.26         22.74         7.61 o                         
  -8  -8   6          2.57          1.82         3.18 o                         
  -7  -8   6          5.09          9.82         4.66 o                         
  -6  -8   6          3.61          7.17         4.07 o                         
  -5  -8   6          1.53          0.22         1.72 o                         
  -4  -8   6        110.02        126.39        13.88 o                         
  -3  -8   6         12.98         16.26         2.83 o                         
  -2  -8   6         52.16         55.15         4.92 o                         
  -1  -8   6          0.16          0.60         0.73 o                         
   0  -8   6         28.62         30.69         2.61 o                         
   1  -8   6         10.92         13.25         2.81 o                         
   2  -8   6          2.93          3.83         1.92 o                         
   3  -8   6         21.98         21.76         4.04 o                         
   4  -8   6          0.00          1.26         2.03 o                         
   5  -8   6          7.60          8.74         6.48 o                         
  -9  -7   6          5.41          6.34         3.94 o                         
  -8  -7   6          0.00          4.87         3.72 o                         
  -7  -7   6         12.85         17.18         4.93 o                         
  -6  -7   6          0.44         -1.53         1.97 o                         
  -5  -7   6          9.58         13.77         4.83 o                         
  -4  -7   6         28.26         23.14         5.37 o                         
  -3  -7   6          4.08          2.35         0.83 o                         
  -2  -7   6         75.38         81.08         4.77 o                         
  -1  -7   6         32.91         34.32         3.05 o                         
   0  -7   6        120.38        120.23         4.67 o                         
   1  -7   6          2.40          2.15         0.94 o                         
   2  -7   6          9.63          9.28         3.41 o                         
   3  -7   6         27.15         31.62         4.75 o                         
   4  -7   6         50.59         47.98         6.14 o                         
   5  -7   6          3.71         12.00         3.25 o                         
   6  -7   6          0.21         -0.86         3.02 o                         
  -9  -6   6          0.14          3.20         3.01 o                         
  -8  -6   6          0.48          2.55         3.15 o                         
  -7  -6   6          0.58          0.11         1.37 o                         
  -6  -6   6          5.19         10.63         4.12 o                         
  -5  -6   6          0.29          1.80         0.95 o                         
  -4  -6   6         48.90         46.68         4.06 o                         
  -3  -6   6        521.07        496.29         8.09 o                         
  -2  -6   6       1509.13       1535.20        20.81 o                         
  -1  -6   6        897.96        923.60        14.31 o                         
   0  -6   6        189.53        177.72         4.89 o                         
   1  -6   6          8.35          9.38         1.51 o                         
   2  -6   6         81.19         82.02         4.77 o                         
   3  -6   6          0.23          1.52         1.57 o                         
   4  -6   6         33.16         32.05         4.90 o                         
   5  -6   6         16.78         22.53         7.82 o                         
   6  -6   6          1.80          6.51         3.57 o                         
  -9  -5   6         14.71         19.67         5.37 o                         
  -8  -5   6         19.16         20.63         5.52 o                         
  -7  -5   6        194.89        215.96        10.09 o                         
  -6  -5   6          1.82          2.15         3.76 o                         
  -5  -5   6          6.18          5.09         2.40 o                         
  -4  -5   6          1.07          1.90         0.55 o                         
  -3  -5   6       1324.17       1285.29        10.35 o                         
  -2  -5   6         21.39         18.77         1.31 o                         
  -1  -5   6        328.83        308.64         9.63 o                         
   0  -5   6        166.14        159.95         7.11 o                         
   1  -5   6        178.75        167.74         7.71 o                         
   2  -5   6          0.19          0.76         1.04 o                         
   3  -5   6         72.12         71.49         5.48 o                         
   4  -5   6         76.72         79.54         5.99 o                         
   5  -5   6          3.84         10.00         2.71 o                         
   6  -5   6          0.08          0.84         3.88 o                         
   7  -5   6          1.66          4.09         2.17 o                         
  -9  -4   6         21.36         15.87         5.26 o                         
  -8  -4   6          3.90          4.43         2.65 o                         
  -7  -4   6         33.91         35.39         7.39 o                         
  -6  -4   6         47.82         50.69         3.95 o                         
  -5  -4   6        131.21        124.76         8.65 o                         
  -4  -4   6         24.95         23.51         1.41 o                         
  -3  -4   6        220.63        209.68         4.15 o                         
  -2  -4   6        113.35        125.50         2.84 o                         
  -1  -4   6        117.16        114.68         3.15 o                         
   0  -4   6        189.40        185.19         4.96 o                         
   1  -4   6          1.67          1.36         0.49 o                         
   2  -4   6         63.36         69.91         3.89 o                         
   3  -4   6        160.72        160.14         9.60 o                         
   4  -4   6          2.37          0.99         1.21 o                         
   5  -4   6          3.11          3.19         1.28 o                         
   6  -4   6         10.95         11.26         2.86 o                         
   7  -4   6          0.00          0.86         1.04 o                         
   8  -4   6          4.74         11.93         3.63 o                         
  -9  -3   6          4.53          4.31         1.88 o                         
  -8  -3   6          6.47          9.36         3.38 o                         
  -7  -3   6         46.47         51.06         3.60 o                         
  -6  -3   6          1.21          1.15         0.85 o                         
  -5  -3   6          1.54          0.69         0.33 o                         
  -4  -3   6        418.68        450.95         5.51 o                         
  -3  -3   6        335.75        324.27        10.03 o                         
  -2  -3   6       1467.46       1456.53        18.26 o                         
  -1  -3   6          0.00          1.27         0.59 o                         
   0  -3   6        265.03        284.95         5.75 o                         
   1  -3   6        452.00        441.67         8.03 o                         
   2  -3   6        399.46        382.09         7.30 o                         
   3  -3   6          4.63          5.74         1.26 o                         
   4  -3   6         76.24         66.84         7.10 o                         
   5  -3   6        328.71        342.76        11.14 o                         
   6  -3   6         13.73         11.73         2.23 o                         
   7  -3   6          6.46          8.55         1.75 o                         
   8  -3   6          9.41          8.28         2.39 o                         
 -10  -2   6          6.82         -0.73         2.01 o                         
  -9  -2   6         30.38         29.29         4.45 o                         
  -8  -2   6         20.46         17.16         3.51 o                         
  -7  -2   6         57.62         55.78         5.51 o                         
  -6  -2   6         60.10         55.59         3.58 o                         
  -5  -2   6         80.53         77.30         5.07 o                         
  -4  -2   6          1.59          2.83         0.66 o                         
  -3  -2   6         15.28         20.61         1.28 o                         
  -2  -2   6      10497.83      10858.08        60.40 o                         
  -1  -2   6       3527.05       3537.84        21.21 o                         
   0  -2   6        127.89        119.13         3.95 o                         
   1  -2   6        486.75        492.26         7.91 o                         
   2  -2   6        139.53        123.25         3.87 o                         
   3  -2   6         25.00         28.81         2.12 o                         
   4  -2   6          2.75          1.17         0.57 o                         
   5  -2   6          4.39          5.93         1.57 o                         
   6  -2   6          9.96         11.44         2.37 o                         
   7  -2   6          0.25          1.43         1.38 o                         
   8  -2   6          9.48          5.65         1.98 o                         
   9  -2   6         13.96         20.81         3.79 o                         
 -10  -1   6          1.81          6.34         3.96 o                         
  -9  -1   6         22.62         27.95         4.19 o                         
  -8  -1   6         33.89         34.12         3.36 o                         
  -7  -1   6        301.04        333.89        11.02 o                         
  -6  -1   6          9.10          9.28         1.44 o                         
  -5  -1   6          3.59          9.45         1.60 o                         
  -4  -1   6       1042.44       1003.03        11.89 o                         
  -3  -1   6        401.10        397.37         8.01 o                         
  -2  -1   6          8.89         10.14         0.63 o                         
  -1  -1   6       2402.86       2472.93        15.38 o                         
   0  -1   6       4767.53       4682.66        23.26 o                         
   1  -1   6        890.76        790.07         6.12 o                         
   2  -1   6         86.10        116.27         3.39 o                         
   3  -1   6        217.43        234.26         6.17 o                         
   4  -1   6        217.34        202.54         5.54 o                         
   5  -1   6          5.92          5.90         0.97 o                         
   6  -1   6         77.41         71.78         3.73 o                         
   7  -1   6          0.09          0.87         1.11 o                         
   8  -1   6          6.60          6.26         2.44 o                         
   9  -1   6         12.86          7.78         3.02 o                         
  10  -1   6          3.13          0.81         2.17 o                         
  -9   0   6          0.09          0.70         1.25 o                         
  -8   0   6          0.00          1.64         1.29 o                         
  -7   0   6        102.93         99.69         5.38 o                         
  -6   0   6         50.33         49.57         3.44 o                         
  -5   0   6         60.88         56.79         3.36 o                         
  -4   0   6         66.18         78.76         3.54 o                         
  -3   0   6        111.41        110.39         3.10 o                         
  -2   0   6        332.75        337.70         4.02 o                         
  -1   0   6        293.46        269.66         2.90 o                         
   0   0   6        556.00        549.21         6.08 o                         
   1   0   6       1751.19       1624.80         8.91 o                         
   2   0   6       2617.82       2494.05        13.84 o                         
   3   0   6         82.52         91.13         2.82 o                         
   4   0   6        864.17        855.15         9.46 o                         
   5   0   6         51.68         43.64         2.81 o                         
   6   0   6        943.50       1013.44        11.82 o                         
   7   0   6          0.03         -0.48         0.48 o                         
   8   0   6          2.85          1.91         1.12 o                         
   9   0   6          8.06          3.66         2.33 o                         
  10   0   6          3.75          2.60         1.64 o                         
  -9   1   6          1.28          4.90         1.55 o                         
  -8   1   6          0.01          1.36         1.03 o                         
  -7   1   6         13.85         18.61         2.43 o                         
  -6   1   6          8.57          9.43         2.41 o                         
  -5   1   6        199.66        195.63         6.68 o                         
  -4   1   6         40.03         39.73         2.77 o                         
  -3   1   6        538.86        573.12         8.12 o                         
  -2   1   6         90.65        106.82         2.61 o                         
  -1   1   6        245.16        226.63         3.54 o                         
   0   1   6        755.08        666.31         6.89 o                         
   1   1   6       5080.85       4869.47        40.10 o                         
   2   1   6       3483.39       3581.95        27.84 o                         
   3   1   6       2580.11       2663.90        32.10 o                         
   4   1   6       1659.45       1644.30        24.22 o                         
   5   1   6          0.35          0.42         0.36 o                         
   6   1   6          4.21          3.89         0.94 o                         
   7   1   6         67.13         58.05         3.49 o                         
   8   1   6         46.10         48.29         4.72 o                         
   9   1   6          1.11          2.89         1.59 o                         
  10   1   6          3.70          1.60         3.05 o                         
  -9   2   6          0.12          2.16         1.51 o                         
  -8   2   6         22.12         22.29         3.04 o                         
  -7   2   6         17.95         16.14         2.38 o                         
  -6   2   6         95.81         76.73         4.87 o                         
  -5   2   6          7.87          5.60         2.07 o                         
  -4   2   6         25.58         18.24         2.59 o                         
  -3   2   6          1.19          0.79         0.37 o                         
  -2   2   6       1222.00       1242.61        15.32 o                         
  -1   2   6        373.05        381.65         5.94 o                         
   0   2   6       1086.00       1098.92         7.80 o                         
   1   2   6       2509.43       2495.76        12.16 o                         
   2   2   6       1509.23       1460.83        18.57 o                         
   3   2   6        459.59        477.88        11.78 o                         
   4   2   6        102.40        109.10         3.84 o                         
   5   2   6          0.00          0.30         0.26 o                         
   6   2   6        134.30        127.24         4.68 o                         
   7   2   6         27.12         29.13         2.46 o                         
   8   2   6         14.40          9.91         2.70 o                         
   9   2   6          0.28          0.57         1.03 o                         
  10   2   6          4.76          3.81         1.83 o                         
  -9   3   6          0.95          1.06         3.42 o                         
  -8   3   6          6.99          6.09         1.91 o                         
  -7   3   6          1.33          1.66         0.85 o                         
  -6   3   6          1.12          0.72         1.11 o                         
  -5   3   6         10.97          8.90         1.75 o                         
  -4   3   6         15.47         12.31         1.50 o                         
  -3   3   6        195.90        175.94         5.76 o                         
  -2   3   6        279.18        337.43         6.69 o                         
  -1   3   6        342.93        365.71         4.75 o                         
   0   3   6       1112.03       1159.02         7.03 o                         
   1   3   6       1289.40       1225.22        15.41 o                         
   2   3   6       1867.71       1958.66        11.19 o                         
   3   3   6         26.52         22.12         1.40 o                         
   4   3   6         11.12         17.14         1.08 o                         
   5   3   6        118.78        110.85         2.82 o                         
   6   3   6          4.03          4.10         1.20 o                         
   7   3   6         37.80         32.63         2.70 o                         
   8   3   6          0.74          2.32         1.49 o                         
   9   3   6          0.06          3.69         3.48 o                         
  10   3   6         13.91         16.53         4.03 o                         
  -8   4   6          0.82          0.66         1.18 o                         
  -7   4   6          0.03          2.92         1.57 o                         
  -6   4   6          0.16         -0.16         0.90 o                         
  -5   4   6         97.75        101.99         6.18 o                         
  -4   4   6          3.47          2.53         1.35 o                         
  -3   4   6          5.77          4.17         1.64 o                         
  -2   4   6        254.32        240.28         8.85 o                         
  -1   4   6        256.86        265.53         8.37 o                         
   0   4   6          4.47          3.65         0.51 o                         
   1   4   6       1282.29       1392.69         9.67 o                         
   2   4   6       1147.49       1186.40         9.30 o                         
   3   4   6        269.16        265.15         4.25 o                         
   4   4   6         51.59         49.47         2.09 o                         
   5   4   6          0.60          0.78         0.45 o                         
   6   4   6         60.55         63.60         3.71 o                         
   7   4   6         45.41         46.02         3.32 o                         
   8   4   6          4.15          7.73         2.47 o                         
   9   4   6          8.56         11.06         5.30 o                         
  10   4   6          2.05          1.92         3.36 o                         
  -7   5   6          2.52          0.56         1.27 o                         
  -6   5   6         21.32         22.97         3.41 o                         
  -5   5   6         30.13         24.25         3.25 o                         
  -4   5   6        142.35        104.31        31.99 o                         
  -3   5   6       1362.59       1360.71        24.66 o                         
  -2   5   6        403.37        420.11        19.53 o                         
  -1   5   6        175.88        160.30         7.01 o                         
   0   5   6          1.27          1.50         0.57 o                         
   1   5   6         43.12         41.79         1.76 o                         
   2   5   6         58.45         69.25         3.04 o                         
   3   5   6          0.19         -0.15         0.58 o                         
   4   5   6          8.58         10.11         2.93 o                         
   5   5   6          0.35          1.68         0.53 o                         
   6   5   6          0.12          0.34         0.62 o                         
   7   5   6          1.04          1.25         1.45 o                         
   8   5   6          0.05          6.51         4.54 o                         
   9   5   6          0.15          1.84         3.10 o                         
  -7   6   6          0.29          5.38         3.21 o                         
  -6   6   6          3.72          4.63         1.68 o                         
  -5   6   6         10.03          6.10         4.35 o                         
  -4   6   6         69.27         75.91         6.70 o                         
  -3   6   6         24.38         28.62         4.06 o                         
  -2   6   6         20.20         21.73         3.12 o                         
  -1   6   6         50.96         50.60         6.63 o                         
   0   6   6          6.16          5.03         1.90 o                         
   1   6   6         79.59         74.28         2.76 o                         
   2   6   6        168.11        168.71         4.70 o                         
   3   6   6         68.92         79.87         5.46 o                         
   4   6   6         27.68         26.12         3.44 o                         
   5   6   6         16.13         17.85         4.99 o                         
   6   6   6         52.83         55.06         8.61 o                         
   7   6   6          2.54          2.85         2.72 o                         
   8   6   6         18.66         23.69         6.62 o                         
   9   6   6          5.14          3.52         3.32 o                         
  -6   7   6          1.60          2.15         1.85 o                         
  -5   7   6         10.50         11.80         4.54 o                         
  -4   7   6         11.72         13.96         4.53 o                         
  -3   7   6          1.20          6.15         2.02 o                         
  -2   7   6         23.89         23.98         3.45 o                         
  -1   7   6         29.59         28.81         3.45 o                         
   0   7   6         75.86         69.01         5.23 o                         
   1   7   6          3.05          2.63         0.97 o                         
   2   7   6          7.10          6.47         1.00 o                         
   3   7   6          4.68          2.11         1.32 o                         
   4   7   6          1.26          0.94         1.11 o                         
   5   7   6        175.18        164.72        13.80 o                         
   6   7   6        101.38        107.29        12.09 o                         
   7   7   6        140.56        119.91        13.72 o                         
   8   7   6          0.79         -2.57         3.37 o                         
   9   7   6          2.77          8.60         4.27 o                         
  -5   8   6          8.45          4.99         3.44 o                         
  -4   8   6         21.49         20.27         3.70 o                         
  -3   8   6          0.86          1.41         1.28 o                         
  -2   8   6         20.65         21.94         3.45 o                         
  -1   8   6         81.97         70.50         5.72 o                         
   0   8   6         54.29         44.77         4.27 o                         
   1   8   6          1.38          2.04         0.91 o                         
   2   8   6         52.76         45.71         6.53 o                         
   3   8   6         42.59         41.41         6.75 o                         
   4   8   6          2.98          1.68         1.48 o                         
   5   8   6          0.06          2.24         2.40 o                         
   6   8   6          6.10          5.30         2.55 o                         
   7   8   6          1.16          6.31         3.70 o                         
   8   8   6          0.73          5.93         4.11 o                         
   9   8   6         13.94         10.88         5.02 o                         
  -4   9   6         31.08         35.84         8.16 o                         
  -3   9   6         10.46         14.14         3.75 o                         
  -2   9   6         25.22         32.71         5.03 o                         
  -1   9   6          0.46          1.61         1.25 o                         
   0   9   6         35.89         41.52         6.59 o                         
   1   9   6          6.04         10.25         3.67 o                         
   2   9   6          0.87          4.28         2.59 o                         
   3   9   6         16.03         17.19         4.73 o                         
   4   9   6          2.28          1.65         1.63 o                         
  -2  10   6         15.72         12.33         4.10 o                         
  -1  10   6          0.33          0.04         1.43 o                         
   0  10   6         51.48         58.76         8.53 o                         
   1  10   6          0.78          0.05         1.14 o                         
   2  10   6          2.90          5.94         2.91 o                         
   3  10   6         26.94         33.70         7.24 o                         
   4  10   6         15.36         17.80         4.95 o                         
   5  10   6          0.55          1.85         2.30 o                         
   0  11   6         36.64         48.39         8.41 o                         
   1  11   6          0.11         -0.52         1.99 o                         
   2  11   6          9.95          5.66         3.63 o                         
   3  11   6          0.03         -0.85         1.94 o                         
   4  11   6          8.09          8.71         4.05 o                         
   5  11   6         18.04         14.11         5.02 o                         
   1 -11   7         11.97          9.51         4.24 o                         
  -6 -10   7          1.16          5.56         5.22 o                         
  -5 -10   7          0.17          1.57         3.88 o                         
  -4 -10   7         24.31         30.14         8.72 o                         
  -3 -10   7         26.95         40.38         9.91 o                         
  -1 -10   7          4.43          5.81         2.90 o                         
   0 -10   7          4.87          5.82         2.72 o                         
   1 -10   7          1.21         -0.40         1.41 o                         
   2 -10   7          0.00          1.89         2.33 o                         
  -8  -9   7         13.42         16.93         6.42 o                         
  -7  -9   7         17.02         21.44         6.77 o                         
  -6  -9   7          0.80          8.57         4.61 o                         
  -5  -9   7          3.65          4.63         2.89 o                         
  -4  -9   7         65.75        113.65        14.25 o                         
  -3  -9   7         50.63         58.32        10.12 o                         
  -2  -9   7         46.63         51.80         5.23 o                         
  -1  -9   7         19.99         25.65         4.51 o                         
   0  -9   7          0.00         -0.22         1.36 o                         
   1  -9   7          1.69          3.28         1.50 o                         
   2  -9   7          0.24          1.46         1.79 o                         
   3  -9   7          0.33          1.35         1.60 o                         
   4  -9   7          0.09         -2.86         2.96 o                         
  -9  -8   7          0.81         -2.51         3.55 o                         
  -8  -8   7          0.28          2.32         3.92 o                         
  -7  -8   7         30.06         39.19         8.18 o                         
  -6  -8   7          9.26         10.11         4.49 o                         
  -5  -8   7         22.63         32.08         7.13 o                         
  -4  -8   7          1.16          1.72         2.08 o                         
  -3  -8   7         24.50         17.28         4.23 o                         
  -2  -8   7          5.68          7.57         2.09 o                         
  -1  -8   7         66.22         66.55         4.07 o                         
   0  -8   7         11.01          9.87         1.48 o                         
   1  -8   7         16.72         20.57         3.53 o                         
   2  -8   7          6.45          6.80         2.35 o                         
   3  -8   7          5.43          2.66         2.78 o                         
   4  -8   7          0.75          2.11         2.31 o                         
   5  -8   7          4.35          8.72         5.32 o                         
  -9  -7   7          0.49          3.69         3.63 o                         
  -8  -7   7          2.95          3.79         2.60 o                         
  -7  -7   7          3.29         10.22         3.89 o                         
  -6  -7   7          0.36         -0.47         1.86 o                         
  -5  -7   7          1.90          3.48         2.86 o                         
  -4  -7   7         62.86         54.11         8.64 o                         
  -3  -7   7          5.29          6.89         1.36 o                         
  -2  -7   7        233.92        236.78        11.04 o                         
  -1  -7   7        348.62        376.60        11.58 o                         
   0  -7   7        158.37        168.61         5.71 o                         
   1  -7   7        347.44        366.44         9.83 o                         
   2  -7   7         10.37          8.45         2.36 o                         
   3  -7   7         34.06         33.67         4.86 o                         
   4  -7   7          4.34          5.09         2.44 o                         
   5  -7   7          7.54          5.96         2.51 o                         
   6  -7   7         29.73         30.77         8.69 o                         
  -9  -6   7          5.52          7.33         4.00 o                         
  -8  -6   7          0.08          2.01         2.42 o                         
  -7  -6   7         17.41         21.05         5.65 o                         
  -6  -6   7         13.97         13.29         4.19 o                         
  -5  -6   7         46.86         38.80         4.00 o                         
  -4  -6   7         16.32         12.24         2.21 o                         
  -3  -6   7        817.58        802.17        15.44 o                         
  -2  -6   7         41.00         45.97         3.02 o                         
  -1  -6   7         11.99         13.23         1.72 o                         
   0  -6   7        133.06        132.28         5.96 o                         
   1  -6   7          0.04          1.37         0.66 o                         
   2  -6   7          6.32          5.71         1.35 o                         
   3  -6   7          1.46          1.27         0.85 o                         
   4  -6   7          4.43          5.85         2.34 o                         
   5  -6   7          0.00          1.28         1.86 o                         
   6  -6   7          8.08         10.53         5.73 o                         
  -9  -5   7          0.30         -0.28         2.00 o                         
  -8  -5   7          4.38          3.81         2.73 o                         
  -7  -5   7          3.97          4.10         1.71 o                         
  -6  -5   7          5.42          7.50         3.22 o                         
  -5  -5   7         79.96         68.77         5.17 o                         
  -4  -5   7        285.38        284.12         7.90 o                         
  -3  -5   7         33.94         28.43         1.86 o                         
  -2  -5   7        219.76        221.52         4.37 o                         
  -1  -5   7          0.60          0.55         0.43 o                         
   0  -5   7         51.85         55.09         2.62 o                         
   1  -5   7         14.73         12.92         1.51 o                         
   2  -5   7         59.86         51.49         3.58 o                         
   3  -5   7         69.73         71.70         4.70 o                         
   4  -5   7         27.25         24.14         5.16 o                         
   5  -5   7          0.12          1.45         1.42 o                         
   6  -5   7          0.07          1.65         1.57 o                         
   7  -5   7          2.68          3.36         3.09 o                         
  -9  -4   7          8.40          6.70         3.05 o                         
  -8  -4   7         12.52         17.54         3.80 o                         
  -7  -4   7         65.31         66.32         5.58 o                         
  -6  -4   7        101.86        114.15         6.89 o                         
  -5  -4   7        172.45        166.34         4.74 o                         
  -4  -4   7        275.48        268.15         6.75 o                         
  -3  -4   7         87.10         82.79         3.95 o                         
  -2  -4   7        250.92        237.09         3.94 o                         
  -1  -4   7          5.46          3.56         0.59 o                         
   0  -4   7          0.16         -0.12         0.32 o                         
   1  -4   7         29.94         32.78         2.14 o                         
   2  -4   7         22.57         28.00         3.16 o                         
   3  -4   7          1.95          3.08         1.12 o                         
   4  -4   7        112.26        114.71         7.87 o                         
   5  -4   7         21.16         22.82         3.04 o                         
   6  -4   7          6.48          7.38         2.00 o                         
   7  -4   7          1.80          0.61         1.57 o                         
   8  -4   7          1.31          3.49         4.13 o                         
  -9  -3   7          0.16          1.23         1.38 o                         
  -8  -3   7          4.32          2.68         2.82 o                         
  -7  -3   7          1.04          2.06         1.39 o                         
  -6  -3   7          2.79          0.62         0.59 o                         
  -5  -3   7        107.92        102.96         3.31 o                         
  -4  -3   7          8.87          7.35         0.66 o                         
  -3  -3   7         15.49         13.85         1.51 o                         
  -2  -3   7          4.91          1.75         0.80 o                         
  -1  -3   7        518.41        594.19         7.37 o                         
   0  -3   7          0.20          0.65         0.40 o                         
   1  -3   7        586.46        594.51         8.42 o                         
   2  -3   7        941.93        961.22        13.92 o                         
   3  -3   7        181.09        190.39         6.97 o                         
   4  -3   7        136.80        133.74         6.41 o                         
   5  -3   7         22.96         21.12         3.40 o                         
   6  -3   7          0.46          1.52         1.29 o                         
   7  -3   7         14.06         16.74         3.35 o                         
   8  -3   7         15.52         18.59         3.48 o                         
 -10  -2   7          0.02          1.37         2.26 o                         
  -9  -2   7          2.90          1.41         1.59 o                         
  -8  -2   7         13.59         16.03         2.93 o                         
  -7  -2   7          0.06         -0.02         0.73 o                         
  -6  -2   7         14.68         16.04         2.53 o                         
  -5  -2   7          6.18          6.34         1.53 o                         
  -4  -2   7          0.07          0.11         0.30 o                         
  -3  -2   7        289.76        342.63        16.87 o                         
  -2  -2   7        703.59        709.49        10.12 o                         
  -1  -2   7        265.17        233.99         3.48 o                         
   0  -2   7        324.85        287.61         4.78 o                         
   1  -2   7         84.46         76.14         2.31 o                         
   2  -2   7         24.02         18.71         1.30 o                         
   3  -2   7        106.94         85.79         3.68 o                         
   4  -2   7        115.14        113.68         5.34 o                         
   5  -2   7        505.32        533.41        19.62 o                         
   6  -2   7          3.99          6.61         1.41 o                         
   7  -2   7         10.33         12.65         2.55 o                         
   8  -2   7          0.74          1.44         1.40 o                         
   9  -2   7          0.70          2.46         1.67 o                         
 -10  -1   7          0.03         -2.33         3.12 o                         
  -9  -1   7          0.07         -0.64         2.22 o                         
  -8  -1   7          2.50          3.66         1.58 o                         
  -7  -1   7        232.24        239.99         8.23 o                         
  -6  -1   7         20.95         21.92         2.25 o                         
  -5  -1   7          9.56         16.13         1.74 o                         
  -4  -1   7          5.03          3.79         1.24 o                         
  -3  -1   7          5.78          4.28         0.70 o                         
  -2  -1   7       1592.00       1708.31        13.97 o                         
  -1  -1   7        132.14        123.91         4.33 o                         
   0  -1   7         17.49         13.45         2.07 o                         
   1  -1   7        322.21        314.29         5.38 o                         
   2  -1   7          4.41          2.46         0.46 o                         
   3  -1   7          1.97          2.42         0.70 o                         
   4  -1   7         13.81         15.22         1.54 o                         
   5  -1   7         11.85         15.71         1.74 o                         
   6  -1   7        282.27        289.84         8.78 o                         
   7  -1   7         51.42         49.83         7.58 o                         
   8  -1   7          8.97          8.57         4.42 o                         
   9  -1   7          9.48          2.22         2.31 o                         
  10  -1   7          0.43          1.38         3.62 o                         
  -9   0   7          9.84          7.05         2.27 o                         
  -8   0   7         17.95         15.10         2.31 o                         
  -7   0   7         28.25         29.14         3.17 o                         
  -6   0   7         60.16         56.46         3.80 o                         
  -5   0   7        547.90        529.76        13.08 o                         
  -4   0   7         93.60        103.60         4.10 o                         
  -3   0   7         90.98         94.52         2.91 o                         
  -2   0   7        188.20        173.84         3.84 o                         
  -1   0   7         42.55         53.45         1.41 o                         
   0   0   7        515.69        451.93         7.07 o                         
   1   0   7       3051.23       3038.97        17.13 o                         
   2   0   7       3167.75       3164.71        28.31 o                         
   3   0   7        244.80        254.24        12.51 o                         
   4   0   7        442.84        489.12         6.05 o                         
   5   0   7        103.35        102.31         2.92 o                         
   6   0   7         55.85         59.24         3.23 o                         
   7   0   7          2.47          5.13         1.77 o                         
   8   0   7          1.57          1.17         1.25 o                         
   9   0   7         11.69          9.12         2.61 o                         
  10   0   7          2.22          4.52         2.88 o                         
  -9   1   7         30.01         22.00         3.81 o                         
  -8   1   7          0.00          0.29         0.99 o                         
  -7   1   7          0.28          0.67         0.85 o                         
  -6   1   7         80.55         79.59         4.68 o                         
  -5   1   7         91.23         96.16         4.70 o                         
  -4   1   7         21.06         24.15         2.17 o                         
  -3   1   7        597.55        607.30        10.76 o                         
  -2   1   7       1179.16       1213.16        12.93 o                         
  -1   1   7        240.47        239.20         3.76 o                         
   0   1   7        521.79        585.53         5.31 o                         
   1   1   7       8165.19       8341.35        54.39 o                         
   2   1   7         96.33         79.01         2.99 o                         
   3   1   7        111.47        147.39         6.70 o                         
   4   1   7        566.35        530.86        22.00 o                         
   5   1   7         11.86         11.51         1.36 o                         
   6   1   7        197.26        196.39         7.51 o                         
   7   1   7          6.82         13.22         3.07 o                         
   8   1   7          0.91          0.02         0.82 o                         
   9   1   7          2.03          1.74         1.32 o                         
  10   1   7          2.74          2.36         1.68 o                         
  -9   2   7          4.55          3.28         2.01 o                         
  -8   2   7          0.47          2.39         1.30 o                         
  -7   2   7          0.29          0.92         0.94 o                         
  -6   2   7          0.18          0.01         1.35 o                         
  -5   2   7          0.32          0.41         0.55 o                         
  -4   2   7        172.18        161.65         6.15 o                         
  -3   2   7        456.54        445.91         8.37 o                         
  -2   2   7         17.29         19.44         1.53 o                         
  -1   2   7        610.82        684.10         8.08 o                         
   0   2   7          2.51          3.09         0.43 o                         
   1   2   7        272.09        276.54         3.83 o                         
   2   2   7       1171.09       1276.79        11.14 o                         
   3   2   7        586.66        594.53        24.93 o                         
   4   2   7         85.96         83.73         4.30 o                         
   5   2   7          5.03          3.09         1.17 o                         
   6   2   7        164.04        153.34        21.97 o                         
   7   2   7         63.48         63.56         6.29 o                         
   8   2   7          4.26          4.80         2.16 o                         
   9   2   7         11.06         10.00         2.48 o                         
  10   2   7          9.54          5.85         2.27 o                         
  -9   3   7          2.56          0.97         2.89 o                         
  -8   3   7          1.41          7.36         1.91 o                         
  -7   3   7         38.50         39.98         4.05 o                         
  -6   3   7          7.01          4.92         1.64 o                         
  -5   3   7          4.61          6.24         2.48 o                         
  -4   3   7         75.61         72.70         4.19 o                         
  -3   3   7         20.48         18.61         1.90 o                         
  -2   3   7        151.08        120.07         4.14 o                         
  -1   3   7         88.65        100.14         2.84 o                         
   0   3   7        223.46        230.16         4.90 o                         
   1   3   7        830.28        810.90        10.27 o                         
   2   3   7        213.65        191.82         3.65 o                         
   3   3   7          9.67          9.87         1.42 o                         
   4   3   7         96.08         99.52         2.91 o                         
   5   3   7         24.46         26.31         2.16 o                         
   6   3   7         18.23         18.60         3.01 o                         
   7   3   7        150.96        141.02         9.02 o                         
   8   3   7         20.07         22.83         4.02 o                         
   9   3   7         24.34         27.85        10.88 o                         
  10   3   7          4.22          9.47         5.24 o                         
  -8   4   7          4.79          4.88         2.26 o                         
  -7   4   7          5.60          3.81         1.66 o                         
  -6   4   7         27.86         30.34         3.55 o                         
  -5   4   7         14.64          8.27         2.03 o                         
  -4   4   7          5.30          4.58         1.46 o                         
  -3   4   7         22.82         26.21         2.85 o                         
  -2   4   7        219.42        206.10         6.35 o                         
  -1   4   7        117.09        117.55         5.58 o                         
   0   4   7         26.82         27.72         1.60 o                         
   1   4   7        152.16        162.47         4.05 o                         
   2   4   7        582.53        606.26         6.38 o                         
   3   4   7        123.21        141.85         3.28 o                         
   4   4   7         38.57         37.47         1.91 o                         
   5   4   7        244.14        234.09         4.99 o                         
   6   4   7          3.26          2.78         0.76 o                         
   7   4   7         55.73         64.43         5.79 o                         
   8   4   7         11.21         13.45         2.99 o                         
   9   4   7         12.71          9.31         4.98 o                         
  10   4   7          9.91          7.68         5.62 o                         
  -7   5   7          1.31          2.92         1.35 o                         
  -6   5   7          1.17          4.16         1.81 o                         
  -5   5   7          0.57          1.97         2.14 o                         
  -4   5   7         14.68         15.75         2.77 o                         
  -3   5   7        115.73        123.55        16.97 o                         
  -2   5   7         23.53         27.68         3.25 o                         
  -1   5   7        107.58        104.34         5.65 o                         
   0   5   7        422.18        437.36        10.75 o                         
   1   5   7        583.42        535.81         6.82 o                         
   2   5   7         12.76          9.46         0.91 o                         
   3   5   7          3.74          2.65         0.57 o                         
   4   5   7        394.60        361.74         8.29 o                         
   5   5   7         25.60         29.79         1.78 o                         
   6   5   7          0.05          0.14         0.95 o                         
   7   5   7         55.27         61.60         9.97 o                         
   8   5   7          0.28          3.66         4.07 o                         
   9   5   7          8.51         11.11         4.56 o                         
  -6   6   7          1.25          1.07         1.59 o                         
  -5   6   7          6.54          9.22         2.74 o                         
  -4   6   7          9.27         12.57         2.84 o                         
  -3   6   7         22.23         18.12         3.16 o                         
  -2   6   7        929.14        940.18        20.01 o                         
  -1   6   7        145.73        129.98         6.85 o                         
   0   6   7        207.10        231.40        21.29 o                         
   1   6   7         20.01         13.24         1.03 o                         
   2   6   7         70.43         67.10         3.23 o                         
   3   6   7         12.06         15.32         2.55 o                         
   4   6   7          1.12          1.45         1.25 o                         
   5   6   7        345.95        353.40        20.37 o                         
   6   6   7         69.77         81.47        10.98 o                         
   7   6   7          1.15          4.38         3.00 o                         
   8   6   7         18.40         25.38         7.05 o                         
   9   6   7          1.45          1.14         2.58 o                         
  -6   7   7          6.66         11.98         5.91 o                         
  -5   7   7          6.86          7.77         2.49 o                         
  -4   7   7         28.99         29.91         4.58 o                         
  -3   7   7         36.39         42.49         5.05 o                         
  -2   7   7         63.78         64.21         5.55 o                         
  -1   7   7        168.58        176.59        19.91 o                         
   0   7   7        289.64        283.41        10.13 o                         
   1   7   7         74.57         68.40         5.62 o                         
   2   7   7          0.78          0.82         0.45 o                         
   3   7   7         32.58         36.38         3.86 o                         
   4   7   7          0.20          1.04         0.96 o                         
   5   7   7         18.88         22.81         5.27 o                         
   6   7   7          0.29         -0.94         1.65 o                         
   7   7   7          6.95          7.13         4.27 o                         
   8   7   7          4.38         -1.61         2.86 o                         
   9   7   7         17.80         17.29         6.62 o                         
  -5   8   7          9.32         10.98         5.12 o                         
  -4   8   7          0.40          1.35         4.60 o                         
  -3   8   7          7.26         15.09         3.41 o                         
  -2   8   7          1.49          0.53         2.00 o                         
  -1   8   7          0.24          2.45         1.28 o                         
   0   8   7         43.30         49.74         6.85 o                         
   1   8   7         22.64         17.25         2.52 o                         
   2   8   7          1.09         -1.02         1.43 o                         
   3   8   7          0.09          3.76         2.77 o                         
   4   8   7         21.95         27.04         3.88 o                         
   5   8   7          0.16         -0.47         1.02 o                         
   6   8   7         46.88         50.07         8.41 o                         
   7   8   7          7.43          5.32         3.13 o                         
   8   8   7          0.95          3.66         3.78 o                         
   9   8   7          0.13          2.93         4.46 o                         
  -4   9   7          8.89         16.40         5.74 o                         
  -3   9   7         11.67         10.03         2.89 o                         
  -2   9   7         32.74         43.90         5.35 o                         
  -1   9   7          2.08          8.28         2.34 o                         
   0   9   7         20.42         23.03         5.01 o                         
   1   9   7          0.81          1.13         1.52 o                         
   2   9   7          1.96         -0.35         1.14 o                         
   3   9   7          0.01          2.81         2.64 o                         
   4   9   7          3.80          0.97         1.60 o                         
   7   9   7          4.66          2.89         2.60 o                         
   8   9   7          0.00         -1.94         2.84 o                         
  -2  10   7         12.72         15.67         4.75 o                         
  -1  10   7         28.96         39.95         7.36 o                         
   0  10   7         31.79         48.00         8.10 o                         
   1  10   7          0.27          0.56         1.89 o                         
   2  10   7          4.63          3.20         2.03 o                         
   3  10   7          6.07         14.54         4.83 o                         
   4  10   7          0.44          3.33         3.44 o                         
   5  10   7          1.22          3.97         2.60 o                         
   1  11   7          0.55          7.09         3.95 o                         
   2  11   7          4.39          4.13         3.03 o                         
   3  11   7         10.49         15.26         5.01 o                         
   4  11   7         22.59         34.55         7.42 o                         
   5  11   7          0.50          2.35         2.82 o                         
  -5 -10   8          3.39          1.97         3.39 o                         
  -4 -10   8          1.28         11.68         5.68 o                         
  -3 -10   8          0.06          1.88         2.97 o                         
   0 -10   8         17.02         26.73         5.33 o                         
   1 -10   8          0.22          1.78         1.99 o                         
   2 -10   8          3.50          4.47         2.66 o                         
  -7  -9   8          3.74          2.99         3.74 o                         
  -6  -9   8          0.02          7.78         4.71 o                         
  -5  -9   8          2.67          5.06         3.61 o                         
  -4  -9   8          5.16         11.28         5.87 o                         
  -3  -9   8          0.05          3.08         3.61 o                         
  -2  -9   8          0.09          2.80         3.09 o                         
  -1  -9   8          0.00          0.32         1.43 o                         
   0  -9   8         32.35         42.22         6.07 o                         
   1  -9   8          1.43          2.18         1.77 o                         
   2  -9   8          6.49          6.91         3.02 o                         
   3  -9   8          1.39          0.85         1.51 o                         
   4  -9   8          0.47         -3.51         3.73 o                         
  -8  -8   8          0.76          0.71         2.03 o                         
  -7  -8   8          1.07          3.91         3.96 o                         
  -6  -8   8          8.80          6.55         3.56 o                         
  -5  -8   8         30.82         25.54         6.58 o                         
  -4  -8   8         12.40          9.97         4.57 o                         
  -3  -8   8          0.24          1.88         2.44 o                         
  -2  -8   8          8.12          8.49         1.99 o                         
  -1  -8   8          0.07         -0.01         0.33 o                         
   0  -8   8          4.27          4.07         1.01 o                         
   1  -8   8         16.00         20.93         3.42 o                         
   2  -8   8          0.77          2.84         1.71 o                         
   3  -8   8          8.17          7.66         2.64 o                         
   4  -8   8          0.80          0.86         1.50 o                         
   5  -8   8          0.01          1.66         2.39 o                         
  -9  -7   8          0.69          2.84         2.67 o                         
  -8  -7   8          8.10         13.41         5.64 o                         
  -7  -7   8          1.12          6.01         3.33 o                         
  -6  -7   8          7.40          6.37         3.54 o                         
  -5  -7   8         25.86         31.14         7.15 o                         
  -4  -7   8          9.64          3.98         1.54 o                         
  -3  -7   8        133.08        145.64         6.44 o                         
  -2  -7   8          4.26          2.79         0.81 o                         
  -1  -7   8         22.50         21.43         2.51 o                         
   0  -7   8         71.71         77.16         3.71 o                         
   1  -7   8        133.68        121.26         5.80 o                         
   2  -7   8        193.44        168.17         9.62 o                         
   3  -7   8        142.33        143.49        15.67 o                         
   4  -7   8          5.20          6.01         2.49 o                         
   5  -7   8         11.82         11.92         3.58 o                         
  -9  -6   8          1.61          2.88         2.44 o                         
  -8  -6   8          1.86          2.08         2.65 o                         
  -7  -6   8         14.25         19.97         6.09 o                         
  -6  -6   8         30.42         31.38         7.11 o                         
  -5  -6   8         19.93         19.28         3.03 o                         
  -4  -6   8         19.19         15.02         4.12 o                         
  -3  -6   8        585.30        582.64        10.28 o                         
  -2  -6   8         24.06         26.12         2.66 o                         
  -1  -6   8          9.99         11.86         1.71 o                         
   0  -6   8         36.53         39.31         2.40 o                         
   1  -6   8         90.67         95.76         4.75 o                         
   2  -6   8          2.23          1.69         0.79 o                         
   3  -6   8          0.42          0.17         1.01 o                         
   4  -6   8          0.27          0.56         1.65 o                         
   5  -6   8          1.66          2.77         1.87 o                         
   6  -6   8          0.06         -0.73         1.11 o                         
  -9  -5   8          4.06          9.37         4.08 o                         
  -8  -5   8          0.00          1.49         3.95 o                         
  -7  -5   8         12.08          9.57         2.34 o                         
  -6  -5   8         45.95         49.22         4.72 o                         
  -5  -5   8         56.66         68.46         5.40 o                         
  -4  -5   8        110.12         93.67        16.32 o                         
  -3  -5   8        228.77        233.99         8.06 o                         
  -2  -5   8        170.65        165.50         4.07 o                         
  -1  -5   8         13.94         13.85         1.40 o                         
   0  -5   8          9.06          7.31         1.05 o                         
   1  -5   8         24.90         28.53         2.19 o                         
   2  -5   8          3.77          5.80         1.27 o                         
   3  -5   8          3.76          0.52         1.38 o                         
   4  -5   8          7.94          2.22         1.04 o                         
   5  -5   8         10.98         12.47         2.53 o                         
   6  -5   8         31.00         42.46        15.20 o                         
   7  -5   8          0.39         -1.10         1.85 o                         
  -9  -4   8          0.59         -0.23         1.83 o                         
  -8  -4   8          1.25          1.55         1.29 o                         
  -7  -4   8          6.16          5.83         1.99 o                         
  -6  -4   8        140.23        127.76         9.59 o                         
  -5  -4   8          0.01          0.15         0.56 o                         
  -4  -4   8        239.99        263.64        11.98 o                         
  -3  -4   8        178.69        171.79         7.78 o                         
  -2  -4   8         19.11         28.12         2.12 o                         
  -1  -4   8        102.48         95.94         3.88 o                         
   0  -4   8        516.34        518.88        13.72 o                         
   1  -4   8        614.20        640.89        11.71 o                         
   2  -4   8         49.10         48.51         3.92 o                         
   3  -4   8         17.23         19.75         2.40 o                         
   4  -4   8        104.37        100.81         8.17 o                         
   5  -4   8          5.95          9.72         2.18 o                         
   6  -4   8         11.76         10.54         2.52 o                         
   7  -4   8          7.31          6.00         2.55 o                         
   8  -4   8          3.50          7.43         3.15 o                         
  -9  -3   8         11.91         11.38         2.97 o                         
  -8  -3   8          9.14          6.58         1.97 o                         
  -7  -3   8         41.32         49.80         8.92 o                         
  -6  -3   8        118.06        105.44         6.35 o                         
  -5  -3   8          0.64          1.22         0.61 o                         
  -4  -3   8        147.69        136.57         8.99 o                         
  -3  -3   8        997.06       1026.00        19.90 o                         
  -2  -3   8       3974.97       4200.45        33.72 o                         
  -1  -3   8        173.82        169.75         4.02 o                         
   0  -3   8          0.16          0.87         0.40 o                         
   1  -3   8          5.02          4.01         0.73 o                         
   2  -3   8         40.51         35.45         2.35 o                         
   3  -3   8         17.78         22.83         2.47 o                         
   4  -3   8         50.14         49.97         5.34 o                         
   5  -3   8         14.88         10.29         2.10 o                         
   6  -3   8         95.38        110.56         7.01 o                         
   7  -3   8         41.05         45.94         5.00 o                         
   8  -3   8          0.39          1.39         1.43 o                         
 -10  -2   8          1.88          4.73         3.79 o                         
  -9  -2   8          0.08         -1.23         1.68 o                         
  -8  -2   8         16.60         23.74         3.71 o                         
  -7  -2   8          1.43          2.84         2.52 o                         
  -6  -2   8        272.26        292.81         9.14 o                         
  -5  -2   8        173.85        171.54         5.28 o                         
  -4  -2   8         58.82         51.71         2.35 o                         
  -3  -2   8          5.47          5.16         1.38 o                         
  -2  -2   8        255.10        281.63        10.10 o                         
  -1  -2   8       1002.84       1016.18        11.28 o                         
   0  -2   8        730.61        728.95        10.08 o                         
   1  -2   8        263.26        275.20         5.24 o                         
   2  -2   8        253.65        275.92         5.37 o                         
   3  -2   8          0.07         -0.38         0.42 o                         
   4  -2   8         34.27         36.13         2.62 o                         
   5  -2   8         73.98         92.77         7.27 o                         
   6  -2   8         13.07         14.75         2.63 o                         
   7  -2   8          1.78          0.48         0.84 o                         
   8  -2   8          8.57          7.86         2.32 o                         
   9  -2   8          6.94          5.19         3.87 o                         
 -10  -1   8          5.04          1.92         2.71 o                         
  -9  -1   8          0.07         -1.47         1.47 o                         
  -8  -1   8         28.94         29.82         4.16 o                         
  -7  -1   8        220.14        219.41         7.80 o                         
  -6  -1   8        142.12        137.76         5.61 o                         
  -5  -1   8        514.82        505.71        14.68 o                         
  -4  -1   8        199.94        185.87         5.08 o                         
  -3  -1   8         45.19         43.71         3.19 o                         
  -2  -1   8         29.27         30.56         1.05 o                         
  -1  -1   8        235.09        255.05         3.40 o                         
   0  -1   8        701.10        688.43         7.37 o                         
   1  -1   8        716.51        702.43        12.00 o                         
   2  -1   8        668.14        677.48        10.19 o                         
   3  -1   8        447.94        450.88        12.74 o                         
   4  -1   8        256.84        259.01         7.15 o                         
   5  -1   8         13.32         11.52         1.51 o                         
   6  -1   8        137.54        141.41         5.05 o                         
   7  -1   8          1.65          2.56         1.87 o                         
   8  -1   8          0.00          2.41         1.71 o                         
   9  -1   8          0.25          2.65         1.61 o                         
  10  -1   8          0.27          7.08         4.42 o                         
  -9   0   8          0.72          3.31         1.92 o                         
  -8   0   8          2.76          2.22         2.18 o                         
  -7   0   8         20.77         21.80         2.66 o                         
  -6   0   8        181.33        180.87         6.72 o                         
  -5   0   8          0.72          3.45         1.81 o                         
  -4   0   8         37.59         43.42         3.19 o                         
  -3   0   8         53.78         57.92         2.29 o                         
  -2   0   8        286.42        247.85         4.32 o                         
  -1   0   8        690.96        738.10        10.36 o                         
   0   0   8        661.40        629.17         6.87 o                         
   1   0   8       3424.47       3464.91        21.34 o                         
   2   0   8        411.25        486.54         5.89 o                         
   3   0   8         61.02         72.23         2.38 o                         
   4   0   8       1747.33       1798.38        13.10 o                         
   5   0   8        137.87        136.86         3.32 o                         
   6   0   8          4.70          5.16         1.37 o                         
   7   0   8          3.75          2.88         3.03 o                         
   8   0   8         33.84         38.19         4.35 o                         
   9   0   8          0.36          2.55         1.41 o                         
  10   0   8          1.92          4.80         2.74 o                         
  -9   1   8          1.21         -0.54         2.45 o                         
  -8   1   8         10.16          8.55         1.85 o                         
  -7   1   8          4.97          5.32         1.39 o                         
  -6   1   8          2.28          1.13         1.41 o                         
  -5   1   8          1.43          3.97         1.11 o                         
  -4   1   8          0.11         -0.11         0.46 o                         
  -3   1   8          2.94          1.90         0.57 o                         
  -2   1   8        432.56        442.79         7.22 o                         
  -1   1   8        122.72        116.54         2.72 o                         
   0   1   8         42.27         36.31         1.28 o                         
   1   1   8        849.02        816.90        10.44 o                         
   2   1   8         76.47         56.95         1.89 o                         
   3   1   8       3060.40       3272.13       137.22 o                         
   4   1   8        594.94        585.45        15.02 o                         
   5   1   8          1.16          0.95         0.80 o                         
   6   1   8        356.78        339.98        13.93 o                         
   7   1   8          3.72          6.33         2.28 o                         
   8   1   8          0.26          1.27         1.20 o                         
   9   1   8          0.10          1.64         1.32 o                         
  10   1   8          9.47         10.08         2.88 o                         
  -9   2   8          8.26          8.50         3.35 o                         
  -8   2   8          0.30          2.51         1.23 o                         
  -7   2   8          4.25          2.92         1.05 o                         
  -6   2   8          0.42          1.67         0.73 o                         
  -5   2   8         16.56         17.14         2.22 o                         
  -4   2   8        372.59        380.35         9.51 o                         
  -3   2   8        481.41        477.60         8.39 o                         
  -2   2   8       1448.28       1599.71        16.16 o                         
  -1   2   8       2873.21       2990.09        19.50 o                         
   0   2   8        296.53        258.16         4.78 o                         
   1   2   8         22.36         18.52         1.03 o                         
   2   2   8        124.64        119.57         3.67 o                         
   3   2   8        643.79        699.48        11.57 o                         
   4   2   8        152.32        156.62         7.49 o                         
   5   2   8        349.98        379.50        15.19 o                         
   6   2   8        104.17        100.13         7.46 o                         
   7   2   8         30.35         28.50         4.42 o                         
   8   2   8          8.74          6.57         2.54 o                         
   9   2   8          0.10          0.32         1.58 o                         
  10   2   8          8.99         14.43         3.03 o                         
  -8   3   8          0.39          0.45         1.11 o                         
  -7   3   8         10.66          9.83         2.02 o                         
  -6   3   8          9.78          8.08         1.96 o                         
  -5   3   8         45.09         29.55         3.05 o                         
  -4   3   8        114.87        118.20         5.77 o                         
  -3   3   8        217.53        227.58         6.42 o                         
  -2   3   8       1311.73       1351.44        17.23 o                         
  -1   3   8          1.00          1.50         0.65 o                         
   0   3   8        144.53        149.93         8.95 o                         
   1   3   8          7.15          2.29         0.40 o                         
   2   3   8        968.11        933.04        17.81 o                         
   3   3   8        969.12        993.04        12.45 o                         
   4   3   8         22.82         23.31         1.38 o                         
   5   3   8        113.14         91.89         4.81 o                         
   6   3   8          6.23          5.72         1.80 o                         
   7   3   8          0.00         -0.32         0.82 o                         
   8   3   8          4.36          9.20         2.90 o                         
   9   3   8         57.83         61.33         7.28 o                         
  10   3   8          0.16          4.79         2.58 o                         
  -8   4   8          0.10         -0.02         1.75 o                         
  -7   4   8         24.25         29.06         3.81 o                         
  -6   4   8         17.77         25.06         3.22 o                         
  -5   4   8          0.44          1.18         0.95 o                         
  -4   4   8         53.56         56.60         4.27 o                         
  -3   4   8        634.44        562.79        11.38 o                         
  -2   4   8        160.80        140.81         2.89 o                         
  -1   4   8        100.18         95.18         3.81 o                         
   0   4   8         96.80        101.62         3.56 o                         
   1   4   8         22.73         23.63         1.35 o                         
   2   4   8        193.57        188.60         3.76 o                         
   3   4   8          0.02          0.44         0.40 o                         
   4   4   8          6.23          7.07         0.94 o                         
   5   4   8         94.99         91.55         3.43 o                         
   6   4   8        123.30        128.83        11.50 o                         
   7   4   8         60.64         59.56         5.62 o                         
   8   4   8         26.90         25.42         7.38 o                         
   9   4   8          2.39          4.27         4.27 o                         
  10   4   8          3.24          6.24         4.23 o                         
  -7   5   8          1.61          1.55         1.29 o                         
  -6   5   8          8.26          6.87         1.75 o                         
  -5   5   8         23.80         18.32         3.09 o                         
  -4   5   8          1.86          0.28         1.70 o                         
  -3   5   8        231.40        192.28        41.65 o                         
  -2   5   8        200.65        185.40         9.96 o                         
  -1   5   8        262.53        241.57         8.75 o                         
   0   5   8         49.15         50.94         3.13 o                         
   1   5   8        585.58        548.34         6.67 o                         
   2   5   8         46.73         50.82         2.19 o                         
   3   5   8         87.01         87.21         2.91 o                         
   4   5   8         46.89         43.95         2.07 o                         
   5   5   8         51.28         46.08         2.46 o                         
   6   5   8          0.46          1.21         0.96 o                         
   7   5   8         17.52         18.56         6.03 o                         
   8   5   8          3.63          3.30         3.20 o                         
   9   5   8         17.81         12.51         6.25 o                         
  -6   6   8          8.01          8.69         2.21 o                         
  -5   6   8          0.04          0.77         1.39 o                         
  -4   6   8         57.99         56.81        12.33 o                         
  -3   6   8          2.53          4.17         3.03 o                         
  -2   6   8        179.17        183.25         8.87 o                         
  -1   6   8        934.36        944.51        18.70 o                         
   0   6   8         54.29         57.52         9.28 o                         
   1   6   8          8.79          9.26         0.92 o                         
   2   6   8         88.63         80.81         2.84 o                         
   3   6   8        242.19        232.25         8.04 o                         
   4   6   8          7.05          5.23         1.78 o                         
   5   6   8          1.86          4.68         3.52 o                         
   6   6   8         17.25         25.94         5.86 o                         
   7   6   8          6.36          3.06         2.41 o                         
   8   6   8          0.35         -1.61         3.07 o                         
   9   6   8          0.34         -2.69         3.51 o                         
  -5   7   8         20.48         22.78         4.01 o                         
  -4   7   8         23.16         31.61         6.77 o                         
  -3   7   8         18.62         21.77         7.48 o                         
  -2   7   8         77.77         85.15         6.44 o                         
  -1   7   8         34.39         33.41         3.76 o                         
   0   7   8         89.49         83.59         5.56 o                         
   1   7   8         43.50         44.31         3.73 o                         
   2   7   8        314.57        291.33         7.22 o                         
   3   7   8         51.23         40.46         4.26 o                         
   4   7   8         38.29         35.13         4.13 o                         
   5   7   8         87.47        102.08        11.39 o                         
   6   7   8          9.07         12.96         4.67 o                         
   7   7   8          0.34          3.06         2.56 o                         
   8   7   8          0.26          4.21         3.05 o                         
   9   7   8         21.41          9.62         5.46 o                         
  -5   8   8         11.78          9.38         4.73 o                         
  -4   8   8         27.66         30.36        10.94 o                         
  -3   8   8          4.65          1.42         2.90 o                         
  -2   8   8          0.03          1.37         1.52 o                         
  -1   8   8          0.00          1.79         1.04 o                         
   0   8   8          4.98          8.35         1.90 o                         
   1   8   8          0.82         -0.45         0.57 o                         
   2   8   8         56.57         55.94         7.63 o                         
   3   8   8          3.56          2.49         1.59 o                         
   4   8   8         55.60         60.43         5.56 o                         
   5   8   8         92.82         79.97         9.90 o                         
   6   8   8          6.25          3.49         2.10 o                         
   7   8   8          2.14          4.50         3.48 o                         
   8   8   8          0.33          0.89         2.39 o                         
   9   8   8         12.05         23.59         7.96 o                         
  -4   9   8          1.64          2.17         2.91 o                         
  -3   9   8          2.00          1.43         1.59 o                         
  -2   9   8         35.04         40.55         5.06 o                         
  -1   9   8         40.08         47.51         5.14 o                         
   0   9   8          8.50         12.15         4.16 o                         
   1   9   8          0.01          4.68         2.88 o                         
   2   9   8          0.55          0.39         1.88 o                         
   3   9   8         20.70         17.00         4.89 o                         
   4   9   8         74.60         76.14         9.50 o                         
   6   9   8         20.10         22.53         5.84 o                         
   7   9   8          2.63          2.27         2.62 o                         
   8   9   8          1.30          5.10         3.91 o                         
  -1  10   8          0.03          3.94         3.52 o                         
   0  10   8          9.02          9.00         4.06 o                         
   1  10   8          1.66          2.82         2.50 o                         
   2  10   8          0.62          2.53         2.82 o                         
   3  10   8          6.45         13.41         4.39 o                         
   4  10   8         15.77         13.25         4.55 o                         
   5  10   8          0.90          2.35         2.70 o                         
   1  11   8          0.34          1.90         3.63 o                         
   2  11   8         17.32         18.77         5.52 o                         
   3  11   8          0.54          1.66         2.72 o                         
   4  11   8          0.17          4.34         3.85 o                         
   5  11   8          0.12          2.63         3.55 o                         
  -5 -10   9          0.10          0.31         2.32 o                         
  -4 -10   9          7.50          6.14         3.66 o                         
  -3 -10   9          6.93         14.94         6.19 o                         
   1 -10   9          0.57          1.25         2.45 o                         
   2 -10   9          0.02          1.61         2.51 o                         
  -7  -9   9          1.38         10.16         4.74 o                         
  -6  -9   9          5.31         11.26         4.97 o                         
  -5  -9   9          2.09          0.65         1.61 o                         
  -4  -9   9         20.05         29.46         7.67 o                         
  -3  -9   9          5.03          7.45         4.17 o                         
  -2  -9   9          2.17          1.34         2.94 o                         
  -1  -9   9          8.07          9.30         2.75 o                         
   0  -9   9          4.05          8.54         2.77 o                         
   1  -9   9          3.11          1.39         4.58 o                         
   2  -9   9         13.13         10.78         6.34 o                         
   3  -9   9          2.82          1.86         2.04 o                         
   4  -9   9          4.11          4.06         3.72 o                         
  -8  -8   9          0.47          3.62         3.73 o                         
  -7  -8   9          1.29         -0.96         3.23 o                         
  -6  -8   9         19.32         21.47         6.83 o                         
  -5  -8   9          2.84          4.97         3.28 o                         
  -4  -8   9         11.06          9.87         4.30 o                         
  -3  -8   9         14.27         17.88         5.70 o                         
  -2  -8   9          7.20          5.65         6.63 o                         
  -1  -8   9          1.46          1.69         0.63 o                         
   0  -8   9         24.98         23.87         2.50 o                         
   1  -8   9          1.01          2.09         1.36 o                         
   2  -8   9          0.93          2.87         1.50 o                         
   3  -8   9          0.00          3.85         2.40 o                         
   4  -8   9          4.74          4.35         2.19 o                         
  -9  -7   9          0.37          3.97         3.96 o                         
  -8  -7   9          0.17          1.46         2.45 o                         
  -7  -7   9         13.35          8.10         3.86 o                         
  -6  -7   9          1.86          3.85         3.03 o                         
  -5  -7   9         58.66         68.66        10.04 o                         
  -4  -7   9         40.79         36.67         4.38 o                         
  -3  -7   9          5.93          5.44         1.20 o                         
  -2  -7   9         15.74         19.33         2.20 o                         
  -1  -7   9         32.10         35.05         3.07 o                         
   0  -7   9        132.59        130.58         5.35 o                         
   1  -7   9        104.56        119.13         5.87 o                         
   2  -7   9         28.59         26.53         3.36 o                         
   3  -7   9         37.27         29.66         5.08 o                         
   4  -7   9         33.42         42.51         5.98 o                         
   5  -7   9          0.07          0.95         1.38 o                         
  -9  -6   9          0.65          3.32         3.54 o                         
  -8  -6   9          0.05          3.44         3.03 o                         
  -7  -6   9         20.30         19.33         5.83 o                         
  -6  -6   9          5.14          3.31         2.54 o                         
  -5  -6   9         14.44         17.69         3.08 o                         
  -4  -6   9         74.34         71.72         5.96 o                         
  -3  -6   9         54.29         51.57         2.99 o                         
  -2  -6   9        346.56        356.75         8.34 o                         
  -1  -6   9          0.54          2.16         1.55 o                         
   0  -6   9        566.16        579.16        12.31 o                         
   1  -6   9        166.97        169.45         6.50 o                         
   2  -6   9        101.67         96.77         5.46 o                         
   3  -6   9        105.02         99.41         6.01 o                         
   4  -6   9          6.39          8.91         2.52 o                         
   5  -6   9         29.02         36.89         5.57 o                         
   6  -6   9          0.15          1.07         1.63 o                         
  -9  -5   9         11.34          2.86         2.06 o                         
  -8  -5   9         10.71         12.90         4.71 o                         
  -7  -5   9          4.49          2.55         1.76 o                         
  -6  -5   9         11.75          7.85         2.63 o                         
  -5  -5   9         55.99         46.04         6.51 o                         
  -4  -5   9         26.82         23.56         3.37 o                         
  -3  -5   9        863.13        869.37        47.59 o                         
  -2  -5   9         81.71         82.07         3.43 o                         
  -1  -5   9          1.15          1.39         0.44 o                         
   0  -5   9        385.32        380.22        10.16 o                         
   1  -5   9        220.44        255.44         6.73 o                         
   2  -5   9         11.43          6.66         1.49 o                         
   3  -5   9        112.19        113.23         6.10 o                         
   4  -5   9         31.78         24.27         3.75 o                         
   5  -5   9          3.52          2.51         1.27 o                         
   6  -5   9         38.37         37.18         5.66 o                         
   7  -5   9          1.01          2.37         4.40 o                         
  -9  -4   9          4.56          0.73         1.74 o                         
  -8  -4   9         35.49         39.08         7.82 o                         
  -7  -4   9         85.04         95.50         7.13 o                         
  -6  -4   9         62.55         70.16         5.79 o                         
  -5  -4   9          2.66          2.29         1.30 o                         
  -4  -4   9         81.24         66.63         5.15 o                         
  -3  -4   9        130.43        138.98         7.34 o                         
  -2  -4   9        118.45        119.82         3.43 o                         
  -1  -4   9         22.22         26.81         2.08 o                         
   0  -4   9        269.63        264.63         5.98 o                         
   1  -4   9         45.32         40.96         2.53 o                         
   2  -4   9          0.24          1.96         0.84 o                         
   3  -4   9         23.11         20.91         2.46 o                         
   4  -4   9         37.72         33.86         3.45 o                         
   5  -4   9        126.52        108.39         7.82 o                         
   6  -4   9         13.03         12.80         3.61 o                         
   7  -4   9          0.94          0.16         1.21 o                         
  -9  -3   9          0.67          3.04         1.85 o                         
  -8  -3   9          0.52          1.29         1.11 o                         
  -7  -3   9         63.87         70.76         6.10 o                         
  -6  -3   9         41.85         39.31         4.20 o                         
  -5  -3   9          2.42          1.24         0.78 o                         
  -4  -3   9         10.42          9.75         1.87 o                         
  -3  -3   9         74.68         73.69         5.05 o                         
  -2  -3   9        112.67        100.67         5.79 o                         
  -1  -3   9        367.83        436.17        11.48 o                         
   0  -3   9         19.89         14.76         1.27 o                         
   1  -3   9        531.93        557.32         8.63 o                         
   2  -3   9         75.03         65.61         3.43 o                         
   3  -3   9         51.72         47.44         3.60 o                         
   4  -3   9        275.90        284.52         9.67 o                         
   5  -3   9        431.88        436.26        13.02 o                         
   6  -3   9        106.83        113.47         7.22 o                         
   7  -3   9          0.21          2.14         1.42 o                         
   8  -3   9          1.56          2.65         1.95 o                         
 -10  -2   9          0.20          2.14         2.47 o                         
  -9  -2   9          9.03          5.52         3.42 o                         
  -8  -2   9         14.40         17.04         3.40 o                         
  -7  -2   9        169.49        199.69        11.55 o                         
  -6  -2   9          1.51          3.11         0.85 o                         
  -5  -2   9         15.31         17.31         1.64 o                         
  -4  -2   9        154.49        143.32         6.59 o                         
  -3  -2   9        166.52        168.33         7.17 o                         
  -2  -2   9         97.12        144.02         9.01 o                         
  -1  -2   9        118.68        145.78         3.64 o                         
   0  -2   9        732.67        819.71         9.93 o                         
   1  -2   9         18.32         16.89         1.37 o                         
   2  -2   9        500.67        512.18        10.94 o                         
   3  -2   9         26.58         26.18         2.13 o                         
   4  -2   9        142.93        131.37         5.04 o                         
   5  -2   9        308.66        308.59        14.58 o                         
   6  -2   9        106.57        105.65         6.78 o                         
   7  -2   9         31.19         41.93         4.67 o                         
   8  -2   9          5.02          7.93         2.40 o                         
   9  -2   9          0.03          3.40         2.44 o                         
  -9  -1   9          5.75          5.35         2.90 o                         
  -8  -1   9          1.96          4.99         2.53 o                         
  -7  -1   9         79.21         82.46         5.13 o                         
  -6  -1   9        197.26        176.04         7.28 o                         
  -5  -1   9        399.27        410.90        11.43 o                         
  -4  -1   9         26.31         24.91         2.49 o                         
  -3  -1   9         35.35         41.25         1.90 o                         
  -2  -1   9          0.03          0.77         0.25 o                         
  -1  -1   9       2543.58       2575.22        38.12 o                         
   0  -1   9          1.00          1.59         0.32 o                         
   1  -1   9        203.40        218.47         4.87 o                         
   2  -1   9       1180.33       1248.93        18.02 o                         
   3  -1   9         63.69         68.81         5.22 o                         
   4  -1   9        239.85        263.93        16.61 o                         
   5  -1   9         14.60         12.55         1.56 o                         
   6  -1   9          1.18          0.67         0.62 o                         
   7  -1   9          9.08          9.60         2.33 o                         
   8  -1   9          3.06          3.68         1.53 o                         
   9  -1   9         21.20         12.41         4.56 o                         
  -9   0   9         10.10         15.73         3.30 o                         
  -8   0   9          0.03          1.56         1.47 o                         
  -7   0   9         18.05         13.96         2.58 o                         
  -6   0   9          9.81          8.83         1.65 o                         
  -5   0   9        311.70        310.12        11.64 o                         
  -4   0   9          9.39         11.33         1.15 o                         
  -3   0   9        511.61        552.06         7.12 o                         
  -2   0   9         82.75         99.92         2.66 o                         
  -1   0   9        405.08        379.19         4.22 o                         
   0   0   9       2279.09       2153.42        15.56 o                         
   1   0   9       1031.85       1033.53        10.44 o                         
   2   0   9          0.43          1.86         0.51 o                         
   3   0   9          0.09          0.96         0.47 o                         
   4   0   9       1622.17       1668.96        15.59 o                         
   5   0   9        371.97        369.33         6.72 o                         
   6   0   9         16.82         13.64         4.48 o                         
   7   0   9         18.53         10.51         3.48 o                         
   8   0   9          0.56         -0.11         1.18 o                         
   9   0   9         20.56         20.54         3.56 o                         
  10   0   9          0.16          8.03         3.56 o                         
  -9   1   9          8.39         12.03         4.19 o                         
  -8   1   9          3.05          1.79         1.08 o                         
  -7   1   9         19.55         19.90         2.72 o                         
  -6   1   9          1.18          0.26         1.10 o                         
  -5   1   9          5.56          5.58         1.20 o                         
  -4   1   9         33.79         30.78         2.56 o                         
  -3   1   9         46.50         45.06         2.35 o                         
  -2   1   9        182.81        192.96         5.18 o                         
  -1   1   9       2897.11       2898.72        41.19 o                         
   0   1   9        311.35        289.44         3.55 o                         
   1   1   9         15.15         11.74         0.76 o                         
   2   1   9        217.67        247.01         4.16 o                         
   3   1   9         24.11         19.92         2.69 o                         
   4   1   9         17.82         18.28         2.71 o                         
   5   1   9        267.92        291.89        12.01 o                         
   6   1   9        118.14        127.06         8.62 o                         
   7   1   9         44.81         41.15         5.47 o                         
   8   1   9          1.71          2.98         1.64 o                         
   9   1   9          0.39          0.23         1.37 o                         
  10   1   9          2.98          2.14         1.59 o                         
  -9   2   9          3.60          1.20         1.85 o                         
  -8   2   9          0.82          2.32         1.39 o                         
  -7   2   9         34.93         39.71         3.84 o                         
  -6   2   9         26.56         25.84         2.90 o                         
  -5   2   9         35.13         40.41         4.40 o                         
  -4   2   9         32.25         29.43         2.68 o                         
  -3   2   9        174.73        176.61         5.10 o                         
  -2   2   9        560.75        550.56        11.10 o                         
  -1   2   9        774.33        764.91        11.92 o                         
   0   2   9        251.06        231.42         3.74 o                         
   1   2   9        628.69        657.99         5.97 o                         
   2   2   9         20.00         25.15         1.85 o                         
   3   2   9       1523.32       1591.25        22.94 o                         
   4   2   9        169.63        174.57        20.17 o                         
   5   2   9         63.44         66.13         5.54 o                         
   6   2   9        126.91        110.07         7.87 o                         
   7   2   9          0.03          0.18         1.47 o                         
   8   2   9          5.05          8.57         4.19 o                         
   9   2   9          1.07          0.33         1.31 o                         
  10   2   9          5.24          9.07         2.53 o                         
  -8   3   9          3.82          4.74         1.71 o                         
  -7   3   9         20.07         16.03         2.52 o                         
  -6   3   9         91.36        106.35         6.17 o                         
  -5   3   9         72.52         75.81         5.39 o                         
  -4   3   9          7.44          4.99         1.30 o                         
  -3   3   9        108.10        102.50         4.07 o                         
  -2   3   9         42.17         45.83         2.43 o                         
  -1   3   9        218.83        234.10         5.58 o                         
   0   3   9        157.23        181.35         4.84 o                         
   1   3   9        204.80        183.38         4.10 o                         
   2   3   9        135.68        134.94         3.55 o                         
   3   3   9       1119.26       1125.29        14.41 o                         
   4   3   9        448.15        431.38        16.10 o                         
   5   3   9         39.83         43.86         4.32 o                         
   6   3   9          1.83          1.65         3.37 o                         
   7   3   9          8.28          8.17         2.38 o                         
   8   3   9          0.03          4.65         2.29 o                         
   9   3   9          0.59          0.80         3.97 o                         
  10   3   9          0.71          1.34         1.90 o                         
  -8   4   9          8.34          7.02         2.55 o                         
  -7   4   9         18.08         16.33         5.22 o                         
  -6   4   9          9.89          7.46         1.94 o                         
  -5   4   9          1.89          1.24         1.41 o                         
  -4   4   9          5.17          4.24         1.28 o                         
  -3   4   9        286.75        321.76        26.85 o                         
  -2   4   9         29.80         28.37         2.04 o                         
  -1   4   9        181.53        185.88         4.76 o                         
   0   4   9        544.77        566.78         9.33 o                         
   1   4   9         11.66         15.41         1.11 o                         
   2   4   9          0.00          0.17         0.25 o                         
   3   4   9         75.35         73.71         2.86 o                         
   4   4   9        749.32        829.98        12.30 o                         
   5   4   9         17.27         18.09         1.34 o                         
   6   4   9          1.46          5.53         2.01 o                         
   7   4   9          1.61          2.06         0.97 o                         
   8   4   9         35.63         39.91         5.15 o                         
   9   4   9          2.83          4.29         3.51 o                         
  -7   5   9          0.95          2.47         1.49 o                         
  -6   5   9          2.04          3.37         1.53 o                         
  -5   5   9         14.62         10.77         2.59 o                         
  -4   5   9         61.50         50.84         4.24 o                         
  -3   5   9         12.55          5.47         1.42 o                         
  -2   5   9        338.93        333.38        11.26 o                         
  -1   5   9          8.09          7.22         1.64 o                         
   0   5   9         83.48         87.73         5.10 o                         
   1   5   9         50.07         50.78         2.05 o                         
   2   5   9        481.45        460.45         8.91 o                         
   3   5   9         66.76         64.29         2.72 o                         
   4   5   9        588.54        580.94        28.22 o                         
   5   5   9        188.69        185.72         5.39 o                         
   6   5   9         25.86         34.74         3.63 o                         
   7   5   9          2.64          9.45         4.34 o                         
   8   5   9          0.17          1.87         3.32 o                         
   9   5   9          2.13          7.34         6.13 o                         
  -6   6   9         11.39         11.84         2.72 o                         
  -5   6   9          8.03          9.01         2.21 o                         
  -4   6   9          7.82         16.31         3.17 o                         
  -3   6   9         64.33         69.59         5.93 o                         
  -2   6   9        140.40        136.50         7.75 o                         
  -1   6   9        350.90        355.59        11.55 o                         
   0   6   9        150.16        166.99         7.50 o                         
   1   6   9         63.42         69.43         3.06 o                         
   2   6   9         26.22         24.00         1.98 o                         
   3   6   9        131.49        144.44         4.12 o                         
   4   6   9        181.72        144.32        19.54 o                         
   5   6   9         45.13         45.66         7.38 o                         
   6   6   9          0.10         -2.15         2.15 o                         
   7   6   9         13.01          8.67         3.97 o                         
   8   6   9          0.90         -1.79         2.51 o                         
   9   6   9          8.56         27.60         8.08 o                         
  -5   7   9          4.65          6.55         2.17 o                         
  -4   7   9          5.81          5.67         1.89 o                         
  -3   7   9          7.19          6.98         3.55 o                         
  -2   7   9          0.30          1.05         1.49 o                         
  -1   7   9        147.59        149.84        12.73 o                         
   0   7   9          0.01          0.86         1.28 o                         
   1   7   9         33.95         35.95         3.56 o                         
   2   7   9          3.21          1.68         0.98 o                         
   3   7   9         78.11         88.83         6.25 o                         
   4   7   9         42.18         43.63        10.53 o                         
   5   7   9          0.47          2.98         2.54 o                         
   6   7   9          0.10          1.22         2.85 o                         
   7   7   9          1.84          2.67         2.40 o                         
   8   7   9          0.02         -0.48         2.65 o                         
   9   7   9         17.57         30.46         8.64 o                         
  -5   8   9         24.06         21.87         7.02 o                         
  -4   8   9         61.39         61.81         6.76 o                         
  -3   8   9        109.73        116.94        10.38 o                         
  -2   8   9         51.71         42.61        10.04 o                         
  -1   8   9         12.58         11.91         2.52 o                         
   0   8   9         10.62         12.46         2.50 o                         
   1   8   9         53.06         50.85         4.40 o                         
   2   8   9          4.00          2.33         1.55 o                         
   3   8   9          2.97          1.63         0.92 o                         
   4   8   9         15.77         16.42         3.02 o                         
   5   8   9         44.39         51.45         8.16 o                         
   6   8   9          2.50          4.53         3.03 o                         
   7   8   9         15.81         25.59         6.77 o                         
   8   8   9          2.14         -0.63         3.19 o                         
  -4   9   9          0.02          1.67         2.58 o                         
  -3   9   9          9.76         14.13         3.39 o                         
  -2   9   9          8.73          6.00         4.62 o                         
  -1   9   9         13.44         18.77         3.40 o                         
   0   9   9         87.02         87.08        10.01 o                         
   1   9   9          4.75          2.26         1.65 o                         
   2   9   9         23.19         27.64         5.68 o                         
   3   9   9         28.69         38.37         7.06 o                         
   4   9   9         40.41         37.05         6.88 o                         
   5   9   9          8.06         11.59         4.11 o                         
   6   9   9         42.63         43.78         8.12 o                         
   7   9   9          0.73         -1.81         2.26 o                         
   8   9   9          0.13          3.38         4.15 o                         
  -1  10   9         28.38         46.90         8.11 o                         
   0  10   9         16.68         12.01         4.32 o                         
   1  10   9         64.95         87.22        11.02 o                         
   2  10   9         20.51         22.43         5.66 o                         
   3  10   9          7.73         12.51         4.25 o                         
   4  10   9          1.86          0.89         2.69 o                         
   5  10   9         19.08         27.24         6.48 o                         
   1  11   9          5.39          6.87         3.67 o                         
   2  11   9          1.23          7.19         3.98 o                         
   3  11   9          0.74          4.28         3.44 o                         
   4  11   9         17.47         12.20         4.70 o                         
   5  11   9          0.03         -0.02         1.85 o                         
  -4 -10  10         18.56         37.53         9.12 o                         
  -3 -10  10          1.78          0.02         2.68 o                         
   1 -10  10         13.32         12.77         3.93 o                         
   2 -10  10          0.10          1.63         2.26 o                         
  -6  -9  10          4.46          7.73         4.46 o                         
  -5  -9  10          0.31          9.00         5.41 o                         
  -4  -9  10          0.00          1.52         3.42 o                         
  -3  -9  10          0.01         -0.44         2.18 o                         
  -2  -9  10          1.69          2.68         2.79 o                         
   0  -9  10          3.93          1.14         1.72 o                         
   1  -9  10          2.24         -0.02         2.16 o                         
   2  -9  10          6.78         10.05         2.74 o                         
   3  -9  10          0.61          4.70         2.69 o                         
  -8  -8  10          1.46          9.24         4.88 o                         
  -7  -8  10          0.01          1.56         2.85 o                         
  -6  -8  10          2.65         10.56         4.92 o                         
  -5  -8  10         10.00         11.67         5.01 o                         
  -4  -8  10          1.03          4.40         2.79 o                         
  -3  -8  10         19.21          8.81         4.25 o                         
  -2  -8  10         11.88         20.61         6.56 o                         
  -1  -8  10          3.74          1.94         0.97 o                         
   0  -8  10         14.55          9.55         2.08 o                         
   1  -8  10         36.22         32.47         4.45 o                         
   2  -8  10          8.71          7.58         2.52 o                         
   3  -8  10          1.60          0.96         1.68 o                         
   4  -8  10         15.78         19.49         4.27 o                         
  -8  -7  10          1.25         -1.62         2.48 o                         
  -7  -7  10          1.83          4.83         3.39 o                         
  -6  -7  10          1.87         -2.15         2.98 o                         
  -5  -7  10          6.47          4.25         2.41 o                         
  -4  -7  10          3.31          0.65         2.89 o                         
  -3  -7  10         19.00         18.62         3.20 o                         
  -2  -7  10          8.44          5.31         4.47 o                         
  -1  -7  10         44.38         56.41         3.99 o                         
   0  -7  10          0.37         -0.09         0.51 o                         
   1  -7  10          2.10          3.21         1.31 o                         
   2  -7  10         36.09         38.27         4.93 o                         
   3  -7  10          8.77          7.12         2.48 o                         
   4  -7  10         13.78         13.78         3.52 o                         
   5  -7  10          7.55          1.44         1.62 o                         
  -9  -6  10          0.52         -0.45         2.46 o                         
  -8  -6  10          4.69          7.61         4.65 o                         
  -7  -6  10          4.21          2.13         3.39 o                         
  -6  -6  10          0.45          6.46         3.39 o                         
  -5  -6  10         51.74         45.15         5.02 o                         
  -4  -6  10         64.39         46.41         6.15 o                         
  -3  -6  10          8.83          6.18         1.79 o                         
  -2  -6  10        279.10        285.67         9.73 o                         
  -1  -6  10        874.38        905.46        17.09 o                         
   0  -6  10        899.60        903.89        20.24 o                         
   1  -6  10        397.18        433.16        11.49 o                         
   2  -6  10          0.18          1.02         0.87 o                         
   3  -6  10         52.58         54.26         6.13 o                         
   4  -6  10          1.73          1.33         0.97 o                         
   5  -6  10          0.47         -0.41         1.28 o                         
   6  -6  10          0.11          3.44         2.15 o                         
  -9  -5  10          1.74          0.86         2.00 o                         
  -8  -5  10          0.84          1.06         2.07 o                         
  -7  -5  10          0.34          0.49         1.01 o                         
  -6  -5  10        127.09        124.62         8.11 o                         
  -5  -5  10        171.64        142.22         8.39 o                         
  -4  -5  10          3.92          0.08         2.02 o                         
  -3  -5  10        701.65        779.30        74.74 o                         
  -2  -5  10        346.49        369.13         7.15 o                         
  -1  -5  10         20.66         17.21         1.87 o                         
   0  -5  10         99.11        102.97         3.92 o                         
   1  -5  10          8.58          8.46         1.28 o                         
   2  -5  10         13.06         14.83         3.32 o                         
   3  -5  10         20.35         21.08         2.72 o                         
   4  -5  10         16.95         11.62         2.21 o                         
   5  -5  10         61.02         58.09         6.45 o                         
   6  -5  10          1.60          2.90         2.21 o                         
   7  -5  10          1.14          3.14         1.79 o                         
  -9  -4  10         42.66         36.93         7.61 o                         
  -8  -4  10          7.07          7.99         2.43 o                         
  -7  -4  10         16.58         17.83         3.27 o                         
  -6  -4  10         21.19         15.95         2.88 o                         
  -5  -4  10         20.66         26.95         7.38 o                         
  -4  -4  10         20.95         19.90         2.97 o                         
  -3  -4  10         86.77         82.93         6.43 o                         
  -2  -4  10         40.67         36.75         4.01 o                         
  -1  -4  10          3.24          3.75         0.93 o                         
   0  -4  10        246.02        259.64         9.27 o                         
   1  -4  10         79.02         85.77         3.78 o                         
   2  -4  10          6.48          9.70         1.45 o                         
   3  -4  10        139.83        174.79         7.41 o                         
   4  -4  10         28.77         24.04         3.02 o                         
   5  -4  10          0.11          0.88         1.07 o                         
   6  -4  10          0.25          0.53         0.84 o                         
   7  -4  10          3.77          4.43         1.54 o                         
  -9  -3  10         19.22         21.62         8.69 o                         
  -8  -3  10          1.80          3.28         1.71 o                         
  -7  -3  10         13.91         20.28         4.56 o                         
  -6  -3  10          1.42          1.66         1.14 o                         
  -5  -3  10         63.57         62.68         5.23 o                         
  -4  -3  10         50.76         48.62         4.32 o                         
  -3  -3  10         60.50         60.88         4.67 o                         
  -2  -3  10          6.14          5.60         1.37 o                         
  -1  -3  10          8.60          9.85         1.19 o                         
   0  -3  10        228.59        228.84         6.50 o                         
   1  -3  10        589.53        656.04         9.63 o                         
   2  -3  10          9.27         12.68         1.91 o                         
   3  -3  10         27.27         27.72         4.04 o                         
   4  -3  10          8.16         13.77         3.21 o                         
   5  -3  10          0.50         -0.56         1.39 o                         
   6  -3  10          3.41          3.67         1.53 o                         
   7  -3  10          3.42         -0.04         1.77 o                         
   8  -3  10         10.45         15.73         3.36 o                         
  -9  -2  10          0.63          1.20         1.21 o                         
  -8  -2  10          2.86          0.80         1.63 o                         
  -7  -2  10         60.73         76.19         6.33 o                         
  -6  -2  10         44.77         44.92         7.86 o                         
  -5  -2  10          6.97          9.75         1.17 o                         
  -4  -2  10          1.78          1.21         0.73 o                         
  -3  -2  10        443.00        461.25        12.31 o                         
  -2  -2  10        215.56        221.04         8.72 o                         
  -1  -2  10       2726.07       2816.38        41.10 o                         
   0  -2  10       1044.59       1134.95        13.67 o                         
   1  -2  10        457.70        470.33         7.09 o                         
   2  -2  10        278.85        285.36         6.63 o                         
   3  -2  10          1.17          0.92         0.54 o                         
   4  -2  10        317.61        325.55         9.17 o                         
   5  -2  10          0.75          0.22         1.45 o                         
   6  -2  10        160.84        185.64         9.12 o                         
   7  -2  10         25.75         22.02         3.36 o                         
   8  -2  10         10.32         14.10         3.01 o                         
   9  -2  10          0.69          3.15         2.51 o                         
  -9  -1  10          0.58          0.77         1.25 o                         
  -8  -1  10          0.62          0.42         1.14 o                         
  -7  -1  10          0.03          0.62         1.11 o                         
  -6  -1  10          1.64          6.59         1.67 o                         
  -5  -1  10        669.21        693.10        14.17 o                         
  -4  -1  10         32.20         38.50         2.23 o                         
  -3  -1  10         39.20         38.73         1.78 o                         
  -2  -1  10        734.60        730.76         7.94 o                         
  -1  -1  10         65.27         66.80         2.43 o                         
   0  -1  10          6.18          8.31         0.85 o                         
   1  -1  10        177.18        208.82         5.25 o                         
   2  -1  10          1.74          0.48         0.38 o                         
   3  -1  10          8.50         13.24         1.65 o                         
   4  -1  10         38.75         45.77         4.28 o                         
   5  -1  10        133.68        139.38         5.03 o                         
   6  -1  10          0.52         -0.19         0.46 o                         
   7  -1  10          6.53          8.82         2.15 o                         
   8  -1  10          4.78          2.45         2.57 o                         
   9  -1  10          0.00         -1.42         1.42 o                         
  -9   0  10          1.75          0.39         1.60 o                         
  -8   0  10          7.97          8.38         4.04 o                         
  -7   0  10          0.88         -0.36         0.87 o                         
  -6   0  10          0.01          0.97         0.67 o                         
  -5   0  10        426.39        433.83         9.50 o                         
  -4   0  10         77.55         74.81         2.96 o                         
  -3   0  10         42.21         43.31         2.33 o                         
  -2   0  10         27.78         31.35         1.56 o                         
  -1   0  10        128.34        134.96         3.65 o                         
   0   0  10        184.74        165.16         3.16 o                         
   1   0  10         12.57         17.88         1.64 o                         
   2   0  10         97.82        109.89         3.55 o                         
   3   0  10         83.10         88.44         2.58 o                         
   4   0  10        209.78        179.97        10.04 o                         
   5   0  10        325.48        327.85        13.21 o                         
   6   0  10        355.20        360.93        15.10 o                         
   7   0  10         35.02         41.54         4.40 o                         
   8   0  10         20.66         20.90         3.42 o                         
   9   0  10          9.61          8.95         2.69 o                         
  10   0  10          3.61          4.56         4.28 o                         
  -9   1  10          5.18          2.77         1.62 o                         
  -8   1  10          0.13          1.17         0.86 o                         
  -7   1  10          6.43          8.06         1.73 o                         
  -6   1  10          3.57          1.30         0.74 o                         
  -5   1  10         22.06         23.49         2.39 o                         
  -4   1  10        240.26        234.17         6.74 o                         
  -3   1  10         34.61         43.01         3.54 o                         
  -2   1  10          5.92          1.35         0.41 o                         
  -1   1  10         34.80         29.78         1.60 o                         
   0   1  10       2628.54       2611.54        26.96 o                         
   1   1  10        196.58        200.53         3.32 o                         
   2   1  10       1258.19       1312.76        15.74 o                         
   3   1  10       2083.69       1907.16       179.17 o                         
   4   1  10         18.34         19.97         4.49 o                         
   5   1  10        178.47        185.98         9.69 o                         
   6   1  10        313.19        312.70        13.84 o                         
   7   1  10         16.20         15.78         9.39 o                         
   8   1  10          0.05          1.85         1.55 o                         
   9   1  10          0.07          1.45         1.30 o                         
  10   1  10          0.38          3.11         3.31 o                         
  -9   2  10          2.88          5.03         2.97 o                         
  -8   2  10          0.66          1.34         1.06 o                         
  -7   2  10         29.83         28.81         3.27 o                         
  -6   2  10         23.14         17.47         2.92 o                         
  -5   2  10        107.87        114.76         5.57 o                         
  -4   2  10        390.29        390.74         9.53 o                         
  -3   2  10         40.65         34.88         2.64 o                         
  -2   2  10          0.13          0.69         0.38 o                         
  -1   2  10        627.45        670.79         9.39 o                         
   0   2  10        706.55        710.02         8.40 o                         
   1   2  10         24.13         19.31         1.09 o                         
   2   2  10        875.71        917.30         9.11 o                         
   3   2  10         83.80         71.18         4.61 o                         
   4   2  10         76.57         72.45         5.53 o                         
   5   2  10          2.21          4.00         1.79 o                         
   6   2  10        101.42        100.31        12.41 o                         
   7   2  10         39.73         40.19         5.26 o                         
   8   2  10          0.28          1.37         1.57 o                         
   9   2  10          0.23          1.33         1.33 o                         
  10   2  10          5.47          4.74         2.28 o                         
  -8   3  10          2.14          2.26         1.32 o                         
  -7   3  10          5.59          6.98         1.82 o                         
  -6   3  10          1.34          0.63         0.88 o                         
  -5   3  10        152.90        143.03         6.72 o                         
  -4   3  10         57.08         58.08         4.02 o                         
  -3   3  10         55.62         50.22         2.93 o                         
  -2   3  10          0.02          0.64         0.47 o                         
  -1   3  10         16.72         16.60         1.69 o                         
   0   3  10        245.73        263.63         6.14 o                         
   1   3  10        178.01        206.32         4.49 o                         
   2   3  10         71.84         77.25         3.17 o                         
   3   3  10         89.94         83.64         3.12 o                         
   4   3  10        146.08        125.01         2.72 o                         
   5   3  10         16.78         15.77         2.68 o                         
   6   3  10         13.00          9.07         2.31 o                         
   7   3  10          0.40          0.82         4.39 o                         
   8   3  10          7.34          8.51         2.78 o                         
   9   3  10          3.83          5.12         2.30 o                         
  10   3  10          3.73          4.73         2.18 o                         
  -8   4  10          6.17          6.11         3.59 o                         
  -7   4  10          2.40         -0.43         0.89 o                         
  -6   4  10         12.65         15.94         2.59 o                         
  -5   4  10          3.40          2.04         1.75 o                         
  -4   4  10         15.61         14.46         2.11 o                         
  -3   4  10        196.56        176.29         6.32 o                         
  -2   4  10         16.62         19.16         1.28 o                         
  -1   4  10        393.43        409.15         7.52 o                         
   0   4  10        211.51        199.40         6.52 o                         
   1   4  10          5.97          8.84         1.14 o                         
   2   4  10        144.61        153.71         4.51 o                         
   3   4  10         62.86         69.04         2.92 o                         
   4   4  10       1023.08       1019.50        23.16 o                         
   5   4  10          0.33          0.93         0.36 o                         
   6   4  10        199.96        182.96        16.84 o                         
   7   4  10         23.50         29.57         8.53 o                         
   8   4  10          0.36          0.46         1.17 o                         
   9   4  10          0.06          1.30         2.45 o                         
  -7   5  10          0.12         -0.09         1.21 o                         
  -6   5  10          4.57          6.71         1.87 o                         
  -5   5  10          2.43          2.93         1.17 o                         
  -4   5  10        142.55        145.26         7.28 o                         
  -3   5  10          3.08          2.24         1.17 o                         
  -2   5  10        442.97        397.05        35.05 o                         
  -1   5  10        243.29        217.18         8.77 o                         
   0   5  10         38.96         43.94         2.58 o                         
   1   5  10          9.13         10.25         1.03 o                         
   2   5  10         63.24         55.58         2.77 o                         
   3   5  10         21.69         21.57         1.99 o                         
   4   5  10       1171.32       1172.42        12.70 o                         
   5   5  10        116.36        115.43         6.71 o                         
   6   5  10         40.84         36.94         3.96 o                         
   7   5  10          4.10          6.60         3.93 o                         
   8   5  10         10.47         15.81         5.44 o                         
   9   5  10          2.05          4.16         4.15 o                         
  -6   6  10          0.03          0.21         1.16 o                         
  -5   6  10         45.92         47.87         4.67 o                         
  -4   6  10         18.55         25.01         4.77 o                         
  -3   6  10        177.04        182.60        21.83 o                         
  -2   6  10        292.40        319.19        11.85 o                         
  -1   6  10        584.08        598.03        15.19 o                         
   0   6  10          0.03          0.95         0.72 o                         
   1   6  10         11.19         10.90         1.01 o                         
   2   6  10         89.42         73.84         4.97 o                         
   3   6  10          1.10          2.55         0.72 o                         
   4   6  10        232.34        222.43         7.69 o                         
   5   6  10          6.24          2.26         2.78 o                         
   6   6  10        146.87        144.63        14.71 o                         
   7   6  10          6.54          2.68         2.55 o                         
   8   6  10          9.90         11.19         4.67 o                         
   9   6  10          0.05          0.02         2.17 o                         
  -5   7  10          0.01          1.40         1.41 o                         
  -4   7  10         12.48         12.86         3.05 o                         
  -3   7  10         18.93         23.80         4.78 o                         
  -2   7  10          4.33          5.32         2.10 o                         
  -1   7  10         78.05         85.00         6.14 o                         
   0   7  10        554.72        545.17        14.68 o                         
   1   7  10         73.87         75.58         3.47 o                         
   2   7  10          4.22          1.88         1.20 o                         
   3   7  10          1.19          1.01         1.26 o                         
   4   7  10         74.44         76.36         9.30 o                         
   5   7  10         47.68         54.92         8.64 o                         
   6   7  10          0.12          2.66         2.96 o                         
   7   7  10          0.93          0.13         1.89 o                         
   8   7  10         27.96         29.47         8.08 o                         
   9   7  10         18.76         31.27         8.36 o                         
  -4   8  10          1.71          0.44         1.33 o                         
  -3   8  10         35.45         46.20         5.47 o                         
  -2   8  10          1.94         -0.77         1.59 o                         
  -1   8  10         65.83         65.48         5.82 o                         
   0   8  10          1.70          4.51         1.76 o                         
   1   8  10          3.16          1.44         3.26 o                         
   2   8  10         45.15         45.26         7.08 o                         
   3   8  10          8.51          8.49         3.54 o                         
   4   8  10          0.51          1.07         1.74 o                         
   5   8  10        115.62        127.51        12.79 o                         
   6   8  10          0.95         -0.89         1.70 o                         
   7   8  10          4.04          5.53         3.54 o                         
   8   8  10          1.00          6.37         4.33 o                         
  -4   9  10          1.04          2.03         3.19 o                         
  -3   9  10          0.68          1.68         2.63 o                         
  -2   9  10         18.88         20.88         3.66 o                         
  -1   9  10          0.71          3.01         1.43 o                         
   0   9  10         23.22         29.61         6.18 o                         
   1   9  10         33.18         30.09         6.48 o                         
   2   9  10         33.10         21.54         5.12 o                         
   3   9  10          0.25          5.20         3.45 o                         
   4   9  10          8.26          9.96         3.63 o                         
   5   9  10          8.66         10.23         4.18 o                         
   6   9  10          1.22          3.11         2.53 o                         
   7   9  10          0.02          1.34         2.41 o                         
   8   9  10          1.42          0.88         2.04 o                         
  -1  10  10         12.62         18.30         5.28 o                         
   1  10  10          0.68         -0.68         1.34 o                         
   2  10  10         71.96         78.38        11.03 o                         
   3  10  10         26.36         31.32         6.89 o                         
   4  10  10          0.15          0.20         2.19 o                         
   2  11  10          0.04          0.62         3.10 o                         
   3  11  10          0.72         13.93         5.19 o                         
   4  11  10          3.01          2.81         2.98 o                         
   5  11  10          2.67         -0.09         2.33 o                         
  -3 -10  11         10.47         15.05         6.49 o                         
  -2 -10  11         11.92         11.32         5.75 o                         
   2 -10  11         17.03         18.95         5.29 o                         
  -6  -9  11          9.22         16.69         6.51 o                         
  -5  -9  11         29.24         31.46         8.39 o                         
  -4  -9  11          1.84          5.01         3.88 o                         
  -3  -9  11         21.02         43.94         9.50 o                         
  -2  -9  11          6.00          9.63         4.04 o                         
  -1  -9  11          5.05          3.55         3.05 o                         
   0  -9  11          7.47          7.71         2.74 o                         
   1  -9  11          0.03          0.89         2.49 o                         
   2  -9  11          7.07          6.34         2.23 o                         
   3  -9  11          1.06         -0.91         1.47 o                         
  -7  -8  11          0.41         -2.45         3.70 o                         
  -6  -8  11         16.77         21.48         6.69 o                         
  -5  -8  11          0.06          3.53         2.85 o                         
  -4  -8  11          4.57          0.18         2.12 o                         
  -3  -8  11         17.69         16.53         5.21 o                         
  -2  -8  11          2.29         -0.85         2.25 o                         
  -1  -8  11          8.04          6.86         1.14 o                         
   0  -8  11          7.87          6.07         1.35 o                         
   1  -8  11          5.80          5.08         1.97 o                         
   2  -8  11          0.01          1.03         2.42 o                         
   3  -8  11          6.54          9.79         2.96 o                         
   4  -8  11          0.05          3.42         1.93 o                         
  -8  -7  11          2.71          5.98         3.89 o                         
  -7  -7  11          0.73          3.05         3.27 o                         
  -6  -7  11          0.02          0.40         2.80 o                         
  -5  -7  11          1.70          3.97         2.56 o                         
  -4  -7  11         24.48         20.93         3.65 o                         
  -3  -7  11          4.17          1.14         1.26 o                         
  -2  -7  11         10.79         11.21         2.04 o                         
  -1  -7  11          0.07          0.58         0.67 o                         
   0  -7  11        220.39        216.59         8.90 o                         
   1  -7  11         12.94         16.38         2.33 o                         
   2  -7  11        147.84        151.47         7.48 o                         
   3  -7  11         54.42         56.91         7.01 o                         
   4  -7  11          1.44          4.30         5.19 o                         
   5  -7  11         10.24          7.46         2.90 o                         
  -9  -6  11          6.96         11.97         5.48 o                         
  -8  -6  11          1.78          3.20         2.47 o                         
  -7  -6  11          0.47          1.78         2.65 o                         
  -6  -6  11          0.42          3.09         2.38 o                         
  -5  -6  11          0.76          2.64         3.29 o                         
  -4  -6  11        126.08        105.50         7.83 o                         
  -3  -6  11         43.34         41.33         4.71 o                         
  -2  -6  11        283.36        279.49         9.73 o                         
  -1  -6  11          0.02          0.71         1.08 o                         
   0  -6  11         86.81         84.98         5.77 o                         
   1  -6  11         20.26         20.98         3.15 o                         
   2  -6  11        106.58        106.46         6.89 o                         
   3  -6  11          0.18          1.02         1.01 o                         
   4  -6  11          9.11          9.62         2.85 o                         
   5  -6  11          0.44          2.45         1.87 o                         
   6  -6  11          1.70          0.66         1.77 o                         
  -9  -5  11          0.34          7.66         4.40 o                         
  -8  -5  11          6.09          8.09         4.61 o                         
  -7  -5  11          0.27          0.61         1.05 o                         
  -6  -5  11          1.80          2.26         2.84 o                         
  -5  -5  11          0.01         -1.48         2.10 o                         
  -4  -5  11         55.84         59.48         6.85 o                         
  -3  -5  11         11.35         14.03         2.71 o                         
  -2  -5  11         52.13         51.27         2.59 o                         
  -1  -5  11        103.27         99.97         4.64 o                         
   0  -5  11          0.58          0.44         0.81 o                         
   1  -5  11          6.50          7.50         1.21 o                         
   2  -5  11        115.73        106.01         5.62 o                         
   3  -5  11         47.25         40.34         3.88 o                         
   4  -5  11          5.31          3.42         2.16 o                         
   5  -5  11          6.18          7.78         2.60 o                         
   6  -5  11          1.80         -0.92         1.84 o                         
   7  -5  11          0.01          2.14         2.01 o                         
  -9  -4  11          3.84          9.31         4.06 o                         
  -8  -4  11          1.88          1.57         1.23 o                         
  -7  -4  11         19.73         21.25         3.72 o                         
  -6  -4  11         93.63         81.44         6.60 o                         
  -5  -4  11         62.94         53.48         5.23 o                         
  -4  -4  11         39.60         32.10         4.14 o                         
  -3  -4  11         69.79         81.19         5.98 o                         
  -2  -4  11          9.15          7.33         2.25 o                         
  -1  -4  11        160.18        157.53         9.37 o                         
   0  -4  11        188.30        173.26         6.74 o                         
   1  -4  11          0.47          0.67         0.58 o                         
   2  -4  11          0.80          0.35         0.54 o                         
   3  -4  11         56.76         58.00         6.01 o                         
   4  -4  11         82.20         77.93         6.32 o                         
   5  -4  11         23.04         24.39         3.34 o                         
   6  -4  11         37.87         39.38         5.31 o                         
   7  -4  11          1.87          0.32         1.31 o                         
  -9  -3  11          0.46          4.21         2.43 o                         
  -8  -3  11          0.35          2.52         1.87 o                         
  -7  -3  11          6.93          3.06         1.51 o                         
  -6  -3  11          3.36          4.22         3.90 o                         
  -5  -3  11         64.93         62.09         5.31 o                         
  -4  -3  11          0.13         -0.22         0.75 o                         
  -3  -3  11         98.21        104.54         6.36 o                         
  -2  -3  11        136.50        137.82         7.27 o                         
  -1  -3  11         18.07         10.10         1.20 o                         
   0  -3  11        507.51        533.12        13.15 o                         
   1  -3  11         25.51         33.06         2.21 o                         
   2  -3  11         43.66         52.77         3.29 o                         
   3  -3  11         81.62         78.06         4.87 o                         
   4  -3  11          2.17          0.96         1.09 o                         
   5  -3  11         41.99         34.93         5.09 o                         
   6  -3  11          2.77          0.69         1.20 o                         
   7  -3  11          0.44          1.15         1.41 o                         
   8  -3  11          2.30          3.41         1.98 o                         
  -9  -2  11          9.49         10.72         4.59 o                         
  -8  -2  11          0.15          1.43         1.52 o                         
  -7  -2  11          1.75          2.18         1.72 o                         
  -6  -2  11          4.76          5.05         1.85 o                         
  -5  -2  11         93.36         90.38         3.18 o                         
  -4  -2  11        183.87        193.41         8.56 o                         
  -3  -2  11          3.21          2.97         0.78 o                         
  -2  -2  11         11.08         12.84         2.12 o                         
  -1  -2  11         44.75         49.86         1.82 o                         
   0  -2  11        813.89        824.46        11.47 o                         
   1  -2  11          1.79          4.12         0.92 o                         
   2  -2  11         38.01         46.00         2.61 o                         
   3  -2  11         64.57         66.00         4.01 o                         
   4  -2  11        108.69        115.78         6.00 o                         
   5  -2  11         39.68         30.19         3.55 o                         
   6  -2  11         31.66         31.61         4.36 o                         
   7  -2  11          0.88         -0.54         1.04 o                         
   8  -2  11          4.01          3.69         1.86 o                         
   9  -2  11          0.33         -1.49         2.04 o                         
  -9  -1  11          1.32          1.19         2.03 o                         
  -8  -1  11         38.83         40.57         6.16 o                         
  -7  -1  11          0.02          0.27         2.33 o                         
  -6  -1  11        166.57        184.82         6.43 o                         
  -5  -1  11         51.70         55.99         3.12 o                         
  -4  -1  11        141.49        136.50         4.36 o                         
  -3  -1  11         85.80         71.59         2.78 o                         
  -2  -1  11         62.07         74.53         3.29 o                         
  -1  -1  11        922.97       1034.06        20.23 o                         
   0  -1  11        369.23        365.01         7.23 o                         
   1  -1  11        131.68        146.64         3.90 o                         
   2  -1  11        219.30        215.59         4.95 o                         
   3  -1  11        673.55        684.05        20.47 o                         
   4  -1  11          0.86          0.24         0.41 o                         
   5  -1  11        295.83        273.76         9.25 o                         
   6  -1  11         32.91         34.86         5.08 o                         
   7  -1  11          7.75          8.53         2.15 o                         
   8  -1  11          1.25          1.23         1.59 o                         
   9  -1  11          2.35          1.70         1.47 o                         
  -9   0  11          2.71          5.27         2.27 o                         
  -8   0  11          3.46          6.47         3.04 o                         
  -7   0  11          1.77          2.39         4.61 o                         
  -6   0  11         61.21         54.44         3.89 o                         
  -5   0  11        341.72        335.20         8.33 o                         
  -4   0  11        413.76        411.55         6.94 o                         
  -3   0  11         71.25         67.59         3.34 o                         
  -2   0  11         10.14         14.59         1.13 o                         
  -1   0  11       1538.53       1529.62        13.33 o                         
   0   0  11        437.60        437.47         9.88 o                         
   1   0  11        118.76        100.53         2.68 o                         
   2   0  11        113.57        133.39         3.22 o                         
   3   0  11         35.14         35.77         1.45 o                         
   4   0  11         13.95         16.48         2.79 o                         
   5   0  11         19.43         23.20         3.66 o                         
   6   0  11        149.58        153.67        11.32 o                         
   7   0  11         55.17         61.46         5.34 o                         
   8   0  11          1.57          1.71         1.43 o                         
   9   0  11          0.00         -1.25         1.25 o                         
  10   0  11          0.48          2.98         3.88 o                         
  -8   1  11         28.24         29.79         4.40 o                         
  -7   1  11          1.21          0.15         1.07 o                         
  -6   1  11         16.30         13.30         2.22 o                         
  -5   1  11        143.95        142.19         5.81 o                         
  -4   1  11         32.48         31.49         2.50 o                         
  -3   1  11        141.66        139.86         4.73 o                         
  -2   1  11        191.39        187.14         4.45 o                         
  -1   1  11        417.52        438.03         9.99 o                         
   0   1  11        306.19        334.29         5.88 o                         
   1   1  11        131.48        144.71         3.25 o                         
   2   1  11        702.93        783.08        10.43 o                         
   3   1  11        343.57        304.92        11.10 o                         
   4   1  11         77.51         82.09         6.23 o                         
   5   1  11        229.96        230.08        11.03 o                         
   6   1  11         34.02         25.20         4.04 o                         
   7   1  11         77.11         78.17        11.04 o                         
   8   1  11          2.81          3.64         2.30 o                         
   9   1  11         10.21         15.86         3.22 o                         
  10   1  11          2.01          4.47         3.74 o                         
  -8   2  11          1.63          3.22         2.80 o                         
  -7   2  11         10.45         10.27         1.94 o                         
  -6   2  11          1.14          0.42         1.16 o                         
  -5   2  11        102.68        106.40         5.35 o                         
  -4   2  11        578.38        596.24        17.46 o                         
  -3   2  11          0.01         -0.18         0.41 o                         
  -2   2  11        106.15         94.69         4.06 o                         
  -1   2  11         33.37         32.09         1.72 o                         
   0   2  11        171.70        169.21         4.28 o                         
   1   2  11       1150.00       1199.77        26.33 o                         
   2   2  11         46.21         31.52         2.42 o                         
   3   2  11        609.09        576.34        28.46 o                         
   4   2  11        225.87        231.75        10.13 o                         
   5   2  11          0.84          1.44         1.19 o                         
   6   2  11        103.16         83.38        10.71 o                         
   7   2  11         10.59         10.71         2.68 o                         
   8   2  11          2.72         -0.11         1.41 o                         
   9   2  11         12.65         10.12         3.44 o                         
  10   2  11          1.44          4.33         3.17 o                         
  -8   3  11         13.19         15.53         4.23 o                         
  -7   3  11          1.03          2.44         1.72 o                         
  -6   3  11         49.04         47.65         4.03 o                         
  -5   3  11          0.45          0.88         0.66 o                         
  -4   3  11         59.90         62.34         4.19 o                         
  -3   3  11         61.73         46.35         3.91 o                         
  -2   3  11        249.50        276.80         5.32 o                         
  -1   3  11        231.75        255.75         5.33 o                         
   0   3  11          0.66         -0.36         0.36 o                         
   1   3  11        254.29        211.55         5.69 o                         
   2   3  11          7.92          7.97         1.03 o                         
   3   3  11       1032.90       1009.95        10.49 o                         
   4   3  11        359.95        353.42        28.01 o                         
   5   3  11         33.38         32.39         6.31 o                         
   6   3  11          0.17         -0.31         0.93 o                         
   7   3  11         12.56         16.63         3.41 o                         
   8   3  11         18.09         16.12         4.68 o                         
   9   3  11          3.02          7.22         3.25 o                         
  10   3  11          5.00          8.62         4.35 o                         
  -8   4  11          0.49          0.60         1.50 o                         
  -7   4  11          4.65          4.68         1.45 o                         
  -6   4  11         10.99          7.03         1.66 o                         
  -5   4  11         54.50         52.75         4.35 o                         
  -4   4  11         99.86         88.28         5.27 o                         
  -3   4  11         69.56         67.91         2.87 o                         
  -2   4  11          5.27          5.54         0.69 o                         
  -1   4  11         89.76         98.77         3.99 o                         
   0   4  11          8.42          6.78         1.08 o                         
   1   4  11          3.26          3.62         0.74 o                         
   2   4  11          9.38         11.63         2.00 o                         
   3   4  11        152.12        139.48         4.37 o                         
   4   4  11        194.22        189.35         5.04 o                         
   5   4  11         25.56         25.12         3.39 o                         
   6   4  11          2.85          0.90         2.52 o                         
   7   4  11         77.58         62.13        11.51 o                         
   8   4  11         20.57         25.77         7.27 o                         
   9   4  11         11.95         11.09         4.96 o                         
  -7   5  11          3.67          4.82         2.00 o                         
  -6   5  11          7.84          9.91         2.46 o                         
  -5   5  11          2.94          4.01         1.37 o                         
  -4   5  11          9.00          7.55         1.70 o                         
  -3   5  11        415.41        413.24        11.50 o                         
  -2   5  11         27.12         24.68         5.05 o                         
  -1   5  11        481.77        460.07         8.99 o                         
   0   5  11         31.43         31.14         2.30 o                         
   1   5  11         96.97        101.14         5.61 o                         
   2   5  11          4.55          4.30         0.97 o                         
   3   5  11         23.63         18.88         2.24 o                         
   4   5  11        132.13        130.90         4.89 o                         
   5   5  11        120.25        117.86         8.12 o                         
   6   5  11        144.95        153.32         8.28 o                         
   7   5  11         17.95         23.11         6.27 o                         
   8   5  11         12.45         19.59         6.04 o                         
   9   5  11          6.90         -0.76         1.85 o                         
  -6   6  11          2.46          2.17         1.55 o                         
  -5   6  11          2.23          5.19         1.70 o                         
  -4   6  11         13.89         16.67         2.60 o                         
  -3   6  11          2.02          3.88         2.55 o                         
  -2   6  11        199.70        218.21         9.95 o                         
  -1   6  11          0.02          0.53         0.65 o                         
   0   6  11        576.30        592.38         9.30 o                         
   1   6  11       1561.32       1551.79        17.60 o                         
   2   6  11        106.43        109.37         4.99 o                         
   3   6  11         95.21        100.66         4.52 o                         
   4   6  11        186.22        187.92         7.50 o                         
   5   6  11         37.23         47.67         7.91 o                         
   6   6  11          0.85          2.83         3.06 o                         
   7   6  11          7.72          7.71         3.78 o                         
   8   6  11         75.98         90.38        13.60 o                         
   9   6  11          0.27          6.32         4.95 o                         
  -5   7  11         30.45         43.96         4.84 o                         
  -4   7  11          0.77          2.10         1.07 o                         
  -3   7  11          1.30          3.27         1.44 o                         
  -2   7  11          7.33          6.72         2.00 o                         
  -1   7  11         70.55         70.67         5.72 o                         
   0   7  11        159.42        180.87         8.64 o                         
   1   7  11         23.28         23.07         2.04 o                         
   2   7  11        127.13        126.12         6.86 o                         
   3   7  11          7.47          6.08         1.70 o                         
   4   7  11         28.82         29.05         4.02 o                         
   5   7  11        135.91        139.50        13.60 o                         
   6   7  11          2.16          3.79         1.95 o                         
   7   7  11         11.49         14.34         5.08 o                         
   8   7  11          1.12          5.43         4.61 o                         
   9   7  11          0.67          3.87         4.81 o                         
  -4   8  11         22.26         34.83         5.20 o                         
  -3   8  11         54.59         52.57         6.02 o                         
  -2   8  11         11.57         11.49         2.83 o                         
  -1   8  11         30.13         32.88         4.16 o                         
   0   8  11         16.50         14.04         4.06 o                         
   1   8  11         61.59         59.93         5.01 o                         
   2   8  11          3.65          6.51         2.95 o                         
   3   8  11          3.62          1.33         1.50 o                         
   4   8  11        105.81        102.51         7.59 o                         
   5   8  11         12.79         18.71         5.35 o                         
   6   8  11          0.56         -0.10         1.59 o                         
   7   8  11          0.58          0.81         2.50 o                         
   8   8  11          1.93         -1.65         2.86 o                         
  -3   9  11          5.75          6.96         3.83 o                         
  -2   9  11          0.00          3.12         1.73 o                         
  -1   9  11         23.83         29.54         6.09 o                         
   0   9  11          1.28          7.83         3.97 o                         
   1   9  11          6.68          6.49         3.11 o                         
   2   9  11         52.15         44.39         7.68 o                         
   3   9  11          0.03         -2.05         2.68 o                         
   4   9  11         24.85         16.26         4.92 o                         
   5   9  11         29.13         50.09         8.09 o                         
   6   9  11          0.74         -2.04         2.46 o                         
   7   9  11          9.18          3.13         3.65 o                         
   8   9  11          3.69          7.94         4.34 o                         
  -1  10  11          9.92          9.23         4.06 o                         
   0  10  11         22.44         28.26         6.56 o                         
   1  10  11         91.77        109.69        12.64 o                         
   2  10  11          2.83          7.53         3.41 o                         
   3  10  11          1.41          3.24         2.84 o                         
   4  10  11          0.16          3.20         2.56 o                         
   2  11  11          7.64         12.33         4.96 o                         
   3  11  11          0.67          5.98         3.71 o                         
   4  11  11          7.17          7.84         4.26 o                         
  -2 -10  12          1.08          7.75         4.87 o                         
  -5  -9  12          0.10          5.62         4.43 o                         
  -4  -9  12         11.72         16.74         6.30 o                         
  -3  -9  12         22.50         21.67         6.96 o                         
  -2  -9  12          0.05         -0.54         0.71 o                         
  -1  -9  12          6.29          1.29         3.02 o                         
   1  -9  12          9.91          6.13         2.74 o                         
   2  -9  12          2.43          3.13         1.93 o                         
   3  -9  12          1.15          1.24         1.55 o                         
  -7  -8  12          4.12          0.26         2.92 o                         
  -6  -8  12          0.72         -1.45         3.13 o                         
  -5  -8  12          1.37          4.03         3.33 o                         
  -4  -8  12         18.75         19.02         5.89 o                         
  -3  -8  12         16.63         23.73         6.76 o                         
  -2  -8  12         24.14         40.57         8.63 o                         
  -1  -8  12         10.16          7.56         1.55 o                         
   0  -8  12          0.11          0.04         0.97 o                         
   1  -8  12         32.54         31.16         4.44 o                         
   2  -8  12         20.04         28.37         4.42 o                         
   3  -8  12         11.50         11.89         5.55 o                         
   4  -8  12          0.99          1.44         1.84 o                         
  -8  -7  12          0.03          0.38         2.20 o                         
  -7  -7  12          4.20          2.38         3.19 o                         
  -6  -7  12          3.55          4.49         3.78 o                         
  -5  -7  12          0.38         -0.14         2.04 o                         
  -4  -7  12         50.64         39.85         4.91 o                         
  -3  -7  12          0.07         -0.38         1.63 o                         
  -2  -7  12        111.90        130.85        11.02 o                         
  -1  -7  12         41.78         47.52         3.47 o                         
   0  -7  12          4.32          4.14         1.10 o                         
   1  -7  12          6.44          8.26         1.72 o                         
   2  -7  12         16.16         17.63         2.62 o                         
   3  -7  12         28.38         18.67         5.54 o                         
   4  -7  12          1.08          1.04         1.60 o                         
   5  -7  12          0.00          0.50         1.34 o                         
  -8  -6  12          0.41          3.04         3.45 o                         
  -7  -6  12          8.37          5.93         3.86 o                         
  -6  -6  12          7.60          9.37         4.38 o                         
  -5  -6  12         14.14          8.56         2.60 o                         
  -4  -6  12         55.02         48.51         5.56 o                         
  -3  -6  12          3.48          2.70         1.44 o                         
  -2  -6  12          1.29          0.68         0.49 o                         
  -1  -6  12         30.45         31.60         3.37 o                         
   0  -6  12          0.01          0.65         0.37 o                         
   1  -6  12          5.92          5.88         1.31 o                         
   2  -6  12         22.78         17.68         2.51 o                         
   3  -6  12          0.25         -1.39         1.39 o                         
   4  -6  12          5.96          1.33         1.50 o                         
   5  -6  12          1.58          1.90         2.05 o                         
   6  -6  12          1.08          1.38         2.05 o                         
  -9  -5  12          8.70         17.07         6.01 o                         
  -8  -5  12          0.11          1.53         2.71 o                         
  -7  -5  12         16.17         17.81         3.63 o                         
  -6  -5  12          0.00         -0.68         1.05 o                         
  -5  -5  12         95.80         87.81         7.09 o                         
  -4  -5  12        161.85        154.34         9.26 o                         
  -3  -5  12          2.21          0.49         1.92 o                         
  -2  -5  12        138.38        127.82         4.10 o                         
  -1  -5  12        139.01        132.48         5.34 o                         
   0  -5  12          7.12          6.60         1.08 o                         
   1  -5  12         62.84         58.09         3.84 o                         
   2  -5  12        129.63        132.53         6.41 o                         
   3  -5  12          0.68          3.05         1.05 o                         
   4  -5  12         21.29         28.43         4.08 o                         
   5  -5  12          1.39          1.10         1.10 o                         
   6  -5  12          0.22          3.29         2.19 o                         
  -9  -4  12          0.17          2.99         2.83 o                         
  -8  -4  12          0.92          1.38         2.36 o                         
  -7  -4  12          5.58         11.91         2.96 o                         
  -6  -4  12         62.23         62.92         7.15 o                         
  -5  -4  12         40.38         34.54         5.13 o                         
  -4  -4  12          9.91         10.09         4.34 o                         
  -3  -4  12         33.89         41.21         8.45 o                         
  -2  -4  12        213.72        189.82         9.47 o                         
  -1  -4  12         80.78         78.76         4.15 o                         
   0  -4  12        119.04        123.07         4.24 o                         
   1  -4  12        192.77        198.95         6.01 o                         
   2  -4  12        115.20        111.22         4.92 o                         
   3  -4  12         38.36         35.79         3.52 o                         
   4  -4  12         33.45         27.44         3.21 o                         
   5  -4  12         66.04         69.08         5.64 o                         
   6  -4  12         14.99         15.32         3.15 o                         
   7  -4  12         14.18         14.95         3.31 o                         
  -9  -3  12          8.97          4.87         2.01 o                         
  -8  -3  12          0.35          0.66         4.14 o                         
  -7  -3  12          2.79          2.02         1.35 o                         
  -6  -3  12          0.29          2.50         2.40 o                         
  -5  -3  12         41.91         35.86         4.16 o                         
  -4  -3  12          0.25         -0.79         1.02 o                         
  -3  -3  12         96.94        113.52         6.87 o                         
  -2  -3  12        301.34        306.31        11.26 o                         
  -1  -3  12         43.00         45.34         2.58 o                         
   0  -3  12          6.04          6.84         1.55 o                         
   1  -3  12          0.00          0.71         0.46 o                         
   2  -3  12         99.50        101.12         4.42 o                         
   3  -3  12          0.14          0.87         1.24 o                         
   4  -3  12         35.76         36.68         3.64 o                         
   5  -3  12         13.09         17.05         3.65 o                         
   6  -3  12          0.06          1.53         1.26 o                         
   7  -3  12         24.67         25.02         3.98 o                         
   8  -3  12          7.40          6.59         2.73 o                         
  -9  -2  12          7.45          2.62         1.88 o                         
  -8  -2  12         25.52         36.52         5.01 o                         
  -7  -2  12          8.90          7.60         5.99 o                         
  -6  -2  12         31.14         32.12         6.19 o                         
  -5  -2  12        309.94        289.37        11.34 o                         
  -4  -2  12         19.38         12.83         2.91 o                         
  -3  -2  12         38.14         35.26         4.38 o                         
  -2  -2  12        368.48        379.47        11.54 o                         
  -1  -2  12        555.25        539.25        11.38 o                         
   0  -2  12        571.07        614.12        10.25 o                         
   1  -2  12        121.72        152.23         7.64 o                         
   2  -2  12          0.17         -0.19         0.67 o                         
   3  -2  12        198.79        196.98         5.95 o                         
   4  -2  12         88.12         85.91         5.27 o                         
   5  -2  12         50.42         46.25         4.32 o                         
   6  -2  12         33.82         33.90         3.95 o                         
   7  -2  12          3.89          0.95         2.12 o                         
   8  -2  12          0.90          0.38         2.14 o                         
   9  -2  12          1.39         -0.93         2.65 o                         
  -9  -1  12          0.92          3.36         2.32 o                         
  -8  -1  12         17.58         18.01         3.67 o                         
  -7  -1  12          0.94          0.74         3.23 o                         
  -6  -1  12        142.85        172.24         9.24 o                         
  -5  -1  12        479.63        497.02         9.04 o                         
  -4  -1  12        809.44        814.17        15.35 o                         
  -3  -1  12        111.12        113.38         2.85 o                         
  -2  -1  12          8.98          7.83         1.07 o                         
  -1  -1  12        461.45        460.78         8.38 o                         
   0  -1  12         14.91         16.04         1.52 o                         
   1  -1  12        716.59        783.09         9.39 o                         
   2  -1  12        207.39        217.91         5.26 o                         
   3  -1  12        899.97        937.28        10.58 o                         
   4  -1  12          2.28          2.63         0.81 o                         
   5  -1  12        270.15        260.78        19.43 o                         
   6  -1  12          2.56          1.47         1.19 o                         
   7  -1  12          2.46          2.60         1.23 o                         
   8  -1  12          2.20          1.83         1.20 o                         
   9  -1  12          0.40          1.51         1.51 o                         
  -9   0  12          4.96          6.50         2.55 o                         
  -8   0  12          0.26          0.27         1.18 o                         
  -7   0  12          0.21          1.88         1.63 o                         
  -6   0  12         10.29         11.81         1.76 o                         
  -5   0  12         76.07         84.73         4.15 o                         
  -4   0  12        115.38        110.03         3.60 o                         
  -3   0  12         33.60         26.63         1.66 o                         
  -2   0  12        103.01         98.19         3.08 o                         
  -1   0  12         63.88         53.93         3.20 o                         
   0   0  12         44.09         39.90         1.96 o                         
   1   0  12        120.78        114.98         4.58 o                         
   2   0  12          5.28          8.45         0.85 o                         
   3   0  12         70.65         87.39         2.47 o                         
   4   0  12         19.31         13.92         3.67 o                         
   5   0  12          0.17          1.10         1.23 o                         
   6   0  12        160.40        170.62        10.67 o                         
   7   0  12         15.79         12.95         2.65 o                         
   8   0  12          3.97          8.08         2.38 o                         
   9   0  12          0.77          1.48         1.37 o                         
  -8   1  12          0.15         -1.65         1.65 o                         
  -7   1  12          5.90          9.81         3.79 o                         
  -6   1  12         69.82         66.73         4.35 o                         
  -5   1  12          1.25          1.95         0.64 o                         
  -4   1  12        519.31        514.62        10.05 o                         
  -3   1  12         68.23         62.29         3.21 o                         
  -2   1  12          1.01          1.75         0.81 o                         
  -1   1  12         91.35         98.48         2.70 o                         
   0   1  12         52.57         51.31         1.97 o                         
   1   1  12        249.01        267.99         5.08 o                         
   2   1  12        150.37        141.27         5.53 o                         
   3   1  12         29.45         34.06         3.79 o                         
   4   1  12         65.83         76.37         8.77 o                         
   5   1  12         30.15         35.16         4.46 o                         
   6   1  12         99.82         94.70        14.38 o                         
   7   1  12          4.55          7.85         2.77 o                         
   8   1  12          5.09         -0.02         2.21 o                         
   9   1  12         17.40         17.32         3.41 o                         
  10   1  12          0.00          2.37         3.62 o                         
  -8   2  12          5.89          9.10         2.72 o                         
  -7   2  12          0.54          1.84         1.07 o                         
  -6   2  12          0.48          0.83         1.15 o                         
  -5   2  12        151.09        137.44         9.86 o                         
  -4   2  12        419.26        411.44         9.79 o                         
  -3   2  12         49.89         52.39         3.26 o                         
  -2   2  12        296.63        319.98         7.65 o                         
  -1   2  12          6.09          7.91         0.91 o                         
   0   2  12        843.20        909.66        10.17 o                         
   1   2  12        442.77        441.39        11.49 o                         
   2   2  12         12.66         14.55         1.36 o                         
   3   2  12        394.73        373.21        11.44 o                         
   4   2  12        227.67        247.24        20.25 o                         
   5   2  12         47.55         48.19         5.01 o                         
   6   2  12          3.00          3.99         1.93 o                         
   7   2  12         23.63         17.74         3.81 o                         
   8   2  12         12.63          3.40         4.42 o                         
   9   2  12          3.23          3.39         2.95 o                         
  -8   3  12          1.79          2.56         2.72 o                         
  -7   3  12          5.10          4.46         1.42 o                         
  -6   3  12          9.58         10.88         2.06 o                         
  -5   3  12        145.05        148.37        10.50 o                         
  -4   3  12        340.47        317.55         9.30 o                         
  -3   3  12         30.25         33.32         3.39 o                         
  -2   3  12        112.17        112.40         3.53 o                         
  -1   3  12        612.71        631.21        13.22 o                         
   0   3  12        275.90        277.64         6.08 o                         
   1   3  12          2.25          1.43         0.42 o                         
   2   3  12        109.68         99.68         6.21 o                         
   3   3  12        426.63        439.33         7.76 o                         
   4   3  12         20.34         14.90         2.52 o                         
   5   3  12          0.57         -0.72         0.72 o                         
   6   3  12         77.91         73.69         7.18 o                         
   7   3  12          0.93          3.81         1.96 o                         
   8   3  12          0.15          0.63         1.47 o                         
   9   3  12          2.66          0.60         2.51 o                         
  -7   4  12          3.68          5.09         1.82 o                         
  -6   4  12          0.79          1.05         1.05 o                         
  -5   4  12         10.80         15.79         2.56 o                         
  -4   4  12          0.28         -0.24         0.61 o                         
  -3   4  12         24.41         26.95         2.02 o                         
  -2   4  12         10.11         10.48         1.23 o                         
  -1   4  12          3.12          5.16         1.30 o                         
   0   4  12        196.34        204.95         6.22 o                         
   1   4  12         11.90          8.85         1.38 o                         
   2   4  12          0.56          0.53         0.53 o                         
   3   4  12          0.83          2.65         0.86 o                         
   4   4  12         12.99         11.00         2.29 o                         
   5   4  12         11.39         11.45         2.90 o                         
   6   4  12         19.98         21.83         3.37 o                         
   7   4  12        138.07        134.54         9.23 o                         
   8   4  12         22.57         28.56         7.61 o                         
   9   4  12         27.28         20.47         7.34 o                         
  -7   5  12          4.12          5.75         3.04 o                         
  -6   5  12          4.72          1.52         0.99 o                         
  -5   5  12          1.48          1.52         0.99 o                         
  -4   5  12          7.94          6.39         1.90 o                         
  -3   5  12          2.48          1.70         1.58 o                         
  -2   5  12          0.38          0.02         0.45 o                         
  -1   5  12        220.80        208.28         6.60 o                         
   0   5  12         18.46         21.42         2.05 o                         
   1   5  12          4.64          4.62         0.72 o                         
   2   5  12         71.67         66.76         3.96 o                         
   3   5  12       1037.71        998.39        14.45 o                         
   4   5  12        433.75        428.31         9.40 o                         
   5   5  12        120.22        115.85         9.20 o                         
   6   5  12          2.95          4.13         1.58 o                         
   7   5  12          0.69          1.71         2.72 o                         
   8   5  12          0.22          1.22         2.48 o                         
   9   5  12          4.08          4.75         4.58 o                         
  -6   6  12         13.94          8.79         2.60 o                         
  -5   6  12          2.45          3.96         1.56 o                         
  -4   6  12         24.35         21.16         2.97 o                         
  -3   6  12         89.45         89.50         9.20 o                         
  -2   6  12        127.47        143.34         8.18 o                         
  -1   6  12         91.47         96.36         6.34 o                         
   0   6  12        522.41        522.22        18.49 o                         
   1   6  12         85.23         94.49         4.53 o                         
   2   6  12         97.48        103.44         5.03 o                         
   3   6  12        178.31        171.24         6.60 o                         
   4   6  12          1.07          0.95         1.04 o                         
   5   6  12          7.05          8.53         3.18 o                         
   6   6  12         60.75         60.04         9.49 o                         
   7   6  12         47.94         50.34         9.44 o                         
   8   6  12          0.45          2.53         3.51 o                         
   9   6  12          0.83         10.13         6.62 o                         
  -5   7  12          1.79          5.99         1.91 o                         
  -4   7  12         23.68         25.82         4.00 o                         
  -3   7  12         27.34         25.90         4.27 o                         
  -2   7  12          0.71          2.33         1.36 o                         
  -1   7  12         75.20         86.08         9.97 o                         
   0   7  12          9.06         11.67         2.24 o                         
   1   7  12        381.69        361.54        17.64 o                         
   2   7  12          9.58          7.41         1.45 o                         
   3   7  12         47.02         47.97         4.81 o                         
   4   7  12         34.63         39.54         4.71 o                         
   5   7  12         48.45         55.82         8.68 o                         
   6   7  12          3.06          3.86         2.51 o                         
   7   7  12          0.57          1.20         2.50 o                         
   8   7  12          1.12          6.29         4.93 o                         
   9   7  12          0.52          5.70         5.06 o                         
  -4   8  12         63.56         54.64        11.87 o                         
  -3   8  12         11.98          9.66         3.05 o                         
  -2   8  12         30.32         35.36         7.14 o                         
  -1   8  12         34.64         34.42         4.38 o                         
   0   8  12         46.32         49.45         4.97 o                         
   1   8  12         46.92         45.90         4.61 o                         
   2   8  12         24.34         27.00         6.42 o                         
   3   8  12          1.96          1.22         1.11 o                         
   4   8  12          3.54          5.20         1.82 o                         
   5   8  12          0.53          0.99         1.57 o                         
   6   8  12         11.55          9.30         4.62 o                         
   8   8  12          2.83          0.50         2.35 o                         
  -3   9  12          1.21          7.88         4.45 o                         
  -2   9  12         32.58         38.22         5.19 o                         
  -1   9  12         22.65         25.17         5.69 o                         
   0   9  12         44.47         53.74         8.30 o                         
   1   9  12         85.49         81.12        10.06 o                         
   2   9  12         38.16         49.87         8.70 o                         
   3   9  12          2.44          4.42         2.53 o                         
   4   9  12         13.93         19.33         5.17 o                         
   5   9  12         32.73         23.66         5.63 o                         
   6   9  12         39.76         28.75         6.83 o                         
   7   9  12          6.61          3.02         3.17 o                         
   8   9  12          0.20          1.89         2.67 o                         
   0  10  12          3.41          2.50         3.16 o                         
   1  10  12          3.36          4.02         3.62 o                         
   2  10  12         23.25         30.68         7.37 o                         
   3  10  12          3.79          2.04         2.43 o                         
   4  10  12          0.39          0.15         1.78 o                         
  -5  -9  13          6.79          7.76         4.31 o                         
  -4  -9  13          1.14          9.22         5.79 o                         
  -3  -9  13         10.80         19.84         6.28 o                         
  -2  -9  13          7.65          4.80         2.29 o                         
  -1  -9  13         10.37          6.21         4.49 o                         
   1  -9  13          1.01         -1.29         2.61 o                         
   2  -9  13          2.53          3.00         2.07 o                         
   3  -9  13          1.69         -0.12         1.59 o                         
  -6  -8  13          2.25         -0.45         2.18 o                         
  -5  -8  13          4.57         10.80         5.76 o                         
  -4  -8  13          4.28          6.75         4.52 o                         
  -3  -8  13          0.12         -0.90         2.19 o                         
  -2  -8  13          5.97         11.89         4.45 o                         
  -1  -8  13          9.69          8.52         1.87 o                         
   0  -8  13         10.41          6.72         1.39 o                         
   1  -8  13          1.43          1.61         1.44 o                         
   2  -8  13         10.06         10.91         3.51 o                         
   3  -8  13          1.32          2.26         1.83 o                         
   4  -8  13          0.40         -0.50         1.39 o                         
  -7  -7  13          0.03          0.78         2.56 o                         
  -6  -7  13          2.70         -0.12         2.44 o                         
  -5  -7  13          7.67          6.85         3.85 o                         
  -4  -7  13         65.84         60.65         6.36 o                         
  -3  -7  13         30.26         20.03         3.69 o                         
  -2  -7  13          9.99         11.73         2.83 o                         
  -1  -7  13         36.68         36.83         2.89 o                         
   0  -7  13          2.37         -0.02         0.51 o                         
   1  -7  13          7.73          8.62         1.66 o                         
   2  -7  13         39.84         32.15         5.57 o                         
   3  -7  13          0.39          1.29         1.38 o                         
   4  -7  13          0.55         -0.08         1.47 o                         
   5  -7  13          0.96          2.57         1.75 o                         
  -8  -6  13          0.02          3.25         3.79 o                         
  -7  -6  13          8.15          8.64         4.81 o                         
  -6  -6  13          0.96          3.86         3.51 o                         
  -5  -6  13          0.08         -0.57         2.18 o                         
  -4  -6  13         22.52         20.50         3.88 o                         
  -3  -6  13         16.47         17.82         4.30 o                         
  -2  -6  13          0.62         -0.25         1.29 o                         
  -1  -6  13          1.42          0.77         0.74 o                         
   0  -6  13          5.26          6.00         1.35 o                         
   1  -6  13         20.73         24.48         2.43 o                         
   2  -6  13        108.17        104.89         6.17 o                         
   3  -6  13        263.05        262.75        13.29 o                         
   4  -6  13         11.51         11.16         2.42 o                         
   5  -6  13          8.99          7.07         6.55 o                         
   6  -6  13          0.27          4.88         3.34 o                         
  -8  -5  13          0.03          1.71         3.08 o                         
  -7  -5  13          7.38          8.23         4.30 o                         
  -6  -5  13          6.52          2.48         1.81 o                         
  -5  -5  13         24.24         28.11         4.24 o                         
  -4  -5  13         17.35         19.00         3.44 o                         
  -3  -5  13         51.42         39.12         4.71 o                         
  -2  -5  13         94.28         88.95         7.16 o                         
  -1  -5  13        257.82        259.30        12.43 o                         
   0  -5  13         32.26         35.09         3.24 o                         
   1  -5  13        127.23        132.98         5.43 o                         
   2  -5  13         42.07         41.13         3.28 o                         
   3  -5  13         89.12         95.94        10.52 o                         
   4  -5  13         35.91         28.21         3.62 o                         
   5  -5  13          4.19          4.84         2.18 o                         
   6  -5  13          2.08          3.03         2.06 o                         
  -9  -4  13         13.86          9.52         4.16 o                         
  -8  -4  13          0.01         -1.16         1.31 o                         
  -7  -4  13         10.15          7.01         2.36 o                         
  -6  -4  13         20.18         13.31         2.85 o                         
  -5  -4  13         24.57         19.98         3.41 o                         
  -4  -4  13          2.22          2.72         1.53 o                         
  -3  -4  13        120.05        126.37        12.24 o                         
  -2  -4  13        172.50        152.74         8.73 o                         
  -1  -4  13         58.87         59.22         3.67 o                         
   0  -4  13         35.33         28.43         2.09 o                         
   1  -4  13         60.80         67.14         3.58 o                         
   2  -4  13         14.61         14.66         2.50 o                         
   3  -4  13        123.67        133.91         6.86 o                         
   4  -4  13          0.91          4.10         1.69 o                         
   5  -4  13         30.44         26.08         3.67 o                         
   6  -4  13          7.15          9.79         3.48 o                         
   7  -4  13         11.24         12.67         2.78 o                         
  -9  -3  13          0.56          2.80         1.92 o                         
  -8  -3  13          0.86         -0.64         1.85 o                         
  -7  -3  13          0.50          0.48         0.91 o                         
  -6  -3  13         10.34          7.51         2.20 o                         
  -5  -3  13          0.20         -0.92         0.93 o                         
  -4  -3  13         18.39         17.86         2.87 o                         
  -3  -3  13         12.87         14.33         2.60 o                         
  -2  -3  13         73.53         63.62         5.27 o                         
  -1  -3  13         27.11         31.55         2.48 o                         
   0  -3  13          5.66          8.88         1.22 o                         
   1  -3  13          1.22          1.24         0.66 o                         
   2  -3  13         76.54         82.81         4.14 o                         
   3  -3  13         10.08         10.78         1.98 o                         
   4  -3  13        206.74        213.13         9.04 o                         
   5  -3  13          5.96          4.77         1.83 o                         
   6  -3  13          0.05          0.78         1.06 o                         
   7  -3  13         48.34         57.83         5.81 o                         
   8  -3  13         19.27         15.23         4.10 o                         
  -9  -2  13          0.02          1.21         1.40 o                         
  -8  -2  13          2.34          2.42         1.41 o                         
  -7  -2  13          0.01          0.20         1.09 o                         
  -6  -2  13         25.42         24.31         3.68 o                         
  -5  -2  13         77.66         87.91         6.51 o                         
  -4  -2  13         13.52         11.02         2.70 o                         
  -3  -2  13         18.52         18.14         2.77 o                         
  -2  -2  13        124.34        116.90         6.68 o                         
  -1  -2  13         12.42          7.42         1.86 o                         
   0  -2  13         17.24         17.70         2.26 o                         
   1  -2  13        117.55        149.37         8.68 o                         
   2  -2  13          2.09          2.95         1.00 o                         
   3  -2  13          6.07          5.82         0.93 o                         
   4  -2  13         38.50         37.21         3.54 o                         
   5  -2  13         37.29         31.18         3.61 o                         
   6  -2  13         16.29         21.42         3.24 o                         
   7  -2  13         32.61         36.87         6.65 o                         
   8  -2  13         12.54         12.64         2.79 o                         
   9  -2  13          0.03         -1.14         2.21 o                         
  -9  -1  13          0.04         -0.44         1.86 o                         
  -8  -1  13          5.95          4.48         2.48 o                         
  -7  -1  13         22.03         25.43         3.98 o                         
  -6  -1  13          1.84          2.54         1.40 o                         
  -5  -1  13        535.89        529.84         9.33 o                         
  -4  -1  13         38.35         41.21         5.57 o                         
  -3  -1  13         14.69         19.63         1.21 o                         
  -2  -1  13         61.03         58.60         4.18 o                         
  -1  -1  13        139.62        147.49         4.94 o                         
   0  -1  13          1.08          0.82         0.56 o                         
   1  -1  13        130.87        138.60         5.25 o                         
   2  -1  13        117.95        121.59         3.86 o                         
   3  -1  13         15.47         16.71         1.47 o                         
   4  -1  13        155.93        154.74         7.35 o                         
   5  -1  13          0.05          2.05         1.48 o                         
   6  -1  13         57.93         53.47         4.83 o                         
   7  -1  13          1.33          1.06         0.98 o                         
   8  -1  13          6.65         13.31         3.01 o                         
   9  -1  13          3.61          0.70         2.46 o                         
  -8   0  13          5.25          5.13         3.83 o                         
  -7   0  13          3.36          3.52         1.80 o                         
  -6   0  13        146.32        177.67         9.46 o                         
  -5   0  13         76.36         82.32         4.07 o                         
  -4   0  13        170.76        160.11         4.44 o                         
  -3   0  13         87.66         87.61         3.10 o                         
  -2   0  13         13.18         13.58         1.17 o                         
  -1   0  13          0.14          0.79         0.44 o                         
   0   0  13        418.07        431.18         9.14 o                         
   1   0  13        725.26        714.94         8.82 o                         
   2   0  13       1124.64       1125.33        10.57 o                         
   3   0  13          2.37          2.43         0.68 o                         
   4   0  13         14.71         11.64         1.92 o                         
   5   0  13        171.75        149.85         9.50 o                         
   6   0  13        177.09        188.09        12.16 o                         
   7   0  13          1.95         -0.30         1.97 o                         
   8   0  13          4.11          5.02         3.52 o                         
   9   0  13          2.73         -0.41         1.63 o                         
  -8   1  13          6.46          7.81         2.56 o                         
  -7   1  13          1.61          0.88         1.51 o                         
  -6   1  13         26.25         26.83         2.82 o                         
  -5   1  13          8.10          6.18         1.95 o                         
  -4   1  13        325.66        318.13         7.99 o                         
  -3   1  13        233.84        222.92         6.31 o                         
  -2   1  13         29.81         32.84         2.51 o                         
  -1   1  13         22.45         21.46         1.34 o                         
   0   1  13        256.90        279.65         5.55 o                         
   1   1  13        178.07        205.17         5.82 o                         
   2   1  13        203.30        192.25         7.99 o                         
   3   1  13        221.52        262.77        10.27 o                         
   4   1  13        119.97        126.76        15.47 o                         
   5   1  13          0.04          0.67         1.35 o                         
   6   1  13         28.48         25.44         8.29 o                         
   7   1  13        117.87        145.92        10.58 o                         
   8   1  13         41.89         37.34         5.75 o                         
   9   1  13          5.06          6.88         2.23 o                         
  10   1  13          2.41          6.62         4.19 o                         
  -8   2  13         18.09         23.69         4.19 o                         
  -7   2  13         21.45         15.26         3.21 o                         
  -6   2  13          0.53          0.72         0.73 o                         
  -5   2  13          1.35          0.55         0.65 o                         
  -4   2  13         11.12         13.64         1.86 o                         
  -3   2  13        156.64        155.77         8.32 o                         
  -2   2  13         28.33         30.16         2.52 o                         
  -1   2  13        456.99        500.05        10.84 o                         
   0   2  13        191.09        194.10         4.83 o                         
   1   2  13         97.00         90.34         4.01 o                         
   2   2  13        484.96        497.71        11.11 o                         
   3   2  13        279.03        297.35         5.76 o                         
   4   2  13         57.10         46.32         4.88 o                         
   5   2  13          0.15          0.15         0.85 o                         
   6   2  13         13.05          8.19         3.70 o                         
   7   2  13         13.48          8.75         5.72 o                         
   8   2  13         49.87         61.04         9.76 o                         
   9   2  13          3.21          5.58         2.52 o                         
  -7   3  13         14.98         18.36         2.90 o                         
  -6   3  13          6.88          3.75         1.95 o                         
  -5   3  13         63.93         60.28         4.35 o                         
  -4   3  13          0.26          0.82         0.97 o                         
  -3   3  13          1.20          0.45         0.53 o                         
  -2   3  13         43.40         46.56         2.37 o                         
  -1   3  13          2.35          2.25         0.61 o                         
   0   3  13         71.81         84.73         3.81 o                         
   1   3  13        631.98        647.23        12.15 o                         
   2   3  13         31.42         28.70         3.65 o                         
   3   3  13        191.37        183.95         4.95 o                         
   4   3  13          0.29         -0.20         0.61 o                         
   5   3  13         60.56         55.73         5.38 o                         
   6   3  13          6.34          7.04         2.27 o                         
   7   3  13          4.71          5.51         2.17 o                         
   8   3  13          1.05         -0.50         1.39 o                         
   9   3  13          0.58          7.53         5.54 o                         
  -7   4  13          1.15          1.02         0.81 o                         
  -6   4  13          5.96          9.24         1.89 o                         
  -5   4  13          9.67         13.23         2.27 o                         
  -4   4  13         39.20         36.48         3.45 o                         
  -3   4  13        371.17        332.44         7.34 o                         
  -2   4  13          0.00          0.25         0.32 o                         
  -1   4  13          3.39          6.15         1.91 o                         
   0   4  13        147.38        133.73         4.65 o                         
   1   4  13         80.43         92.67         4.56 o                         
   2   4  13          0.23          0.35         0.48 o                         
   3   4  13        108.60        102.30         4.81 o                         
   4   4  13         77.32         75.95         4.41 o                         
   5   4  13         95.46         82.04         8.73 o                         
   6   4  13        177.41        174.10        15.99 o                         
   7   4  13          2.29          1.83         3.14 o                         
   8   4  13          0.15         -0.94         2.44 o                         
   9   4  13          9.62          9.44         5.77 o                         
  -7   5  13         19.05         14.05         4.53 o                         
  -6   5  13          3.56          5.78         1.81 o                         
  -5   5  13         13.94         16.66         2.71 o                         
  -4   5  13          3.04          2.07         1.22 o                         
  -3   5  13         15.46         14.70         2.33 o                         
  -2   5  13          0.07         -0.41         0.41 o                         
  -1   5  13        180.98        172.01         7.00 o                         
   0   5  13          3.96          5.81         1.38 o                         
   1   5  13        363.68        377.74        12.77 o                         
   2   5  13         31.96         39.83         3.33 o                         
   3   5  13         12.46         12.49         1.83 o                         
   4   5  13        217.43        193.21         9.07 o                         
   5   5  13        177.03        177.38         8.90 o                         
   6   5  13         33.82         32.10         4.07 o                         
   7   5  13          5.02          3.69         3.10 o                         
   8   5  13          8.98          8.12         5.45 o                         
   9   5  13          0.01          4.29         4.47 o                         
  -6   6  13         13.01         11.91         4.34 o                         
  -5   6  13          7.04         12.32         3.12 o                         
  -4   6  13          1.95          2.20         1.20 o                         
  -3   6  13          2.69          3.50         1.30 o                         
  -2   6  13         38.21         41.06         4.46 o                         
  -1   6  13          0.77          0.65         0.66 o                         
   0   6  13         89.67         94.84         4.31 o                         
   1   6  13         35.23         35.23         2.90 o                         
   2   6  13          0.27          0.33         0.62 o                         
   3   6  13        109.08        114.05         6.65 o                         
   4   6  13         14.29         12.26         2.25 o                         
   5   6  13         27.08         23.43         5.72 o                         
   6   6  13          6.11         11.06         3.89 o                         
   7   6  13          4.53          0.80         1.96 o                         
   8   6  13          1.01          5.48         3.96 o                         
   9   6  13          1.22          0.05         2.50 o                         
  -5   7  13          8.19          5.33         3.47 o                         
  -4   7  13          6.24          8.41         2.23 o                         
  -3   7  13          0.00          1.28         0.85 o                         
  -2   7  13          5.75          3.60         1.51 o                         
  -1   7  13          0.52          2.88         1.75 o                         
   0   7  13         47.38         53.40         4.94 o                         
   1   7  13          0.10          0.13         0.75 o                         
   2   7  13         51.73         49.34         3.61 o                         
   3   7  13          6.99         12.33         3.77 o                         
   4   7  13         16.41         11.52         7.56 o                         
   5   7  13          5.31         10.44         3.85 o                         
   6   7  13          0.15          0.98         2.28 o                         
   7   7  13          0.13          0.26         1.85 o                         
   8   7  13          6.52          8.98         5.76 o                         
  -4   8  13          0.90          2.94         1.69 o                         
  -3   8  13          4.92          7.52         3.09 o                         
  -2   8  13          9.25          2.35         2.90 o                         
  -1   8  13         10.36          4.35         2.55 o                         
   0   8  13          0.98          2.13         1.79 o                         
   1   8  13         18.07         17.11         2.91 o                         
   2   8  13         22.43         21.75         5.67 o                         
   3   8  13          2.41          2.22         2.02 o                         
   4   8  13         36.43         27.52         4.14 o                         
   5   8  13          0.39         -0.97         1.33 o                         
   6   8  13         12.65          9.36         4.17 o                         
   7   8  13         16.07          8.66         4.02 o                         
   8   8  13          1.61         -0.16         2.27 o                         
  -2   9  13          0.34          3.48         1.88 o                         
  -1   9  13          6.29         11.04         4.25 o                         
   0   9  13          0.89          5.06         3.30 o                         
   1   9  13         10.00          5.80         3.70 o                         
   2   9  13         32.67         32.90         7.35 o                         
   3   9  13          0.83          0.71         1.70 o                         
   4   9  13          5.74         10.90         3.93 o                         
   6   9  13          2.01         -2.17         2.91 o                         
   7   9  13          0.22         -0.45         2.56 o                         
   8   9  13          7.43          4.82         3.60 o                         
   0  10  13         16.22         23.57         6.88 o                         
   1  10  13          8.67          6.47         3.75 o                         
   2  10  13        103.36        149.23        15.98 o                         
   3  10  13         29.97         42.06         8.36 o                         
   4  10  13          8.95         19.69         5.66 o                         
  -4  -9  14          0.00         -2.49         3.66 o                         
  -3  -9  14          0.31         -1.26         3.31 o                         
  -2  -9  14          0.04          1.15         1.23 o                         
  -1  -9  14          7.18          2.94         3.25 o                         
   1  -9  14          4.67          2.43         3.50 o                         
   2  -9  14          8.87         -1.61         3.05 o                         
   3  -9  14          0.45          2.53         1.96 o                         
  -6  -8  14         29.83         30.70         8.45 o                         
  -5  -8  14         46.56         27.52         7.87 o                         
  -4  -8  14          0.23          3.66         3.70 o                         
  -3  -8  14         21.85         25.97         6.98 o                         
  -2  -8  14         39.87         37.66         9.22 o                         
  -1  -8  14         12.36         15.42         4.63 o                         
   0  -8  14          6.61          7.23         1.82 o                         
   1  -8  14          3.43          1.66         1.29 o                         
   2  -8  14          1.37          0.92         1.68 o                         
   3  -8  14          0.50          3.51         2.24 o                         
   4  -8  14          0.22          0.73         1.63 o                         
  -7  -7  14          3.15          0.77         2.09 o                         
  -6  -7  14          6.86         13.25         5.98 o                         
  -5  -7  14         14.63         14.65         5.66 o                         
  -4  -7  14         64.56         64.80        10.36 o                         
  -3  -7  14         13.30         18.13         3.78 o                         
  -2  -7  14          1.59          0.90         1.74 o                         
  -1  -7  14          3.50          0.90         0.56 o                         
   0  -7  14          8.24          9.65         1.57 o                         
   1  -7  14          3.54          3.88         2.54 o                         
   2  -7  14          7.53          8.13         1.87 o                         
   3  -7  14          3.80          4.70         2.16 o                         
   4  -7  14          0.40          0.21         1.35 o                         
   5  -7  14          0.07          4.26         3.36 o                         
  -8  -6  14          5.57          4.44         4.39 o                         
  -7  -6  14          2.46          3.06         3.27 o                         
  -6  -6  14          2.77          4.29         3.12 o                         
  -5  -6  14          4.83          4.94         2.20 o                         
  -4  -6  14          0.46          0.50         1.40 o                         
  -3  -6  14         18.40         19.54         3.67 o                         
  -2  -6  14         28.79         28.24         4.58 o                         
  -1  -6  14         49.61         59.74         3.17 o                         
   0  -6  14         10.18          8.27         1.64 o                         
   1  -6  14         22.74         20.15         2.32 o                         
   2  -6  14        212.81        233.67         9.38 o                         
   3  -6  14          5.93          2.19         1.27 o                         
   4  -6  14          5.91          4.25         1.61 o                         
   5  -6  14          4.45          3.34         1.56 o                         
  -8  -5  14          0.40          0.90         2.23 o                         
  -7  -5  14          2.34          2.80         2.73 o                         
  -6  -5  14          7.19          7.13         4.10 o                         
  -5  -5  14          0.11          1.93         1.56 o                         
  -4  -5  14          7.19          8.42         2.32 o                         
  -3  -5  14         25.80         12.26         2.87 o                         
  -2  -5  14         23.58         14.50         6.02 o                         
  -1  -5  14         34.71         40.28         3.77 o                         
   0  -5  14          1.17          1.41         0.60 o                         
   1  -5  14         58.28         65.00         3.85 o                         
   2  -5  14        144.84        157.63         6.44 o                         
   3  -5  14         76.85         88.42         7.48 o                         
   4  -5  14          9.23          7.02         2.05 o                         
   5  -5  14         17.24         12.97         3.55 o                         
   6  -5  14          0.81          2.78         2.32 o                         
  -8  -4  14         10.11         13.18         3.48 o                         
  -7  -4  14         26.99         26.34         4.55 o                         
  -6  -4  14          0.77          4.88         2.05 o                         
  -5  -4  14          1.10          0.84         1.53 o                         
  -4  -4  14         39.56         33.61         4.40 o                         
  -3  -4  14          2.37         -0.23         0.93 o                         
  -2  -4  14          8.12          5.37         1.69 o                         
  -1  -4  14          0.72          2.61         0.92 o                         
   0  -4  14         26.47         27.75         2.14 o                         
   1  -4  14          0.00         -0.28         0.51 o                         
   2  -4  14         15.27         16.41         2.54 o                         
   3  -4  14         68.47         63.74         4.77 o                         
   4  -4  14         11.47          8.98         2.26 o                         
   5  -4  14          1.02          2.31         1.34 o                         
   6  -4  14          1.64          4.13         1.97 o                         
   7  -4  14          0.27          0.46         1.71 o                         
  -8  -3  14          9.44          7.75         2.38 o                         
  -7  -3  14          3.46          5.13         2.17 o                         
  -6  -3  14          7.66         11.03         2.82 o                         
  -5  -3  14         47.84         53.25        12.18 o                         
  -4  -3  14         14.97         13.49         2.72 o                         
  -3  -3  14         35.49         34.35         4.08 o                         
  -2  -3  14          7.91          5.74         1.71 o                         
  -1  -3  14        103.90        109.44         3.27 o                         
   0  -3  14          0.64          1.57         0.64 o                         
   1  -3  14          1.62          1.50         0.39 o                         
   2  -3  14        288.95        312.52         8.12 o                         
   3  -3  14          2.11          3.01         0.89 o                         
   4  -3  14        423.34        410.53        16.30 o                         
   5  -3  14          5.49          7.69         2.01 o                         
   6  -3  14         13.13         15.93         3.01 o                         
   7  -3  14          8.58          9.56         2.50 o                         
   8  -3  14          0.33          2.64         2.62 o                         
  -9  -2  14          2.41          1.70         2.92 o                         
  -8  -2  14          3.28          4.09         1.92 o                         
  -7  -2  14          4.34          2.61         1.67 o                         
  -6  -2  14          3.93          7.27         3.16 o                         
  -5  -2  14         27.92         24.48         3.63 o                         
  -4  -2  14          0.04          0.72         0.87 o                         
  -3  -2  14         57.98         63.25         5.29 o                         
  -2  -2  14        228.19        244.11         9.99 o                         
  -1  -2  14         17.28         19.37         1.69 o                         
   0  -2  14        317.86        304.77         7.88 o                         
   1  -2  14         43.57         51.94         3.57 o                         
   2  -2  14         11.10         12.81         1.86 o                         
   3  -2  14         15.02         15.36         2.10 o                         
   4  -2  14          5.39          8.50         1.85 o                         
   5  -2  14         17.48         14.71         2.58 o                         
   6  -2  14          0.16          2.55         1.08 o                         
   7  -2  14          3.07          3.88         1.66 o                         
   8  -2  14          0.09         -0.96         1.56 o                         
   9  -2  14          2.81          8.49         5.76 o                         
  -9  -1  14          4.90          8.87         4.13 o                         
  -8  -1  14         12.13         16.93         3.72 o                         
  -7  -1  14          7.23          7.32         2.37 o                         
  -6  -1  14         17.06         23.46         9.09 o                         
  -5  -1  14         56.13         54.12         5.02 o                         
  -4  -1  14        294.18        315.81        13.75 o                         
  -3  -1  14         79.66         76.35         2.46 o                         
  -2  -1  14        152.32        139.07         4.33 o                         
  -1  -1  14        100.22         99.80         3.75 o                         
   0  -1  14         33.97         36.37         2.14 o                         
   1  -1  14        793.64        795.38        13.07 o                         
   2  -1  14        146.57        139.89         5.87 o                         
   3  -1  14          0.97          0.50         0.43 o                         
   4  -1  14         98.41         92.36         4.16 o                         
   5  -1  14         33.94         26.30         4.22 o                         
   6  -1  14         15.78         17.78         3.01 o                         
   7  -1  14          3.18          1.44         1.16 o                         
   8  -1  14         43.28         55.69         5.92 o                         
   9  -1  14          1.09          4.87         3.20 o                         
  -8   0  14          5.91          3.50         2.11 o                         
  -7   0  14          0.42         -0.18         1.23 o                         
  -6   0  14          1.63          3.03         1.37 o                         
  -5   0  14        159.65        162.93         5.80 o                         
  -4   0  14        151.27        134.88         6.32 o                         
  -3   0  14        607.45        605.43        12.75 o                         
  -2   0  14         56.67         64.07         2.76 o                         
  -1   0  14         44.60         40.46         3.09 o                         
   0   0  14        173.28        163.26         4.39 o                         
   1   0  14          5.37          5.41         1.05 o                         
   2   0  14        176.17        179.38         6.92 o                         
   3   0  14        236.86        262.31         7.72 o                         
   4   0  14         33.32         30.43         1.70 o                         
   5   0  14          2.52          3.04         1.76 o                         
   6   0  14          4.37          2.13         3.51 o                         
   7   0  14          0.71          4.17         1.83 o                         
   8   0  14        139.75        160.23         9.67 o                         
   9   0  14         19.84         19.61         5.02 o                         
  -8   1  14          5.48          7.28         2.29 o                         
  -7   1  14          0.41          1.07         1.58 o                         
  -6   1  14         38.11         31.47         8.59 o                         
  -5   1  14         73.89         70.14         5.32 o                         
  -4   1  14        199.70        207.04         6.58 o                         
  -3   1  14          0.27          2.80         0.91 o                         
  -2   1  14         58.25         60.39         3.31 o                         
  -1   1  14         24.58         28.33         1.77 o                         
   0   1  14          2.74          2.52         0.75 o                         
   1   1  14         82.34         78.05         3.07 o                         
   2   1  14        343.68        325.74        12.95 o                         
   3   1  14          1.93          3.40         0.88 o                         
   4   1  14         40.91         34.00         4.37 o                         
   5   1  14          0.02          1.51         1.41 o                         
   6   1  14          7.57          7.34         2.70 o                         
   7   1  14         56.26         56.18         6.76 o                         
   8   1  14         36.57         34.83         5.84 o                         
   9   1  14         17.00         10.92         2.91 o                         
  10   1  14          0.40         -0.74         2.33 o                         
  -8   2  14          1.05          3.68         1.91 o                         
  -7   2  14         17.10         18.97         3.52 o                         
  -6   2  14         17.47         14.12         2.38 o                         
  -5   2  14         29.13         22.84         3.30 o                         
  -4   2  14        122.71        117.63         5.33 o                         
  -3   2  14        245.65        256.16         7.44 o                         
  -2   2  14         21.51         19.45         1.99 o                         
  -1   2  14          9.01          8.38         1.04 o                         
   0   2  14          3.02          1.80         0.97 o                         
   1   2  14         12.44          9.91         1.28 o                         
   2   2  14        976.37        974.68        13.31 o                         
   3   2  14        136.41        150.13         4.43 o                         
   4   2  14         23.97         29.66         3.92 o                         
   5   2  14          1.39          5.82         1.99 o                         
   6   2  14         26.10         19.59         3.86 o                         
   7   2  14         27.39         33.27         4.95 o                         
   8   2  14          4.43          4.81         2.71 o                         
   9   2  14          6.07          4.23         2.32 o                         
  -7   3  14          3.86          4.75         1.96 o                         
  -6   3  14          2.45          1.79         0.77 o                         
  -5   3  14         31.44         32.32         5.15 o                         
  -4   3  14         41.79         36.96         3.28 o                         
  -3   3  14        133.73        142.10         5.98 o                         
  -2   3  14         20.93         14.08         1.34 o                         
  -1   3  14         39.62         40.92         2.99 o                         
   0   3  14        171.64        180.52         6.56 o                         
   1   3  14         87.61         85.37         3.57 o                         
   2   3  14        123.50        127.34         4.76 o                         
   3   3  14        133.71        143.13         4.40 o                         
   4   3  14        297.13        304.26        12.40 o                         
   5   3  14         65.16         62.31         5.98 o                         
   6   3  14         27.12         23.17         3.78 o                         
   7   3  14         11.63         10.47         2.84 o                         
   8   3  14          4.50          4.09         3.24 o                         
   9   3  14         33.74         65.47        12.17 o                         
  -7   4  14         17.10         20.43         3.50 o                         
  -6   4  14          5.66          7.33         1.88 o                         
  -5   4  14          2.15          2.55         1.18 o                         
  -4   4  14          7.04          5.56         1.47 o                         
  -3   4  14         59.94         45.46         2.80 o                         
  -2   4  14         10.43         10.10         1.48 o                         
  -1   4  14        148.77        149.50         4.92 o                         
   0   4  14        313.43        313.10         9.67 o                         
   1   4  14         29.13         31.24         2.32 o                         
   2   4  14        171.53        188.17         5.69 o                         
   3   4  14        268.01        264.84         9.87 o                         
   4   4  14          0.16          1.18         0.57 o                         
   5   4  14         81.03         88.84         6.98 o                         
   6   4  14         25.96         23.80         4.21 o                         
   7   4  14          3.75          1.92         3.90 o                         
   8   4  14         34.87         25.43         7.55 o                         
   9   4  14          2.97         -1.51         2.17 o                         
  -7   5  14          0.29          3.24         2.59 o                         
  -6   5  14         10.20          9.38         2.07 o                         
  -5   5  14          0.01          2.90         1.95 o                         
  -4   5  14          0.60          1.24         1.63 o                         
  -3   5  14          4.70          2.52         2.03 o                         
  -2   5  14         29.25         30.37         2.41 o                         
  -1   5  14          7.69          8.33         1.17 o                         
   0   5  14        107.30         96.90         7.61 o                         
   1   5  14        462.71        467.29        13.06 o                         
   2   5  14         35.90         37.84         3.66 o                         
   3   5  14          1.13          1.01         0.95 o                         
   4   5  14        261.54        270.89        29.41 o                         
   5   5  14         14.66         14.32         5.34 o                         
   6   5  14        129.47        126.04         8.27 o                         
   7   5  14          9.79         12.40         4.84 o                         
   8   5  14          0.15          1.92         3.14 o                         
   9   5  14          2.03          3.12         2.78 o                         
  -6   6  14          2.71          4.46         2.96 o                         
  -5   6  14         21.19         22.50         3.33 o                         
  -4   6  14         17.98         17.69         2.79 o                         
  -3   6  14          7.33          5.05         1.42 o                         
  -2   6  14        115.35        109.96         6.20 o                         
  -1   6  14          6.71          8.26         2.21 o                         
   0   6  14        421.64        405.18        10.70 o                         
   1   6  14        591.94        590.53        12.34 o                         
   2   6  14          9.87          6.13         1.85 o                         
   3   6  14        201.71        187.25         7.44 o                         
   4   6  14          7.98          7.48         1.91 o                         
   5   6  14         43.39         52.88         8.30 o                         
   6   6  14          2.31          4.04         3.06 o                         
   7   6  14          8.70          9.14         5.15 o                         
   8   6  14          8.11          7.80         5.31 o                         
   9   6  14          0.61          4.35         4.57 o                         
  -5   7  14         26.28         42.19         7.64 o                         
  -4   7  14         72.69         78.32         6.12 o                         
  -3   7  14         80.77         92.16         6.39 o                         
  -2   7  14          0.49          1.19         1.41 o                         
  -1   7  14         68.69         78.83         6.57 o                         
   0   7  14         83.65         72.61         7.66 o                         
   1   7  14         13.21         16.42         2.85 o                         
   2   7  14         79.15         79.87         7.24 o                         
   3   7  14        225.81        223.03        12.95 o                         
   4   7  14         23.19         17.22         4.70 o                         
   5   7  14          5.64          7.02         3.78 o                         
   6   7  14          0.69          0.07         1.93 o                         
   7   7  14          0.29          1.52         2.74 o                         
   8   7  14          2.51          3.02         3.50 o                         
  -4   8  14          0.07         -1.26         2.82 o                         
  -3   8  14         12.91         21.50         3.42 o                         
  -2   8  14          4.06          2.74         1.60 o                         
  -1   8  14         43.10         35.73         4.93 o                         
   0   8  14         13.77         13.17         4.90 o                         
   1   8  14         31.82         40.62         7.16 o                         
   2   8  14          4.41          4.68         2.68 o                         
   3   8  14          2.39          2.08         2.35 o                         
   4   8  14          3.27          3.10         1.82 o                         
   5   8  14          0.00          1.21         2.33 o                         
   6   8  14         30.35         33.58         7.60 o                         
   7   8  14          0.08         -1.89         2.37 o                         
   8   8  14          3.58         12.90         6.54 o                         
  -3   9  14          3.21          0.17         1.61 o                         
  -2   9  14          3.94          2.13         4.35 o                         
  -1   9  14          3.93          9.30         4.23 o                         
   0   9  14          5.45          6.87         4.00 o                         
   1   9  14         27.38         43.39         8.16 o                         
   2   9  14          0.68         -0.58         2.73 o                         
   3   9  14          0.24          0.54         1.43 o                         
   4   9  14          6.05          9.80         3.90 o                         
   6   9  14          5.64          7.39         3.76 o                         
   7   9  14          4.32          8.05         4.30 o                         
   8   9  14          1.70          8.27         5.73 o                         
   0  10  14          8.91         15.66         5.30 o                         
   1  10  14         22.49         28.07         7.17 o                         
   2  10  14          1.87          4.47         3.99 o                         
   3  10  14         11.57         12.07         4.45 o                         
   4  10  14         14.66         22.98         6.61 o                         
  -3  -9  15          0.17         -0.45         1.94 o                         
  -2  -9  15          0.02          0.17         3.04 o                         
  -1  -9  15          0.14         -1.19         3.31 o                         
   1  -9  15          6.48          9.21         4.80 o                         
   2  -9  15          0.60          1.90         3.28 o                         
  -5  -8  15          6.15          7.93         4.19 o                         
  -4  -8  15         25.31         17.77         6.51 o                         
  -3  -8  15         10.66         11.63         5.45 o                         
  -2  -8  15         17.97         25.10         3.51 o                         
  -1  -8  15         25.88         28.92         4.29 o                         
   0  -8  15         21.07         18.37         2.98 o                         
   1  -8  15          6.65          8.92         3.60 o                         
   2  -8  15         19.41         16.60         3.68 o                         
   3  -8  15          1.58          1.38         6.01 o                         
   4  -8  15          1.14          7.18         4.33 o                         
  -6  -7  15          5.10         11.48         5.21 o                         
  -5  -7  15         46.94         34.37         8.16 o                         
  -4  -7  15          1.23          1.02         2.72 o                         
  -3  -7  15          0.15          3.45         1.28 o                         
  -2  -7  15          1.65          0.40         3.00 o                         
  -1  -7  15          0.56          1.35         0.90 o                         
   0  -7  15         10.67         17.06         2.66 o                         
   1  -7  15          0.04          1.38         1.00 o                         
   2  -7  15         24.84         17.68         3.19 o                         
   3  -7  15         30.07         31.69         5.04 o                         
   4  -7  15          5.27          3.63         2.29 o                         
  -7  -6  15          2.20          8.20         4.37 o                         
  -6  -6  15          6.32          8.07         3.84 o                         
  -5  -6  15          0.35          1.22         1.22 o                         
  -4  -6  15         36.30         37.87         5.34 o                         
  -3  -6  15          0.45          0.65         1.05 o                         
  -2  -6  15         61.92         56.78         6.31 o                         
  -1  -6  15          3.57          1.14         1.04 o                         
   0  -6  15          1.03          1.56         0.64 o                         
   1  -6  15         19.78         16.19         2.11 o                         
   2  -6  15          6.88          5.48         1.60 o                         
   3  -6  15          1.11          0.90         1.19 o                         
   4  -6  15          4.41          3.37         1.70 o                         
   5  -6  15          2.30         -1.38         2.15 o                         
  -8  -5  15          1.72         -1.08         2.02 o                         
  -7  -5  15          5.16          0.56         2.25 o                         
  -6  -5  15          0.20          1.89         1.38 o                         
  -5  -5  15          0.00          3.02         1.95 o                         
  -4  -5  15        137.95        129.64         9.24 o                         
  -3  -5  15        121.58        113.13        19.72 o                         
  -2  -5  15          1.05          2.99         1.57 o                         
  -1  -5  15         12.56         12.47         1.62 o                         
   0  -5  15         79.90         72.92         3.79 o                         
   1  -5  15          2.13          1.46         0.77 o                         
   2  -5  15         35.33         40.64         3.32 o                         
   3  -5  15        347.68        360.85        12.26 o                         
   4  -5  15        165.73        159.38         8.89 o                         
   5  -5  15         17.67         20.45         3.43 o                         
   6  -5  15          2.74          4.11         3.83 o                         
  -7  -4  15          2.45          5.70         2.48 o                         
  -6  -4  15          0.01         -0.10         1.14 o                         
  -5  -4  15         25.45         23.23         3.92 o                         
  -4  -4  15          9.71          6.66         2.29 o                         
  -3  -4  15          5.37          3.39         1.41 o                         
  -2  -4  15         44.30         41.18         4.93 o                         
  -1  -4  15        163.28        165.57         5.80 o                         
   0  -4  15          3.56          6.17         1.87 o                         
   1  -4  15        130.09        132.20         5.30 o                         
   2  -4  15         84.14         78.55         4.41 o                         
   3  -4  15          4.90          7.31         2.53 o                         
   4  -4  15        119.19        119.98         7.22 o                         
   5  -4  15          0.04          1.22         1.16 o                         
   6  -4  15          3.75          4.09         1.87 o                         
   7  -4  15          3.63          4.75         2.02 o                         
  -8  -3  15         21.62         18.42         5.69 o
[truncated: 213,760 more chars]
